# Supplementary material for: MAPT haplotype-associated transcriptomic changes in progressive supranuclear palsy
Source: Acta Neuropathol Commun. 2024 Aug 17;12:135. doi: 10.1186/s40478-024-01839-3 (PMC11330133; doi:10.1186/s40478-024-01839-3)
Supplement: Supplementary file 1 — Additional file 1 [file 40478_2024_1839_MOESM1_ESM.xlsx]

## Sheet: Supp. Table 1. TCX DEGs
Gene.symbol	logFC	AveExpr	t	P.Value	adj.P.Val	B	logP	ensembl_gene_id	Gene.symbol
ARHGAP35	0.385332	7.9829	6.32473	2.5e-09	1.63e-05	10.9928	8.60272	ENSG00000160007	ARHGAP35
ANKRD11	0.297735	7.10791	6.3104	2.69e-09	1.63e-05	10.9105	8.5706	ENSG00000167522	ANKRD11
KANK2	0.640778	4.39317	6.2864	3.04e-09	1.63e-05	10.786	8.51688	ENSG00000197256	KANK2
CIRBP	-0.760924	7.65429	-6.2861	3.05e-09	1.63e-05	10.7995	8.51621	ENSG00000099622	CIRBP
OTUD4	0.302304	5.57061	6.18478	5.12e-09	1.81e-05	10.2674	8.29074	ENSG00000164164	OTUD4
RBM3	-0.746528	5.30187	-6.15119	6.07e-09	1.81e-05	10.1034	8.21646	ENSG00000102317	RBM3
SUMF2	-0.426264	5.45747	-6.14002	6.43e-09	1.81e-05	10.0468	8.19179	ENSG00000129103	SUMF2
NA	0.720934	-0.537861	6.10351	7.74e-09	1.81e-05	9.57002	8.11139	ENSG00000272416	NA
C1orf226	0.550551	2.14951	6.08886	8.33e-09	1.81e-05	9.82809	8.07921	ENSG00000239887	C1orf226
NCOA6	0.276576	5.63313	6.07543	8.92e-09	1.81e-05	9.73344	8.04973	ENSG00000198646	NCOA6
MTSS2	0.504615	8.85993	6.05137	1.01e-08	1.81e-05	9.6685	7.99702	ENSG00000132613	MTSS2
ZFP41	0.422839	4.53878	6.05078	1.01e-08	1.81e-05	9.62526	7.99575	ENSG00000181638	ZFP41
TRIM8	0.385067	6.75155	6.01209	1.23e-08	1.88e-05	9.44601	7.91125	ENSG00000171206	TRIM8
CHCHD7	-0.304008	4.36849	-6.00014	1.3e-08	1.88e-05	9.38334	7.88523	ENSG00000170791	CHCHD7
VPS37C	0.253432	4.11329	5.9979	1.32e-08	1.88e-05	9.38426	7.88035	ENSG00000167987	VPS37C
HMBOX1	0.360804	4.03686	5.96194	1.58e-08	2.11e-05	9.21745	7.80223	ENSG00000147421	HMBOX1
NA	0.950623	0.307165	5.9386	1.77e-08	2.17e-05	8.95344	7.75164	ENSG00000260316	NA
MRPS6	0.606427	4.92904	5.92047	1.94e-08	2.17e-05	8.98961	7.71245	ENSG00000243927	MRPS6
GPCPD1	-0.687895	4.63029	-5.90847	2.06e-08	2.17e-05	8.93819	7.68655	ENSG00000125772	GPCPD1
FANCC	0.652162	2.24245	5.90184	2.13e-08	2.17e-05	8.95173	7.67223	ENSG00000158169	FANCC
PURG	0.425381	3.5249	5.90176	2.13e-08	2.17e-05	8.95095	7.67206	ENSG00000172733	PURG
NA	1.07427	1.95101	5.88344	2.33e-08	2.27e-05	8.85028	7.63261	ENSG00000280287	NA
SIPA1L3	0.30594	4.62557	5.86938	2.5e-08	2.33e-05	8.75159	7.60237	ENSG00000105738	SIPA1L3
KIF1A	0.351095	10.5419	5.83283	2.99e-08	2.64e-05	8.64124	7.52395	ENSG00000130294	KIF1A
SLC38A2	0.706489	7.23568	5.82358	3.13e-08	2.64e-05	8.56075	7.50416	ENSG00000134294	SLC38A2
HMGN2	-0.47404	6.54901	-5.81949	3.2e-08	2.64e-05	8.5255	7.49541	ENSG00000198830	HMGN2
PPP6R1	0.350275	6.53716	5.76762	4.12e-08	3.28e-05	8.28026	7.38478	ENSG00000105063	PPP6R1
CX3CR1	-1.51621	2.61358	-5.74624	4.58e-08	3.36e-05	8.23932	7.33937	ENSG00000168329	CX3CR1
NA	-1.33265	-1.64018	-5.73971	4.73e-08	3.36e-05	7.75695	7.32552	ENSG00000223774	NA
PNPLA6	0.280725	6.29575	5.73439	4.85e-08	3.36e-05	8.11885	7.31423	ENSG00000032444	PNPLA6
SP2-DT	-0.435195	1.93388	-5.73412	4.86e-08	3.36e-05	8.17276	7.31366	ENSG00000264920	SP2-DT
NA	0.652888	-0.383759	5.72159	5.16e-08	3.46e-05	7.90235	7.28713	ENSG00000261168	NA
PMF1-BGLAP	0.668528	1.7835	5.70282	5.66e-08	3.68e-05	8.01919	7.24743	ENSG00000260238	PMF1-BGLAP
RPAP1	0.225813	4.37229	5.64571	7.46e-08	4.71e-05	7.71175	7.12715	ENSG00000103932	RPAP1
NA	-0.640632	-0.491221	-5.6314	8e-08	4.9e-05	7.51017	7.09714	ENSG00000272572	NA
NEU3	-0.294084	3.95679	-5.6212	8.4e-08	4.94e-05	7.61566	7.07576	ENSG00000162139	NEU3
NA	-1.16428	-0.0639423	-5.61827	8.52e-08	4.94e-05	7.51474	7.06962	ENSG00000254561	NA
HSD17B8	-0.640776	1.25705	-5.61136	8.81e-08	4.97e-05	7.58748	7.05517	ENSG00000204228	HSD17B8
CREBBP	0.339543	6.30616	5.58103	1.02e-07	5.61e-05	7.40811	6.99182	ENSG00000005339	CREBBP
EXD2	0.212836	5.29937	5.55554	1.15e-07	6.02e-05	7.27585	6.93876	ENSG00000081177	EXD2
C8orf88	1.04386	3.4503	5.54895	1.19e-07	6.02e-05	7.31651	6.92506	ENSG00000253250	C8orf88
KANSL1-AS1	-1.07674	0.128914	-5.5476	1.2e-07	6.02e-05	7.21994	6.92226	ENSG00000214401	KANSL1-AS1
DVL1	0.356417	6.71947	5.54592	1.21e-07	6.02e-05	7.25643	6.91876	ENSG00000107404	DVL1
NA	1.28229	-0.911664	5.53589	1.26e-07	6.14e-05	6.9992	6.89794	ENSG00000258647	NA
MAST2	0.238791	5.33881	5.53087	1.3e-07	6.14e-05	7.16252	6.88754	ENSG00000086015	MAST2
AHDC1	0.387678	5.81569	5.52758	1.32e-07	6.14e-05	7.15166	6.88072	ENSG00000126705	AHDC1
PRELP	0.766871	4.69682	5.52072	1.36e-07	6.21e-05	7.13133	6.8665	ENSG00000188783	PRELP
GIT1	0.37012	7.58129	5.5156	1.39e-07	6.23e-05	7.14274	6.85591	ENSG00000108262	GIT1
ZNF592	0.271909	5.55305	5.49338	1.55e-07	6.74e-05	6.99223	6.80997	ENSG00000166716	ZNF592
ZNF384	0.21881	4.52809	5.49029	1.57e-07	6.74e-05	6.99221	6.8036	ENSG00000126746	ZNF384
POLG	0.225292	5.17545	5.4862	1.6e-07	6.74e-05	6.95901	6.79516	ENSG00000140521	POLG
SPNS3	-0.926074	-1.49171	-5.47703	1.67e-07	6.91e-05	6.68943	6.77626	ENSG00000182557	SPNS3
KDM5C	0.207093	6.33821	5.46822	1.75e-07	6.91e-05	6.8942	6.7581	ENSG00000126012	KDM5C
NA	-0.629908	0.0307652	-5.46662	1.76e-07	6.91e-05	6.86879	6.75481	ENSG00000257135	NA
BCORL1	0.263449	3.62704	5.46525	1.77e-07	6.91e-05	6.92746	6.75198	ENSG00000085185	BCORL1
EIF4G1	0.205503	7.18617	5.41676	2.23e-07	8.53e-05	6.68629	6.65247	ENSG00000114867	EIF4G1
HCFC1	0.309841	5.80198	5.40913	2.31e-07	8.69e-05	6.61576	6.63687	ENSG00000172534	HCFC1
MPEG1	-1.17746	0.52292	-5.40056	2.4e-07	8.89e-05	6.62759	6.61935	ENSG00000197629	MPEG1
NA	0.704777	0.682946	5.39334	2.49e-07	9.04e-05	6.59138	6.60462	ENSG00000235888	NA
PDS5A	0.238527	6.09873	5.38967	2.53e-07	9.04e-05	6.53432	6.59713	ENSG00000121892	PDS5A
CAPN15	0.448776	4.45585	5.37691	2.68e-07	9.44e-05	6.4883	6.57111	ENSG00000103326	CAPN15
PHF21A	0.278478	5.74787	5.36263	2.87e-07	9.93e-05	6.40295	6.54205	ENSG00000135365	PHF21A
SETD1A	0.277747	4.52819	5.34655	3.09e-07	0.000102623	6.34675	6.50938	ENSG00000099381	SETD1A
IFT52	-0.294824	3.29316	-5.34584	3.11e-07	0.000102623	6.4086	6.50794	ENSG00000101052	IFT52
CAPSL	1.11289	-1.12968	5.34559	3.11e-07	0.000102623	6.20332	6.50743	ENSG00000152611	CAPSL
U2AF2	0.229093	6.51551	5.33668	3.24e-07	0.000105364	6.30759	6.48935	ENSG00000063244	U2AF2
RN7SL471P	1.01598	1.36044	5.32151	3.48e-07	0.000111401	6.31661	6.45863	ENSG00000263426	RN7SL471P
RNF216	0.16149	5.32536	5.31517	3.58e-07	0.000113052	6.18891	6.4458	ENSG00000011275	RNF216
SLC22A13	1.06768	-1.5504	5.31018	3.67e-07	0.000114029	5.9741	6.43573	ENSG00000172940	SLC22A13
FAM167B	1.13429	-0.398284	5.3025	3.8e-07	0.000116492	6.09061	6.42019	ENSG00000183615	FAM167B
NA	0.870378	-2.03933	5.29016	4.02e-07	0.000121326	5.79091	6.39531	ENSG00000272861	NA
ABALON	0.422158	-0.0103999	5.28629	4.1e-07	0.000121326	6.09263	6.3875	ENSG00000281376	ABALON
SRRM2-AS1	-0.734552	-0.647548	-5.2828	4.16e-07	0.000121326	6.01285	6.38047	ENSG00000205913	SRRM2-AS1
TMEM14B	-0.324305	4.63466	-5.28177	4.18e-07	0.000121326	6.05196	6.3784	ENSG00000137210	TMEM14B
ZC3H18	0.228507	5.11506	5.27608	4.3e-07	0.000122907	6.01607	6.36695	ENSG00000158545	ZC3H18
STX2	0.252634	4.25153	5.27158	4.39e-07	0.000122979	6.02784	6.35789	ENSG00000111450	STX2
ZNF438	0.249866	2.89696	5.27028	4.41e-07	0.000122979	6.10018	6.35527	ENSG00000183621	ZNF438
DCAF16	-0.477605	4.86866	-5.2665	4.49e-07	0.000123141	5.97927	6.34767	ENSG00000163257	DCAF16
EIF2AK3-DT	-0.68993	0.054949	-5.26445	4.53e-07	0.000123141	6.00894	6.34356	ENSG00000234028	EIF2AK3-DT
KHSRP	0.160043	6.37636	5.26173	4.59e-07	0.000123146	5.97219	6.33808	ENSG00000088247	KHSRP
RAPGEF1	0.324344	6.63694	5.24965	4.85e-07	0.000126125	5.92637	6.31384	ENSG00000107263	RAPGEF1
NA	-0.550203	0.630709	-5.24549	4.95e-07	0.000126125	5.96787	6.3055	ENSG00000278266	NA
USP21	0.30236	4.52432	5.24364	4.99e-07	0.000126125	5.89061	6.30178	ENSG00000143258	USP21
WIZ	0.353768	5.60818	5.24193	5.03e-07	0.000126125	5.86612	6.29834	ENSG00000011451	WIZ
LOC100129434	-0.556542	0.809361	-5.23958	5.09e-07	0.000126125	5.95415	6.29364	ENSG00000233251	LOC100129434
NA	0.701775	-0.83593	5.23864	5.11e-07	0.000126125	5.79256	6.29176	ENSG00000259940	NA
BCL9L	0.419124	4.77714	5.23736	5.14e-07	0.000126125	5.85388	6.2892	ENSG00000186174	BCL9L
NA	1.21867	-2.68062	5.23592	5.17e-07	0.000126125	5.44033	6.2863	ENSG00000231355	NA
NA	0.896767	-1.40039	5.22849	5.35e-07	0.000129051	5.67319	6.27144	ENSG00000271204	NA
FPGS	-0.374947	3.77994	-5.22085	5.54e-07	0.00013219	5.83343	6.25615	ENSG00000136877	FPGS
TMEM184B	0.262856	6.85811	5.21161	5.79e-07	0.000136188	5.76602	6.23769	ENSG00000198792	TMEM184B
IL6ST-DT	-0.882348	-1.58874	-5.20959	5.84e-07	0.000136188	5.58642	6.23366	ENSG00000227908	IL6ST-DT
ALX4	1.03112	-1.66659	5.19349	6.29e-07	0.000145065	5.48524	6.20154	ENSG00000052850	ALX4
NA	-1.06028	-2.51144	-5.18245	6.61e-07	0.000149871	5.3377	6.17956	ENSG00000206532	NA
TSNAX	-0.379166	5.10063	-5.18174	6.64e-07	0.000149871	5.6047	6.17815	ENSG00000116918	TSNAX
ARID1B	0.222323	5.95836	5.17559	6.82e-07	0.000152542	5.58472	6.16593	ENSG00000049618	ARID1B
NA	0.694477	0.197813	5.1701	7e-07	0.000153917	5.61733	6.15501	ENSG00000260337	NA
AXIN1	0.310716	4.56445	5.16912	7.03e-07	0.000153917	5.5638	6.15308	ENSG00000103126	AXIN1
ADAT2	-0.369899	1.98885	-5.16593	7.13e-07	0.0001546	5.66716	6.14674	ENSG00000189007	ADAT2
RN7SL1	0.762002	8.03691	5.15981	7.34e-07	0.00015708	5.57606	6.13458	ENSG00000276168	RN7SL1
ZNF268	-0.308767	3.68981	-5.15808	7.39e-07	0.00015708	5.56203	6.13115	ENSG00000090612	ZNF268
C19orf48	-0.48906	2.5028	-5.15085	7.64e-07	0.000160754	5.59592	6.11683	ENSG00000167747	C19orf48
ATN1	0.306368	7.93191	5.14407	7.88e-07	0.000164198	5.50603	6.10338	ENSG00000111676	ATN1
HIVEP3	0.489764	4.46351	5.13717	8.13e-07	0.000167815	5.42817	6.08973	ENSG00000127124	HIVEP3
SMG5	0.2641	6.76221	5.13385	8.26e-07	0.000168745	5.4243	6.08317	ENSG00000198952	SMG5
MLANA	0.677286	-1.86187	5.12586	8.56e-07	0.000173348	5.18791	6.06737	ENSG00000120215	MLANA
KMT2D	0.441793	6.93627	5.12101	8.75e-07	0.000175551	5.37389	6.0578	ENSG00000167548	KMT2D
SKI	0.305479	6.46046	5.11415	9.03e-07	0.000179433	5.32918	6.04426	ENSG00000157933	SKI
H2BC5	0.769153	1.48642	5.10931	9.23e-07	0.000181739	5.42192	6.03471	ENSG00000158373	H2BC5
NA	1.26125	-1.17111	5.0976	9.74e-07	0.000189694	5.17431	6.01165	ENSG00000277011	NA
PAPOLA	0.345765	6.88279	5.09586	9.81e-07	0.000189694	5.26404	6.00821	ENSG00000090060	PAPOLA
NA	0.733518	-0.746894	5.08547	1.03e-06	0.00019705	5.18645	5.9878	ENSG00000279910	NA
ZNF768	0.304245	5.00529	5.07446	1.08e-06	0.000205278	5.13863	5.96617	ENSG00000169957	ZNF768
DNMT1	0.248325	4.80096	5.06561	1.13e-06	0.000211775	5.10443	5.94881	ENSG00000130816	DNMT1
NA	-0.903796	-0.665116	-5.05729	1.17e-06	0.00021797	5.09312	5.9325	ENSG00000274922	NA
NA	-1.03833	-1.5572	-5.04786	1.22e-06	0.000225468	4.96453	5.91405	ENSG00000278971	NA
SRSF4	0.185348	6.04926	5.04118	1.26e-06	0.000226442	5.00296	5.90099	ENSG00000116350	SRSF4
DNA2	0.532628	2.24823	5.04015	1.26e-06	0.000226442	5.13445	5.89899	ENSG00000138346	DNA2
NLRP3	-0.727987	1.3454	-5.04003	1.26e-06	0.000226442	5.13409	5.89874	ENSG00000162711	NLRP3
ATF4	0.417682	7.2693	5.03937	1.27e-06	0.000226442	5.03329	5.89745	ENSG00000128272	ATF4
NA	-0.460915	1.82799	-5.03384	1.3e-06	0.000230224	5.11114	5.88665	ENSG00000277283	NA
FNDC11	0.977002	-2.48048	5.02376	1.36e-06	0.000238202	4.66985	5.86699	ENSG00000125531	FNDC11
HUS1	0.212287	3.32896	5.02261	1.37e-06	0.000238202	5.00744	5.86474	ENSG00000136273	HUS1
NA	-0.499021	2.61739	-5.01339	1.42e-06	0.000246255	5.00911	5.84678	ENSG00000280254	NA
PLD4	-0.777803	2.17824	-5.00795	1.46e-06	0.000247299	4.99959	5.8362	ENSG00000166428	PLD4
CHORDC1	0.618518	5.83969	5.00792	1.46e-06	0.000247299	4.85821	5.83614	ENSG00000110172	CHORDC1
ZNF596	-0.470761	2.02992	-5.00711	1.46e-06	0.000247299	4.99791	5.83456	ENSG00000172748	ZNF596
SCIRT	-0.783163	-0.821328	-5.00389	1.48e-06	0.000248936	4.86698	5.82829	ENSG00000237686	SCIRT
ZSWIM8	0.293346	5.90617	4.98917	1.59e-06	0.00026382	4.77788	5.79969	ENSG00000214655	ZSWIM8
NA	0.457639	1.88735	4.98325	1.63e-06	0.00026839	4.90123	5.78821	ENSG00000281332	NA
PRR12	0.275419	5.55274	4.98188	1.64e-06	0.00026839	4.73995	5.78555	ENSG00000126464	PRR12
GOLGA3	0.23676	6.4274	4.9785	1.66e-06	0.00026942	4.74673	5.77901	ENSG00000090615	GOLGA3
SOGA1	0.403564	6.86652	4.97762	1.67e-06	0.00026942	4.7582	5.77731	ENSG00000149639	SOGA1
PXN-AS1	-0.499495	1.24106	-4.97478	1.69e-06	0.000270823	4.86117	5.7718	ENSG00000255857	PXN-AS1
SLC5A3	0.679529	5.38265	4.96815	1.74e-06	0.000276879	4.6857	5.75897	ENSG00000198743	SLC5A3
C1orf94	-0.989843	-1.77756	-4.9525	1.87e-06	0.000294677	4.55399	5.7287	ENSG00000142698	C1orf94
NCOR2	0.261986	7.18918	4.9437	1.94e-06	0.000304193	4.62554	5.71172	ENSG00000196498	NCOR2
PAXBP1-AS1	-0.396313	2.3414	-4.93823	1.99e-06	0.000308487	4.70367	5.70117	ENSG00000238197	PAXBP1-AS1
NA	0.594854	2.25616	4.93728	2e-06	0.000308487	4.70691	5.69934	ENSG00000284708	NA
IFT140	0.32184	4.53914	4.93113	2.05e-06	0.00031441	4.54291	5.68749	ENSG00000187535	IFT140
MYLK2	-0.983087	-1.02329	-4.92977	2.07e-06	0.00031441	4.55113	5.68487	ENSG00000101306	MYLK2
KHDRBS1	-0.287806	5.95942	-4.92736	2.09e-06	0.000315558	4.52118	5.68022	ENSG00000121774	KHDRBS1
DMAC1	-0.245929	4.57447	-4.9222	2.14e-06	0.000320589	4.5008	5.6703	ENSG00000137038	DMAC1
GCNA	0.660069	1.85257	4.92063	2.15e-06	0.000320589	4.64369	5.66728	ENSG00000147174	GCNA
NA	0.668083	-0.602366	4.91038	2.25e-06	0.000333067	4.50129	5.64758	ENSG00000259250	NA
POLDIP3	0.271804	5.91643	4.9083	2.27e-06	0.000333067	4.43575	5.64359	ENSG00000100227	POLDIP3
PRKAB1	-0.179767	4.0564	-4.90734	2.28e-06	0.000333067	4.46843	5.64174	ENSG00000111725	PRKAB1
NA	1.04813	-1.58104	4.90534	2.3e-06	0.000333238	4.37019	5.6379	ENSG00000235979	NA
NA	0.790061	-0.922463	4.90416	2.31e-06	0.000333238	4.4406	5.63565	ENSG00000277435	NA
ZNF449	-0.466373	2.69386	-4.90213	2.33e-06	0.000333998	4.5366	5.63175	ENSG00000173275	ZNF449
NA	-0.792198	-2.00204	-4.89408	2.42e-06	0.000343797	4.30487	5.61631	ENSG00000277782	NA
NA	0.980161	-0.616579	4.89039	2.46e-06	0.000347135	4.42251	5.60925	ENSG00000272880	NA
DPP9	0.239257	4.59997	4.88763	2.49e-06	0.000349095	4.35646	5.60395	ENSG00000142002	DPP9
CCDC102A	0.722453	0.616512	4.88429	2.53e-06	0.000349841	4.4727	5.59756	ENSG00000135736	CCDC102A
PPP4R3A	0.22142	5.36642	4.8842	2.53e-06	0.000349841	4.32592	5.59739	ENSG00000100796	PPP4R3A
GAS2L1P2	0.887185	-0.172906	4.88151	2.56e-06	0.000351744	4.41774	5.59224	ENSG00000228376	GAS2L1P2
NA	1.60507	-1.65664	4.87557	2.62e-06	0.000355033	4.22402	5.5809	ENSG00000266903	NA
ZSWIM9	0.311163	5.42434	4.87505	2.63e-06	0.000355033	4.28719	5.57989	ENSG00000185453	ZSWIM9
ARSK	0.271448	2.98816	4.87417	2.64e-06	0.000355033	4.40706	5.57821	ENSG00000164291	ARSK
MEX3A	0.524496	1.24263	4.87287	2.66e-06	0.000355033	4.44579	5.57573	ENSG00000254726	MEX3A
SCRIB	0.310222	6.1341	4.87222	2.66e-06	0.000355033	4.28817	5.57449	ENSG00000180900	SCRIB
ZNF136	-0.329331	3.01141	-4.86276	2.78e-06	0.000363699	4.3564	5.55642	ENSG00000196646	ZNF136
GEN1	-0.384407	2.26905	-4.86187	2.79e-06	0.000363699	4.39192	5.55472	ENSG00000178295	GEN1
SPECC1L	0.223818	5.59135	4.86147	2.79e-06	0.000363699	4.23304	5.55397	ENSG00000100014	SPECC1L
ANKRD52	0.227111	6.2679	4.86115	2.8e-06	0.000363699	4.24931	5.55336	ENSG00000139645	ANKRD52
CLIP2	0.292005	7.70964	4.85866	2.83e-06	0.000365489	4.28799	5.54861	ENSG00000106665	CLIP2
KLRG1	0.546161	0.967624	4.85614	2.86e-06	0.000367346	4.37491	5.5438	ENSG00000139187	KLRG1
PMS1	-0.194562	3.78627	-4.8532	2.9e-06	0.000369906	4.26061	5.53819	ENSG00000064933	PMS1
EIF2B2	0.230615	4.17573	4.85181	2.91e-06	0.000369963	4.22964	5.53554	ENSG00000119718	EIF2B2
RN7SL832P	-0.706309	-0.960463	-4.84614	2.99e-06	0.00037588	4.22732	5.52474	ENSG00000243819	RN7SL832P
NA	-0.471189	3.00564	-4.84551	3e-06	0.00037588	4.29079	5.52354	ENSG00000273270	NA
ADCY9	0.316409	4.87305	4.8438	3.02e-06	0.0003765	4.16364	5.5203	ENSG00000162104	ADCY9
HMGB3	-0.459835	3.6586	-4.84016	3.07e-06	0.000380336	4.21742	5.51338	ENSG00000029993	HMGB3
NA	-0.400219	1.98346	-4.83866	3.09e-06	0.000380652	4.30688	5.51051	ENSG00000253320	NA
UBAP1	0.185894	5.99529	4.83526	3.13e-06	0.000382345	4.13345	5.50405	ENSG00000165006	UBAP1
EHMT1	0.292457	5.08376	4.83503	3.14e-06	0.000382345	4.12253	5.50362	ENSG00000181090	EHMT1
FASN	0.2977	7.22345	4.83019	3.2e-06	0.000386649	4.15565	5.49441	ENSG00000169710	FASN
CBX3P2	-0.746798	-1.19965	-4.82989	3.21e-06	0.000386649	4.15093	5.49385	ENSG00000266405	CBX3P2
NA	0.772111	0.448176	4.82374	3.29e-06	0.000393986	4.22405	5.48217	ENSG00000273319	NA
LRP4	0.611005	7.14827	4.82264	3.31e-06	0.000393986	4.11784	5.48008	ENSG00000134569	LRP4
LIFR-AS1	-0.463652	2.17558	-4.82135	3.33e-06	0.000393986	4.22942	5.47764	ENSG00000244968	LIFR-AS1
ZFHX2	0.472152	4.29183	4.8205	3.34e-06	0.000393986	4.09775	5.47604	ENSG00000136367	ZFHX2
ISYNA1	0.451913	3.51762	4.81099	3.48e-06	0.000408456	4.1206	5.45799	ENSG00000105655	ISYNA1
DYNC2LI1	-0.40522	3.98876	-4.80479	3.58e-06	0.000417356	4.04403	5.44627	ENSG00000138036	DYNC2LI1
PCID2	0.241046	4.54842	4.80204	3.62e-06	0.000420109	4.00189	5.44106	ENSG00000126226	PCID2
CSNK1G2	0.282152	5.81214	4.79981	3.66e-06	0.000421801	3.97957	5.43683	ENSG00000133275	CSNK1G2
FIZ1	0.29325	4.54605	4.79839	3.68e-06	0.000421801	3.98999	5.43415	ENSG00000179943	FIZ1
ING1	0.259238	4.04474	4.79742	3.7e-06	0.000421801	4.01369	5.43232	ENSG00000153487	ING1
FLCN	0.420788	6.09845	4.79223	3.78e-06	0.000429166	3.95776	5.4225	ENSG00000154803	FLCN
NA	0.755007	-1.44472	4.78084	3.97e-06	0.000444844	3.92979	5.401	ENSG00000250377	NA
CBL	0.239612	5.44871	4.78055	3.98e-06	0.000444844	3.89733	5.40047	ENSG00000110395	CBL
NSD1	0.234561	6.03383	4.77862	4.01e-06	0.000444844	3.90075	5.39682	ENSG00000165671	NSD1
NA	0.702576	-0.463564	4.77855	4.01e-06	0.000444844	3.99978	5.39669	ENSG00000285210	NA
SEC24C	0.176768	6.03153	4.77723	4.03e-06	0.000444844	3.89563	5.3942	ENSG00000176986	SEC24C
FBXO2	0.446924	7.27879	4.77678	4.04e-06	0.000444844	3.93367	5.39335	ENSG00000116661	FBXO2
ZNF143	0.26432	3.39293	4.77163	4.13e-06	0.000448299	3.96239	5.38364	ENSG00000166478	ZNF143
BBS9	0.24251	3.56112	4.77107	4.14e-06	0.000448299	3.94333	5.38258	ENSG00000122507	BBS9
PHF7	-0.480105	1.36068	-4.76974	4.17e-06	0.000448299	4.03457	5.38008	ENSG00000010318	PHF7
ULBP1	1.12213	-1.88815	4.76828	4.19e-06	0.000448299	3.82191	5.37734	ENSG00000111981	ULBP1
CA5BP1	0.37824	3.26764	4.76784	4.2e-06	0.000448299	3.96067	5.3765	ENSG00000186312	CA5BP1
LINC01102	-0.523383	2.56603	-4.76754	4.21e-06	0.000448299	3.9946	5.37595	ENSG00000235597	LINC01102
HECA	0.280327	5.5713	4.76686	4.22e-06	0.000448299	3.84098	5.37467	ENSG00000112406	HECA
NA	0.438441	1.45951	4.76437	4.27e-06	0.000450441	4.01325	5.36998	ENSG00000279792	NA
COQ4	-0.277536	4.86896	-4.76349	4.28e-06	0.000450441	3.82989	5.36832	ENSG00000167113	COQ4
CIC	0.251845	6.6692	4.7597	4.35e-06	0.000455666	3.84139	5.36119	ENSG00000079432	CIC
HACL1	-0.331337	2.89113	-4.75659	4.41e-06	0.000458633	3.92843	5.35533	ENSG00000131373	HACL1
NA	0.912725	-1.97954	4.75596	4.42e-06	0.000458633	3.75714	5.35415	ENSG00000248100	NA
THAP12	-0.201622	4.88087	-4.75304	4.48e-06	0.000459746	3.78675	5.34867	ENSG00000137492	THAP12
APC2	0.316104	7.87707	4.74948	4.55e-06	0.000459746	3.84564	5.34198	ENSG00000115266	APC2
NA	1.08494	-2.41897	4.74911	4.56e-06	0.000459746	3.65459	5.34128	ENSG00000227078	NA
NA	-0.774655	-1.99152	-4.74624	4.61e-06	0.000459746	3.75031	5.33589	ENSG00000242242	NA
DTWD2	-0.288474	3.26957	-4.74602	4.62e-06	0.000459746	3.8617	5.33549	ENSG00000169570	DTWD2
SLC13A4	0.995395	1.34327	4.74588	4.62e-06	0.000459746	3.93902	5.33522	ENSG00000164707	SLC13A4
CGGBP1	0.207685	6.36517	4.74543	4.63e-06	0.000459746	3.77633	5.33438	ENSG00000163320	CGGBP1
ZCCHC14	0.218324	5.49355	4.74495	4.64e-06	0.000459746	3.74959	5.33348	ENSG00000140948	ZCCHC14
SEC22A	-0.183603	3.12441	-4.74455	4.65e-06	0.000459746	3.86491	5.33273	ENSG00000121542	SEC22A
DHX57	-0.289236	3.93471	-4.74398	4.66e-06	0.000459746	3.79848	5.33165	ENSG00000163214	DHX57
NA	0.694163	-2.41945	4.74342	4.67e-06	0.000459746	3.62662	5.33061	ENSG00000251050	NA
ZNF75D	-0.181924	3.15962	-4.74205	4.7e-06	0.000460376	3.8524	5.32803	ENSG00000186376	ZNF75D
SPCS1	-0.266312	5.68515	-4.73968	4.75e-06	0.000462991	3.73356	5.32359	ENSG00000114902	SPCS1
RGS9BP	0.578145	-0.500594	4.73759	4.79e-06	0.000465086	3.84134	5.31966	ENSG00000186326	RGS9BP
AHSA1	0.403004	6.5622	4.7349	4.85e-06	0.000468384	3.73855	5.31463	ENSG00000100591	AHSA1
HUWE1	0.233914	7.58804	4.73322	4.88e-06	0.000469687	3.77023	5.31148	ENSG00000086758	HUWE1
MAFG	0.255099	5.94857	4.73037	4.94e-06	0.000473358	3.69956	5.30615	ENSG00000197063	MAFG
KANSL1L	0.327966	4.14751	4.72687	5.02e-06	0.000478425	3.71724	5.29959	ENSG00000144445	KANSL1L
NA	0.808447	-1.52119	4.72327	5.1e-06	0.000483436	3.68516	5.29285	ENSG00000239218	NA
LSMEM1	0.666369	1.38177	4.72148	5.13e-06	0.000483436	3.84293	5.2895	ENSG00000181016	LSMEM1
SYS1	0.242301	4.37983	4.72079	5.15e-06	0.000483436	3.67771	5.28821	ENSG00000204070	SYS1
NA	0.783651	-1.09921	4.72036	5.16e-06	0.000483436	3.72035	5.28741	ENSG00000284747	NA
FBRSL1	0.280052	5.40985	4.71907	5.19e-06	0.000484015	3.64208	5.285	ENSG00000112787	FBRSL1
TFDP2	0.206515	5.37331	4.71766	5.22e-06	0.000484512	3.63758	5.28236	ENSG00000114126	TFDP2
MED29	-0.288596	6.29367	-4.71682	5.24e-06	0.000484512	3.65587	5.2808	ENSG00000063322	MED29
RAF1	0.192277	5.79018	4.71414	5.3e-06	0.000488027	3.62832	5.27579	ENSG00000132155	RAF1
ZMIZ1	0.210758	6.7203	4.70558	5.5e-06	0.00050328	3.62468	5.25979	ENSG00000108175	ZMIZ1
SBF1	0.262316	7.841	4.705	5.51e-06	0.00050328	3.66433	5.25871	ENSG00000100241	SBF1
GABRE	0.675408	2.22953	4.70383	5.54e-06	0.000503677	3.75967	5.25652	ENSG00000102287	GABRE
NA	-0.530702	1.09736	-4.70182	5.59e-06	0.000505237	3.76485	5.25278	ENSG00000272894	NA
NA	0.21215	3.27144	4.70114	5.6e-06	0.000505237	3.68312	5.25152	ENSG00000260643	NA
ZNF319	0.215881	3.71253	4.69915	5.65e-06	0.000505404	3.64049	5.24781	ENSG00000166188	ZNF319
COL27A1	0.626769	3.65021	4.69912	5.65e-06	0.000505404	3.65573	5.24774	ENSG00000196739	COL27A1
ZNF646	0.243429	4.2974	4.69707	5.7e-06	0.000507737	3.5885	5.24393	ENSG00000167395	ZNF646
GPR137	0.277669	5.18958	4.69383	5.78e-06	0.000512059	3.53986	5.23788	ENSG00000173264	GPR137
AGFG2	0.304186	5.00543	4.69185	5.83e-06	0.000512059	3.53476	5.2342	ENSG00000106351	AGFG2
GCN1	0.244784	5.38974	4.69021	5.87e-06	0.000512059	3.52717	5.23114	ENSG00000089154	GCN1
MED20	0.261487	3.0065	4.68955	5.89e-06	0.000512059	3.65841	5.22992	ENSG00000124641	MED20
MBD3	0.336294	6.46178	4.68946	5.89e-06	0.000512059	3.54496	5.22974	ENSG00000071655	MBD3
FAM21EP	-0.455364	-0.543104	-4.68899	5.9e-06	0.000512059	3.66037	5.22887	ENSG00000235618	FAM21EP
P4HA2	0.50833	3.5125	4.68842	5.92e-06	0.000512059	3.61439	5.22782	ENSG00000072682	P4HA2
RUBCN	0.179837	5.89263	4.68436	6.02e-06	0.000517047	3.51053	5.22025	ENSG00000145016	RUBCN
FBXO4	-0.316241	1.68698	-4.68429	6.02e-06	0.000517047	3.69293	5.22012	ENSG00000151876	FBXO4
SLC35G6	1.01721	-2.26599	4.68327	6.05e-06	0.000517236	3.44704	5.21823	ENSG00000259224	SLC35G6
NA	-0.693001	-0.826959	-4.67506	6.27e-06	0.000533598	3.58515	5.20297	ENSG00000270638	NA
CCDC86	0.230836	3.46244	4.67197	6.35e-06	0.000538575	3.54905	5.19722	ENSG00000110104	CCDC86
RNF170	-0.209555	4.96435	-4.66895	6.43e-06	0.000542783	3.44264	5.19162	ENSG00000120925	RNF170
SNTB2	0.313718	4.89833	4.66831	6.45e-06	0.000542783	3.44312	5.19042	ENSG00000168807	SNTB2
NA	-0.695345	0.764252	-4.66331	6.59e-06	0.000552336	3.61089	5.18115	ENSG00000271646	NA
LOC122455342	0.709603	-0.264154	4.66195	6.63e-06	0.000552944	3.56244	5.17863	ENSG00000284526	LOC122455342
PMS2P1	-0.257447	1.89686	-4.66123	6.65e-06	0.000552944	3.59641	5.17729	ENSG00000078319	PMS2P1
NA	0.878696	-2.54774	4.65903	6.71e-06	0.000555986	3.33845	5.17323	ENSG00000232503	NA
NA	-0.621944	-1.55211	-4.6577	6.75e-06	0.000557012	3.45839	5.17075	ENSG00000273145	NA
MAN1B1-DT	-0.691951	1.20539	-4.65306	6.88e-06	0.000565977	3.57435	5.16215	ENSG00000268996	MAN1B1-DT
TMEM81	0.461272	2.49279	4.64972	6.98e-06	0.000570766	3.53188	5.15597	ENSG00000174529	TMEM81
RAD18	-0.316258	2.1433	-4.64929	7e-06	0.000570766	3.54058	5.15518	ENSG00000070950	RAD18
NPC1L1	1.61926	-2.08237	4.64579	7.1e-06	0.00057313	3.31174	5.1487	ENSG00000015520	NPC1L1
REPIN1	0.220652	6.06516	4.64575	7.1e-06	0.00057313	3.3574	5.14862	ENSG00000214022	REPIN1
NA	0.371985	0.667473	4.64566	7.1e-06	0.00057313	3.53873	5.14845	ENSG00000278922	NA
WDSUB1	0.272838	2.81487	4.64453	7.14e-06	0.000573727	3.48932	5.14637	ENSG00000196151	WDSUB1
BRD4	0.219586	6.16472	4.64171	7.23e-06	0.0005785	3.34504	5.14115	ENSG00000141867	BRD4
MRGPRF	0.797478	0.538749	4.63731	7.36e-06	0.000587228	3.50265	5.13303	ENSG00000172935	MRGPRF
UIMC1	0.234898	3.60302	4.63483	7.44e-06	0.000588229	3.39358	5.12843	ENSG00000087206	UIMC1
KYAT1	0.600404	1.2295	4.63322	7.49e-06	0.000588229	3.49714	5.12548	ENSG00000286112	KYAT1
POU5F2	0.556771	-0.94945	4.63264	7.51e-06	0.000588229	3.40782	5.1244	ENSG00000248483	POU5F2
ARHGAP19-SLIT1	0.906827	-1.10001	4.63263	7.51e-06	0.000588229	3.40132	5.12438	ENSG00000269891	ARHGAP19-SLIT1
XPA	-0.235535	3.50479	-4.63258	7.51e-06	0.000588229	3.38697	5.12429	ENSG00000136936	XPA
ACADSB	-0.338025	5.0238	-4.62886	7.63e-06	0.000594863	3.28198	5.11743	ENSG00000196177	ACADSB
TIMM23B	-0.391952	2.63999	-4.62775	7.67e-06	0.000594863	3.42955	5.11538	ENSG00000204152	TIMM23B
LINC00467	-0.578775	1.56264	-4.62731	7.68e-06	0.000594863	3.4716	5.11456	ENSG00000153363	LINC00467
CCT5	0.236798	6.16154	4.62653	7.71e-06	0.000594863	3.28746	5.11313	ENSG00000150753	CCT5
ST7-AS1	-0.701615	-0.283428	-4.62483	7.76e-06	0.000597037	3.42967	5.10998	ENSG00000227199	ST7-AS1
ALKBH8	-0.247212	2.59122	-4.62304	7.82e-06	0.0005992	3.41495	5.10669	ENSG00000137760	ALKBH8
MLLT1	0.286936	6.6146	4.62209	7.85e-06	0.0005992	3.28117	5.10493	ENSG00000130382	MLLT1
USP13	-0.275013	3.70699	-4.62117	7.88e-06	0.0005992	3.32015	5.10323	ENSG00000058056	USP13
ARSG	-0.324599	2.46003	-4.62005	7.92e-06	0.0005992	3.4112	5.10117	ENSG00000141337	ARSG
NA	-0.263684	2.16049	-4.61959	7.94e-06	0.0005992	3.42396	5.10033	ENSG00000213865	NA
ATXN2L	0.241746	6.35006	4.61886	7.96e-06	0.0005992	3.25939	5.09898	ENSG00000168488	ATXN2L
DENND4B	0.258359	6.2037	4.61748	8.01e-06	0.0005992	3.24985	5.09644	ENSG00000198837	DENND4B
NA	-0.892259	-0.155851	-4.61714	8.02e-06	0.0005992	3.40924	5.09581	ENSG00000284773	NA
KCNJ5	-0.822398	0.39903	-4.6165	8.04e-06	0.0005992	3.42531	5.09462	ENSG00000120457	KCNJ5
TEAD2	0.737016	1.67231	4.61373	8.14e-06	0.000604167	3.4195	5.08953	ENSG00000074219	TEAD2
ANKRD9	0.389724	5.55605	4.61191	8.2e-06	0.000606324	3.20909	5.08617	ENSG00000156381	ANKRD9
ZNF10	-0.244584	3.25202	-4.61116	8.23e-06	0.000606324	3.31704	5.0848	ENSG00000256223	ZNF10
LOC400627	0.930279	-0.661883	4.61046	8.25e-06	0.000606324	3.34489	5.0835	ENSG00000261924	LOC400627
TDRG1	0.799418	-0.0807285	4.60587	8.41e-06	0.000616112	3.36389	5.07506	ENSG00000204091	TDRG1
KDM4D	-0.523262	-0.127876	-4.60304	8.51e-06	0.000621418	3.35844	5.06986	ENSG00000186280	KDM4D
GDF11	0.367674	5.48665	4.60221	8.54e-06	0.000621494	3.16994	5.06833	ENSG00000135414	GDF11
KDM2A	0.212368	6.14212	4.60047	8.61e-06	0.000623968	3.17964	5.06514	ENSG00000173120	KDM2A
NA	0.873515	0.670294	4.59703	8.73e-06	0.00063009	3.34982	5.05882	ENSG00000204092	NA
IZUMO1	0.572807	-1.06575	4.59557	8.79e-06	0.00063009	3.26038	5.05613	ENSG00000182264	IZUMO1
NA	-0.533515	1.44117	-4.59514	8.8e-06	0.00063009	3.34718	5.05535	ENSG00000226200	NA
SERPIND1	1.00533	-1.18226	4.59425	8.84e-06	0.00063009	3.24943	5.05371	ENSG00000099937	SERPIND1
PRLHR	-0.773215	-0.316624	-4.5942	8.84e-06	0.00063009	3.32372	5.05362	ENSG00000119973	PRLHR
NA	-0.359305	0.521684	-4.59294	8.89e-06	0.000631364	3.3353	5.0513	ENSG00000275120	NA
DEDD	0.140786	4.36251	4.59179	8.93e-06	0.000632331	3.1579	5.0492	ENSG00000158796	DEDD
NUDT9	0.246412	4.9216	4.58889	9.04e-06	0.00063567	3.12237	5.04389	ENSG00000170502	NUDT9
PPP1R9B	0.380792	8.02751	4.58777	9.08e-06	0.00063567	3.19967	5.04183	ENSG00000108819	PPP1R9B
SH2D7	0.767152	-0.820529	4.58767	9.09e-06	0.00063567	3.25009	5.04163	ENSG00000183476	SH2D7
RIPOR3	0.730812	1.31364	4.58705	9.11e-06	0.00063567	3.31837	5.0405	ENSG00000042062	RIPOR3
TRRAP	0.237714	5.6703	4.58667	9.12e-06	0.00063567	3.11256	5.03981	ENSG00000196367	TRRAP
NA	0.651353	-0.288653	4.58501	9.19e-06	0.000638071	3.27074	5.03676	ENSG00000269318	NA
HPSE	-0.767848	0.660618	-4.58178	9.31e-06	0.000642812	3.29674	5.03085	ENSG00000173083	HPSE
AOC2	0.493332	1.29533	4.58121	9.34e-06	0.000642812	3.29562	5.02979	ENSG00000131480	AOC2
KDM7A-DT	-0.400007	1.3339	-4.57933	9.41e-06	0.000642812	3.28737	5.02636	ENSG00000260231	KDM7A-DT
NA	0.787247	-2.14167	4.57913	9.42e-06	0.000642812	3.0872	5.02599	ENSG00000233783	NA
IQCE	0.266017	5.82323	4.57906	9.42e-06	0.000642812	3.08297	5.02587	ENSG00000106012	IQCE
NA	0.597066	-2.08975	4.5787	9.44e-06	0.000642812	3.09258	5.02519	ENSG00000280033	NA
PSPN	0.403578	2.30934	4.57746	9.49e-06	0.000644124	3.25791	5.02293	ENSG00000125650	PSPN
NA	-0.440854	2.95494	-4.57623	9.53e-06	0.000644858	3.20239	5.02068	ENSG00000185495	NA
HDAC4	0.264946	5.40188	4.5757	9.56e-06	0.000644858	3.06468	5.0197	ENSG00000068024	HDAC4
PDE4DIP	0.374246	7.87908	4.57313	9.66e-06	0.000645707	3.13785	5.015	ENSG00000178104	PDE4DIP
BICD2	0.175146	5.30306	4.57311	9.66e-06	0.000645707	3.05611	5.01496	ENSG00000185963	BICD2
NA	0.84376	-1.88841	4.57265	9.68e-06	0.000645707	3.08751	5.01412	ENSG00000279443	NA
LRRC37B	0.269141	3.91878	4.57242	9.69e-06	0.000645707	3.11587	5.0137	ENSG00000185158	LRRC37B
MORC2	0.175485	4.65294	4.56889	9.83e-06	0.000653353	3.0505	5.00724	ENSG00000133422	MORC2
PKD1P6	0.497394	4.32801	4.56741	9.9e-06	0.000655395	3.06754	5.00454	ENSG00000250251	PKD1P6
DANCR	0.31116	4.53186	4.56514	9.99e-06	0.000658004	3.04433	5.00039	ENSG00000226950	DANCR
RBM48	0.401488	5.00592	4.56501	1e-05	0.000658004	3.02532	5.00014	ENSG00000127993	RBM48
NA	1.0514	-1.95074	4.56367	1.01e-05	0.00065802	3.05852	4.99771	ENSG00000260604	NA
NA	-0.372035	0.560119	-4.56345	1.01e-05	0.00065802	3.22301	4.9973	ENSG00000261485	NA
USP46-DT	-0.68876	-0.505814	-4.56282	1.01e-05	0.00065802	3.18988	4.99615	ENSG00000248866	USP46-DT
NA	-1.54537	-1.81896	-4.56147	1.01e-05	0.000659783	3.08725	4.99367	ENSG00000263503	NA
ZBTB16	0.492399	4.95489	4.55718	1.03e-05	0.000669742	2.99698	4.98585	ENSG00000109906	ZBTB16
NA	-0.737993	-0.0842292	-4.55581	1.04e-05	0.000669989	3.17782	4.98335	ENSG00000261135	NA
PDK1	-0.488737	3.07247	-4.55566	1.04e-05	0.000669989	3.11183	4.98308	ENSG00000152256	PDK1
RN7SL2	0.6782	9.24996	4.55439	1.05e-05	0.000670158	3.11004	4.98075	ENSG00000274012	RN7SL2
SLC7A9	0.929733	-0.427572	4.55413	1.05e-05	0.000670158	3.14441	4.98028	ENSG00000021488	SLC7A9
KCNE4	1.02753	2.67866	4.55298	1.05e-05	0.000670158	3.14774	4.97817	ENSG00000152049	KCNE4
NA	0.994627	0.416445	4.55276	1.05e-05	0.000670158	3.17783	4.97778	ENSG00000256542	NA
CHIC2	0.279379	2.04999	4.54998	1.06e-05	0.000673739	3.1594	4.9727	ENSG00000109220	CHIC2
CALD1	0.410869	5.94511	4.54971	1.07e-05	0.000673739	2.96881	4.97222	ENSG00000122786	CALD1
EEF1AKMT2	-0.257179	3.88037	-4.54918	1.07e-05	0.000673739	3.0201	4.97125	ENSG00000203791	EEF1AKMT2
GAREM2	0.673719	5.04854	4.54868	1.07e-05	0.000673739	2.96431	4.97034	ENSG00000157833	GAREM2
LOC100131471	0.5214	-0.048952	4.54622	1.08e-05	0.000678759	3.14257	4.96585	ENSG00000217648	LOC100131471
GOLPH3	0.163077	5.6241	4.54206	1.1e-05	0.000687744	2.93389	4.95827	ENSG00000113384	GOLPH3
ZNF317	0.18118	4.21589	4.54138	1.1e-05	0.000687744	2.96574	4.95704	ENSG00000130803	ZNF317
EP300	0.257056	5.92912	4.54021	1.11e-05	0.000687744	2.93356	4.95491	ENSG00000100393	EP300
RBMX	-0.247374	6.00591	-4.54009	1.11e-05	0.000687744	2.93666	4.95468	ENSG00000147274	RBMX
USP31	0.33998	5.59109	4.5383	1.12e-05	0.000687744	2.92124	4.95143	ENSG00000103404	USP31
TCF7L1	0.447363	2.04201	4.53694	1.12e-05	0.000687744	3.11291	4.94896	ENSG00000152284	TCF7L1
ODAD3	0.402716	1.69619	4.53682	1.13e-05	0.000687744	3.12034	4.94874	ENSG00000198003	ODAD3
FOXK1	0.264103	6.63612	4.5368	1.13e-05	0.000687744	2.94393	4.9487	ENSG00000164916	FOXK1
LINC02021	-0.820826	-1.82168	-4.53634	1.13e-05	0.000687744	2.99043	4.94786	ENSG00000249846	LINC02021
SEC24B-AS1	-0.416435	-0.422239	-4.53561	1.13e-05	0.000687744	3.08741	4.94654	ENSG00000247950	SEC24B-AS1
OARD1	-0.227391	3.98678	-4.53553	1.13e-05	0.000687744	2.96049	4.94639	ENSG00000124596	OARD1
SNX27	0.168714	6.59045	4.53448	1.14e-05	0.000688821	2.93358	4.94448	ENSG00000143376	SNX27
FAM86EP	-0.402741	0.182521	-4.53309	1.14e-05	0.000689889	3.10248	4.94194	ENSG00000251669	FAM86EP
NA	0.763453	-0.0943923	4.53277	1.14e-05	0.000689889	3.08392	4.94136	ENSG00000188662	NA
PLEKHM1	0.240133	4.91605	4.53117	1.15e-05	0.000692572	2.89173	4.93846	ENSG00000225190	PLEKHM1
P2RY13	-0.919338	1.08757	-4.52828	1.17e-05	0.000697269	3.09234	4.93321	ENSG00000181631	P2RY13
FAM53C	0.19223	5.8287	4.52822	1.17e-05	0.000697269	2.88337	4.93309	ENSG00000120709	FAM53C
TBCK	0.17674	4.69565	4.52524	1.18e-05	0.000704054	2.87544	4.92768	ENSG00000145348	TBCK
MINK1	0.206292	7.26849	4.52388	1.19e-05	0.000705696	2.9182	4.9252	ENSG00000141503	MINK1
CIP2A	-0.515256	0.951388	-4.52336	1.19e-05	0.000705696	3.07404	4.92426	ENSG00000163507	CIP2A
GID4	0.167519	4.2258	4.51761	1.22e-05	0.000720865	2.87179	4.91383	ENSG00000141034	GID4
KLHL21	0.313775	6.05851	4.51406	1.24e-05	0.00072964	2.83368	4.90738	ENSG00000162413	KLHL21
RNASEH2C	0.293463	5.28109	4.5098	1.26e-05	0.000737731	2.8015	4.89965	ENSG00000172922	RNASEH2C
SLC25A45	-0.414684	2.59001	-4.50882	1.27e-05	0.000737731	2.97066	4.89788	ENSG00000162241	SLC25A45
USP35	0.204139	4.27885	4.50881	1.27e-05	0.000737731	2.83415	4.89786	ENSG00000118369	USP35
MSTO1	-0.262792	3.84198	-4.50858	1.27e-05	0.000737731	2.86512	4.89745	ENSG00000125459	MSTO1
GSTZ1	-0.472749	2.82159	-4.50815	1.27e-05	0.000737731	2.95008	4.89667	ENSG00000100577	GSTZ1
ZNF8	0.260606	4.4281	4.50494	1.29e-05	0.000744177	2.80968	4.89085	ENSG00000278129	ZNF8
JMJD6	0.540142	5.02198	4.5045	1.29e-05	0.000744177	2.78634	4.89005	ENSG00000070495	JMJD6
RAI1	0.293834	5.82856	4.50412	1.29e-05	0.000744177	2.78948	4.88937	ENSG00000108557	RAI1
PEAK1	0.246476	6.08441	4.5028	1.3e-05	0.000746288	2.79058	4.88697	ENSG00000173517	PEAK1
ADAMTS2	0.616631	2.07174	4.50185	1.3e-05	0.000747232	2.9718	4.88526	ENSG00000087116	ADAMTS2
NA	0.410202	0.932448	4.50096	1.31e-05	0.000748029	2.98921	4.88364	ENSG00000261616	NA
RFESD	-0.307342	0.187407	-4.49876	1.32e-05	0.000752768	2.97229	4.87966	ENSG00000175449	RFESD
CNOT4	0.171647	4.68657	4.49788	1.32e-05	0.000752768	2.76753	4.87807	ENSG00000080802	CNOT4
NA	0.356162	1.16524	4.4971	1.33e-05	0.000752768	2.97436	4.87667	ENSG00000276182	NA
RALY-AS1	-0.670344	1.21837	-4.4969	1.33e-05	0.000752768	2.9722	4.87629	ENSG00000285230	RALY-AS1
SF3A3	-0.142242	4.91747	-4.49556	1.34e-05	0.000754982	2.7507	4.87387	ENSG00000183431	SF3A3
TFE3	0.212178	6.13802	4.49417	1.34e-05	0.000756572	2.7573	4.87136	ENSG00000068323	TFE3
SLFNL1	0.740057	-0.178148	4.49379	1.35e-05	0.000756572	2.93604	4.87068	ENSG00000171790	SLFNL1
SCAF4	0.167716	4.46603	4.49231	1.36e-05	0.000759281	2.75706	4.86799	ENSG00000156304	SCAF4
TASP1	-0.448803	2.2308	-4.48727	1.38e-05	0.000773339	2.90032	4.85889	ENSG00000089123	TASP1
SPINDOC	0.343392	4.26564	4.48618	1.39e-05	0.000774848	2.7497	4.85691	ENSG00000168005	SPINDOC
FAM86B3P	-0.745032	0.485686	-4.48158	1.42e-05	0.000786909	2.91374	4.84861	ENSG00000173295	FAM86B3P
HBA2	-1.17079	4.862	-4.48072	1.42e-05	0.000786909	2.70389	4.84707	ENSG00000188536	HBA2
CABCOCO1	-0.705078	0.697158	-4.4794	1.43e-05	0.000786909	2.90742	4.84468	ENSG00000183346	CABCOCO1
LZTR1	0.197791	5.63969	4.47901	1.43e-05	0.000786909	2.68374	4.84397	ENSG00000099949	LZTR1
NA	-0.488452	0.929201	-4.47852	1.44e-05	0.000786909	2.90422	4.8431	ENSG00000271714	NA
NA	0.832597	-1.72641	4.47827	1.44e-05	0.000786909	2.7841	4.84265	ENSG00000226070	NA
AGAP1	0.3128	7.96122	4.47812	1.44e-05	0.000786909	2.76659	4.84238	ENSG00000157985	AGAP1
SDK2	0.456943	3.30115	4.47696	1.44e-05	0.00078723	2.79287	4.84029	ENSG00000069188	SDK2
C17orf67	0.486007	0.692844	4.4768	1.45e-05	0.00078723	2.89561	4.83999	ENSG00000214226	C17orf67
TRIM45	-0.327696	2.36092	-4.47508	1.46e-05	0.000790848	2.85311	4.8369	ENSG00000134253	TRIM45
PRKAA1	-0.288146	4.85212	-4.47393	1.46e-05	0.000792633	2.66832	4.83482	ENSG00000132356	PRKAA1
PHF23	0.261576	4.38581	4.47209	1.47e-05	0.000796705	2.68263	4.8315	ENSG00000040633	PHF23
MROCKI	-0.689649	-0.157072	-4.46725	1.5e-05	0.000810816	2.84536	4.82278	ENSG00000227502	MROCKI
KIAA0100	0.205509	6.71366	4.4655	1.51e-05	0.000814682	2.66914	4.81963	ENSG00000007202	KIAA0100
ADAMTSL5	0.581358	-0.018019	4.46227	1.54e-05	0.000821579	2.82558	4.81382	ENSG00000185761	ADAMTSL5
LOC574538	0.801004	-0.337952	4.46226	1.54e-05	0.000821579	2.81467	4.8138	ENSG00000249695	LOC574538
ATP6V0A4	0.627665	-1.1776	4.45873	1.56e-05	0.0008316	2.75033	4.80745	ENSG00000105929	ATP6V0A4
MTR	-0.30031	5.26043	-4.4574	1.57e-05	0.000834095	2.59915	4.80507	ENSG00000116984	MTR
SMTN	0.771256	4.11563	4.45573	1.58e-05	0.000835192	2.65692	4.80205	ENSG00000183963	SMTN
LINC02712	-0.985955	-1.9154	-4.45572	1.58e-05	0.000835192	2.70075	4.80205	ENSG00000273409	LINC02712
NEBL-AS1	-0.743823	-1.34079	-4.45453	1.59e-05	0.000835192	2.73158	4.79991	ENSG00000231920	NEBL-AS1
LOC101928847	-0.506145	-0.163837	-4.45424	1.59e-05	0.000835192	2.79547	4.79938	ENSG00000247416	LOC101928847
NA	0.675336	3.30929	4.45411	1.59e-05	0.000835192	2.70741	4.79914	ENSG00000226380	NA
NA	0.573589	-1.20278	4.44962	1.62e-05	0.000848761	2.71855	4.79108	ENSG00000260698	NA
NEK4	0.195161	4.87302	4.44303	1.66e-05	0.000866991	2.54615	4.77925	ENSG00000114904	NEK4
ABCA7	0.486742	3.76793	4.44266	1.66e-05	0.000866991	2.62396	4.77859	ENSG00000064687	ABCA7
NFATC2IP	-0.218245	4.56322	-4.44205	1.67e-05	0.000866991	2.55381	4.77749	ENSG00000176953	NFATC2IP
CCDC191	-0.368873	2.64437	-4.44107	1.68e-05	0.000866991	2.70514	4.77574	ENSG00000163617	CCDC191
PNRC2	0.245117	6.05374	4.43999	1.68e-05	0.000866991	2.54332	4.77379	ENSG00000189266	PNRC2
DMAC2L	-0.224133	5.35882	-4.43981	1.68e-05	0.000866991	2.52865	4.77347	ENSG00000125375	DMAC2L
YY1	0.155489	6.56213	4.43964	1.69e-05	0.000866991	2.55992	4.77317	ENSG00000100811	YY1
ADORA2A-AS1	0.934168	-0.970703	4.43941	1.69e-05	0.000866991	2.69669	4.77276	ENSG00000178803	ADORA2A-AS1
MYOCD	0.779708	-1.12668	4.43921	1.69e-05	0.000866991	2.68725	4.7724	ENSG00000141052	MYOCD
NHLRC3	-0.290605	4.37048	-4.43842	1.69e-05	0.000867747	2.55028	4.77098	ENSG00000188811	NHLRC3
HBA1	-1.02055	3.8322	-4.43769	1.7e-05	0.000868282	2.59505	4.76968	ENSG00000206172	HBA1
NTAN1	0.265064	3.86501	4.43485	1.72e-05	0.000875301	2.58051	4.76459	ENSG00000157045	NTAN1
ZNF441	-0.438661	3.22562	-4.43459	1.72e-05	0.000875301	2.6229	4.76412	ENSG00000197044	ZNF441
NA	-0.584622	-0.584136	-4.43293	1.73e-05	0.000879222	2.70706	4.76115	ENSG00000225342	NA
IRAK2	0.365914	2.66607	4.43227	1.74e-05	0.000879537	2.67127	4.75997	ENSG00000134070	IRAK2
RPS2P14	0.556892	-1.76576	4.43031	1.75e-05	0.000884606	2.60758	4.75645	ENSG00000232450	RPS2P14
ZC3H7B	0.212745	7.72307	4.42865	1.76e-05	0.000888578	2.56434	4.75348	ENSG00000100403	ZC3H7B
TIMM21	0.169986	4.32903	4.4269	1.78e-05	0.00088956	2.51018	4.75036	ENSG00000075336	TIMM21
RELA	0.392305	5.01796	4.42632	1.78e-05	0.00088956	2.47945	4.74932	ENSG00000173039	RELA
DSG1	-0.984418	-2.03665	-4.42518	1.79e-05	0.00088956	2.57658	4.74728	ENSG00000134760	DSG1
SPR	0.606781	3.44005	4.42458	1.79e-05	0.00088956	2.58417	4.74621	ENSG00000116096	SPR
NA	0.915836	-1.51355	4.42403	1.8e-05	0.00088956	2.59091	4.74522	ENSG00000233559	NA
ZNF219	0.369498	4.45765	4.42395	1.8e-05	0.00088956	2.49668	4.74507	ENSG00000165804	ZNF219
NA	-0.618064	0.386586	-4.42393	1.8e-05	0.00088956	2.69752	4.74504	ENSG00000279631	NA
PCDHB17P	0.372144	-0.615345	4.42387	1.8e-05	0.00088956	2.66382	4.74492	ENSG00000255622	PCDHB17P
CCN4	0.779282	-0.335442	4.42141	1.82e-05	0.000895506	2.66496	4.74053	ENSG00000104415	CCN4
NA	0.679518	-0.963993	4.42113	1.82e-05	0.000895506	2.62823	4.74003	ENSG00000268670	NA
CHML	-0.60428	3.77202	-4.41978	1.83e-05	0.000898448	2.5185	4.73762	ENSG00000203668	CHML
C19orf18	-0.73943	-1.7476	-4.418	1.84e-05	0.000902992	2.55652	4.73443	ENSG00000177025	C19orf18
POLR3C	-0.201455	3.54387	-4.41486	1.87e-05	0.000911816	2.52291	4.72884	ENSG00000186141	POLR3C
ETV4	0.847317	0.0828589	4.41452	1.87e-05	0.000911816	2.65152	4.72821	ENSG00000175832	ETV4
ZKSCAN3	-0.266426	1.90744	-4.41328	1.88e-05	0.000911816	2.63847	4.72601	ENSG00000189298	ZKSCAN3
NA	0.711916	-1.34475	4.41251	1.89e-05	0.000911816	2.56729	4.72463	ENSG00000240219	NA
MBTPS2	-0.310788	4.00336	-4.41234	1.89e-05	0.000911816	2.47235	4.72433	ENSG00000012174	MBTPS2
HEXIM1	0.315413	5.73442	4.41186	1.89e-05	0.000911816	2.42406	4.72348	ENSG00000186834	HEXIM1
RALBP1	0.190936	6.48548	4.41178	1.89e-05	0.000911816	2.44831	4.72332	ENSG00000017797	RALBP1
PPP1R2	-0.354131	5.49512	-4.4109	1.9e-05	0.000913053	2.42238	4.72176	ENSG00000184203	PPP1R2
WDR33	0.137782	5.62421	4.40778	1.92e-05	0.000922494	2.40582	4.71619	ENSG00000136709	WDR33
ADCY10	0.707485	-1.01689	4.40731	1.93e-05	0.000922494	2.57731	4.71535	ENSG00000143199	ADCY10
GEM	0.765979	2.49198	4.40511	1.94e-05	0.000927065	2.58351	4.71143	ENSG00000164949	GEM
TKT	0.302369	6.80192	4.40477	1.95e-05	0.000927065	2.43399	4.71083	ENSG00000163931	TKT
RUFY1	0.224281	4.68664	4.40448	1.95e-05	0.000927065	2.40459	4.7103	ENSG00000176783	RUFY1
CWF19L1	-0.251161	4.22097	-4.40191	1.97e-05	0.000934833	2.41922	4.70572	ENSG00000095485	CWF19L1
NA	-0.684803	-1.33818	-4.39645	2.01e-05	0.000951846	2.5223	4.696	ENSG00000272068	NA
NA	-0.608529	-0.961896	-4.39625	2.02e-05	0.000951846	2.54915	4.69564	ENSG00000249249	NA
BRD9	-0.217063	4.81288	-4.3959	2.02e-05	0.000951846	2.36414	4.69501	ENSG00000028310	BRD9
ALG14	-0.19946	2.87054	-4.39381	2.04e-05	0.00095793	2.50485	4.69129	ENSG00000172339	ALG14
IL17RB	0.601022	4.61706	4.39252	2.05e-05	0.000960874	2.3655	4.68901	ENSG00000056736	IL17RB
TOP3B	0.41126	3.37215	4.39114	2.06e-05	0.000964225	2.45907	4.68655	ENSG00000100038	TOP3B
CASTOR2	0.37735	2.89274	4.38949	2.07e-05	0.000968662	2.48996	4.6836	ENSG00000274070	CASTOR2
TONSL	0.352681	2.08512	4.38654	2.1e-05	0.000978285	2.53337	4.67837	ENSG00000160949	TONSL
DDX59-AS1	-1.06956	-1.67606	-4.38438	2.12e-05	0.000978302	2.45436	4.67452	ENSG00000260088	DDX59-AS1
VPS4B	-0.313355	4.93575	-4.38412	2.12e-05	0.000978302	2.31709	4.67406	ENSG00000119541	VPS4B
GABPB1-IT1	-0.323145	3.97092	-4.38378	2.12e-05	0.000978302	2.36761	4.67346	ENSG00000285410	GABPB1-IT1
ZNF750	1.11476	-2.04478	4.38355	2.12e-05	0.000978302	2.39706	4.67306	ENSG00000141579	ZNF750
RFX3-DT	-0.685179	-0.541116	-4.38344	2.12e-05	0.000978302	2.52199	4.67286	ENSG00000232104	RFX3-DT
TNRC6B	0.24636	6.12216	4.38337	2.12e-05	0.000978302	2.32665	4.67273	ENSG00000100354	TNRC6B
MYBPH	1.1124	-1.99492	4.38094	2.15e-05	0.000985961	2.39226	4.66841	ENSG00000133055	MYBPH
CIZ1	0.17901	6.3433	4.37773	2.17e-05	0.000996859	2.30976	4.66271	ENSG00000148337	CIZ1
RAVER1	0.239799	3.75371	4.37261	2.22e-05	0.00101222	2.3473	4.65362	ENSG00000161847	RAVER1
TFCP2	-0.162952	4.768	-4.37234	2.22e-05	0.00101222	2.27499	4.65315	ENSG00000135457	TFCP2
NA	0.994235	-1.67385	4.37227	2.22e-05	0.00101222	2.39949	4.65301	ENSG00000285999	NA
STK40	0.282132	4.83255	4.3719	2.23e-05	0.00101222	2.27252	4.65237	ENSG00000196182	STK40
PLA2G7	-0.546055	0.929935	-4.37133	2.23e-05	0.00101243	2.50246	4.65136	ENSG00000146070	PLA2G7
BRPF3	0.25615	5.51914	4.37072	2.24e-05	0.00101283	2.26283	4.65028	ENSG00000096070	BRPF3
NA	0.713502	0.337516	4.36951	2.25e-05	0.00101569	2.49226	4.64813	ENSG00000276445	NA
TMSB4Y	-0.559447	-2.1249	-4.36512	2.29e-05	0.00103191	2.46585	4.64034	ENSG00000154620	TMSB4Y
CRYBB1	-0.704936	-1.27251	-4.35828	2.35e-05	0.00105884	2.39881	4.62824	ENSG00000100122	CRYBB1
RCC1	0.551803	2.51651	4.35596	2.38e-05	0.00106669	2.39593	4.62412	ENSG00000180198	RCC1
GTF2H3	-0.207275	4.06138	-4.3536	2.4e-05	0.00107475	2.24415	4.61995	ENSG00000111358	GTF2H3
NA	0.797754	-0.189156	4.35285	2.41e-05	0.00107577	2.42099	4.61863	ENSG00000279700	NA
RNF31	-0.2381	4.06659	-4.34997	2.43e-05	0.00108388	2.23179	4.61353	ENSG00000092098	RNF31
ZNF513	0.210589	4.02637	4.34996	2.43e-05	0.00108388	2.2396	4.61352	ENSG00000163795	ZNF513
NOS2P3	1.26375	-1.17122	4.34948	2.44e-05	0.00108388	2.35114	4.61266	ENSG00000230528	NOS2P3
TRAF3	0.255494	5.33982	4.3464	2.47e-05	0.00109458	2.16668	4.60723	ENSG00000131323	TRAF3
ITGA11	0.341811	1.70059	4.34605	2.47e-05	0.00109458	2.39679	4.6066	ENSG00000137809	ITGA11
PRKAG1	-0.230724	4.62064	-4.34514	2.48e-05	0.00109634	2.17685	4.60501	ENSG00000181929	PRKAG1
SENP3	0.197013	5.48245	4.34235	2.51e-05	0.00110657	2.15228	4.60008	ENSG00000161956	SENP3
ZCCHC8	0.311906	3.85351	4.34184	2.52e-05	0.00110663	2.22634	4.59917	ENSG00000033030	ZCCHC8
KLHL17	0.442345	2.43529	4.3387	2.55e-05	0.00111855	2.33687	4.59363	ENSG00000187961	KLHL17
RAD54L	0.633367	0.406768	4.33787	2.56e-05	0.00111913	2.37828	4.59217	ENSG00000085999	RAD54L
TPH1	-0.788988	-1.5748	-4.33756	2.56e-05	0.00111913	2.30007	4.59163	ENSG00000129167	TPH1
RXRA	0.357054	6.45447	4.33347	2.6e-05	0.00113558	2.14248	4.58441	ENSG00000186350	RXRA
ZNF341	0.274232	2.8457	4.33256	2.61e-05	0.00113749	2.28134	4.5828	ENSG00000131061	ZNF341
ARFGAP2	-0.20422	6.24738	-4.3305	2.64e-05	0.00114467	2.1279	4.57918	ENSG00000149182	ARFGAP2
CD300LF	-0.898062	-1.48437	-4.32989	2.64e-05	0.00114521	2.27963	4.5781	ENSG00000186074	CD300LF
TNRC18	0.31346	6.21868	4.32751	2.67e-05	0.00115326	2.11306	4.5739	ENSG00000182095	TNRC18
CACNA1H	0.583482	3.60246	4.32717	2.67e-05	0.00115326	2.19036	4.57331	ENSG00000196557	CACNA1H
NA	0.818145	-2.21715	4.32638	2.68e-05	0.00115462	2.18881	4.57192	ENSG00000260844	NA
YKT6	0.156077	6.25498	4.32362	2.71e-05	0.00116529	2.09924	4.56705	ENSG00000106636	YKT6
STARD10	0.373794	4.6723	4.32293	2.72e-05	0.0011662	2.09424	4.56585	ENSG00000214530	STARD10
MID1IP1	0.589937	6.9264	4.32102	2.74e-05	0.0011729	2.11225	4.56249	ENSG00000165175	MID1IP1
NA	0.263867	4.3124	4.31801	2.77e-05	0.00118494	2.09558	4.55719	ENSG00000267059	NA
NA	0.943433	-1.63838	4.31653	2.79e-05	0.00118774	2.20449	4.55458	ENSG00000274294	NA
LOC119746555	0.396365	3.52755	4.31638	2.79e-05	0.00118774	2.16303	4.55432	ENSG00000260257	LOC119746555
HDAC5	0.217202	6.98245	4.31572	2.8e-05	0.00118774	2.09789	4.55316	ENSG00000108840	HDAC5
MPRIP	0.19603	8.45084	4.31527	2.8e-05	0.00118774	2.16039	4.55236	ENSG00000133030	MPRIP
NA	0.522083	0.036803	4.31498	2.81e-05	0.00118774	2.2894	4.55186	ENSG00000269814	NA
BMP4	0.675699	1.42079	4.31231	2.84e-05	0.00119828	2.27752	4.54717	ENSG00000125378	BMP4
ZNF710-AS1	-0.420106	5.46496	-4.30839	2.88e-05	0.00121356	2.02114	4.54028	ENSG00000259291	ZNF710-AS1
NA	-0.996635	-1.18144	-4.3082	2.88e-05	0.00121356	2.22915	4.53996	ENSG00000271538	NA
OBSCN	0.577006	4.27757	4.30498	2.92e-05	0.00122612	2.05255	4.53431	ENSG00000154358	OBSCN
FKTN	-0.257889	4.18163	-4.30469	2.93e-05	0.00122612	2.04796	4.53379	ENSG00000106692	FKTN
NA	0.612508	-1.01483	4.304	2.93e-05	0.00122715	2.21349	4.53257	ENSG00000260743	NA
DTD1	-0.269229	4.53232	-4.30343	2.94e-05	0.00122758	2.02179	4.53158	ENSG00000125821	DTD1
NA	0.436906	3.37474	4.30223	2.95e-05	0.00123113	2.11965	4.52948	ENSG00000124593	NA
MINDY3	-0.20149	4.67625	-4.30156	2.96e-05	0.00123127	2.00809	4.5283	ENSG00000148481	MINDY3
NA	0.441965	2.27143	4.30106	2.97e-05	0.00123127	2.20437	4.52742	ENSG00000273487	NA
IMPG2	0.452643	-0.81739	4.30077	2.97e-05	0.00123127	2.21319	4.52691	ENSG00000081148	IMPG2
SLC16A11	-0.542604	0.140222	-4.29858	3e-05	0.00123531	2.23397	4.52307	ENSG00000174326	SLC16A11
XPO1	0.286342	7.00013	4.29833	3e-05	0.00123531	2.0348	4.52264	ENSG00000082898	XPO1
RN7SL3	0.675729	1.573	4.298	3.01e-05	0.00123531	2.22354	4.52206	ENSG00000278771	RN7SL3
TIMELESS	0.387221	2.54222	4.29795	3.01e-05	0.00123531	2.17492	4.52197	ENSG00000111602	TIMELESS
ASB16-AS1	-0.377333	1.55465	-4.29733	3.01e-05	0.00123531	2.21969	4.52088	ENSG00000267080	ASB16-AS1
ZNF318	0.218784	4.73971	4.2971	3.02e-05	0.00123531	1.98944	4.52048	ENSG00000171467	ZNF318
ENOSF1	-0.78184	3.93571	-4.29633	3.03e-05	0.00123679	2.04158	4.51913	ENSG00000132199	ENOSF1
NA	-0.43045	1.04624	-4.29559	3.04e-05	0.00123815	2.22344	4.51783	ENSG00000271780	NA
MON1A	0.25532	4.17319	4.29455	3.05e-05	0.0012382	2.01378	4.51601	ENSG00000164077	MON1A
SPACA6	0.434146	3.3498	4.29422	3.05e-05	0.0012382	2.10422	4.51544	ENSG00000182310	SPACA6
GLIDR	-0.32941	1.6366	-4.29417	3.05e-05	0.0012382	2.20309	4.51534	ENSG00000278175	GLIDR
GAS2L1	0.344882	5.56158	4.29353	3.06e-05	0.00123903	1.96521	4.51423	ENSG00000185340	GAS2L1
PEX11G	-0.608867	0.594443	-4.29216	3.08e-05	0.00124269	2.21378	4.51183	ENSG00000104883	PEX11G
STAU1	0.134978	6.3475	4.29187	3.08e-05	0.00124269	1.98504	4.51131	ENSG00000124214	STAU1
MAK16	-0.248102	3.376	-4.29095	3.09e-05	0.00124493	2.06632	4.50972	ENSG00000198042	MAK16
CTCF	0.19074	5.30202	4.28999	3.1e-05	0.00124513	1.95132	4.50803	ENSG00000102974	CTCF
MLLT10	0.143913	4.44608	4.28999	3.1e-05	0.00124513	1.97666	4.50802	ENSG00000078403	MLLT10
TAF3	0.253107	3.99463	4.28679	3.14e-05	0.00125893	2.00199	4.50242	ENSG00000165632	TAF3
WAC	0.215739	7.25606	4.28569	3.16e-05	0.00126216	1.99788	4.5005	ENSG00000095787	WAC
NA	0.734537	-2.52789	4.28515	3.17e-05	0.00126253	2.02718	4.49957	ENSG00000249258	NA
C9orf50	-0.607057	-1.00712	-4.28425	3.18e-05	0.00126476	2.14557	4.49799	ENSG00000179058	C9orf50
DUSP19	0.393576	3.41892	4.28281	3.2e-05	0.00126911	2.03204	4.49547	ENSG00000162999	DUSP19
CZIB	-0.220021	5.05577	-4.28203	3.21e-05	0.00126911	1.92187	4.4941	ENSG00000162384	CZIB
NA	0.313217	1.55551	4.28202	3.21e-05	0.00126911	2.16328	4.49409	ENSG00000236540	NA
TMEM213	0.859568	-2.15418	4.28125	3.22e-05	0.00127072	2.03691	4.49274	ENSG00000214128	TMEM213
PRR22	-0.574966	-0.0291873	-4.27918	3.24e-05	0.00127898	2.16029	4.48913	ENSG00000212123	PRR22
SAMD4A	0.382104	5.74952	4.27623	3.28e-05	0.00128988	1.90224	4.48397	ENSG00000020577	SAMD4A
NA	-0.369458	1.26902	-4.27616	3.28e-05	0.00128988	2.14789	4.48385	ENSG00000246263	NA
COASY	0.227767	5.26432	4.27336	3.32e-05	0.00130209	1.88787	4.47896	ENSG00000068120	COASY
MLLT3	0.208751	4.5933	4.2729	3.33e-05	0.0013021	1.90391	4.47816	ENSG00000171843	MLLT3
TRAM1L1	-0.410159	2.66938	-4.27212	3.34e-05	0.00130386	2.05718	4.47679	ENSG00000174599	TRAM1L1
DLG5	0.339657	5.02663	4.27071	3.35e-05	0.00130887	1.88223	4.47433	ENSG00000151208	DLG5
COMMD4	-0.267329	4.40882	-4.26961	3.37e-05	0.00131152	1.90261	4.47241	ENSG00000140365	COMMD4
TMED4	-0.180119	5.78578	-4.2693	3.37e-05	0.00131152	1.88155	4.47187	ENSG00000158604	TMED4
FAM47E	-0.358134	3.34153	-4.26635	3.41e-05	0.00132472	1.97525	4.46674	ENSG00000189157	FAM47E
TATDN3	-0.268339	4.19325	-4.26545	3.43e-05	0.00132716	1.89911	4.46515	ENSG00000203705	TATDN3
PLCG1	0.300559	6.39848	4.26225	3.47e-05	0.00134188	1.87191	4.45958	ENSG00000124181	PLCG1
MASTL	-0.264066	2.1541	-4.25805	3.53e-05	0.00136147	2.04137	4.45226	ENSG00000120539	MASTL
DCTN1-AS1	-0.505449	2.34856	-4.25752	3.54e-05	0.00136147	2.02093	4.45135	ENSG00000237737	DCTN1-AS1
ALAS2	-1.55826	-2.63447	-4.25729	3.54e-05	0.00136147	1.92828	4.45095	ENSG00000158578	ALAS2
TMA16	-0.223127	2.60232	-4.25516	3.57e-05	0.0013707	2.00064	4.44723	ENSG00000198498	TMA16
SIRT4	0.392112	1.03687	4.25428	3.58e-05	0.00137309	2.0731	4.4457	ENSG00000089163	SIRT4
STK38	0.337351	4.10757	4.25284	3.6e-05	0.00137856	1.86982	4.4432	ENSG00000112079	STK38
CRAMP1	0.211332	4.74392	4.25192	3.62e-05	0.00138119	1.81828	4.4416	ENSG00000007545	CRAMP1
WNT6	0.67423	-1.47812	4.25099	3.63e-05	0.00138169	1.99106	4.43999	ENSG00000115596	WNT6
ZNF316	0.209163	5.69869	4.25094	3.63e-05	0.00138169	1.80577	4.4399	ENSG00000205903	ZNF316
NA	-0.565788	-1.72991	-4.25041	3.64e-05	0.0013822	1.98477	4.43897	ENSG00000270964	NA
NA	-0.403524	1.03	-4.2493	3.66e-05	0.00138591	2.05508	4.43704	ENSG00000278834	NA
TRIP10	0.678864	3.16543	4.24778	3.68e-05	0.0013919	1.94893	4.4344	ENSG00000125733	TRIP10
NA	0.566083	-0.430461	4.24657	3.7e-05	0.00139373	2.03488	4.4323	ENSG00000261529	NA
NCAPD3	0.198675	3.55183	4.24657	3.7e-05	0.00139373	1.88658	4.4323	ENSG00000151503	NCAPD3
TTBK1	0.303275	6.48834	4.24498	3.72e-05	0.00140016	1.81188	4.42954	ENSG00000146216	TTBK1
HSPB2	0.374227	2.43264	4.2414	3.77e-05	0.00141784	1.97527	4.42333	ENSG00000170276	HSPB2
MYO5B	-0.446331	1.67704	-4.24079	3.78e-05	0.00141883	1.99835	4.42226	ENSG00000167306	MYO5B
NA	-0.388915	0.412721	-4.23724	3.84e-05	0.00143647	2.01531	4.4161	ENSG00000260000	NA
SNRNP48	0.352702	3.74374	4.23683	3.84e-05	0.00143647	1.83618	4.41538	ENSG00000168566	SNRNP48
NA	0.530324	-1.47483	4.23607	3.85e-05	0.00143768	1.94241	4.41407	ENSG00000226009	NA
SAR1A	-0.148207	6.25609	-4.23535	3.87e-05	0.00143768	1.76887	4.41282	ENSG00000079332	SAR1A
INTS12	0.194753	3.34352	4.23531	3.87e-05	0.00143768	1.86745	4.41275	ENSG00000138785	INTS12
C4orf33	-0.238228	3.01919	-4.2329	3.9e-05	0.0014455	1.88212	4.40856	ENSG00000151470	C4orf33
EGF	0.520905	0.896288	4.23271	3.91e-05	0.0014455	1.99609	4.40823	ENSG00000138798	EGF
HSPB9	0.731533	-1.72844	4.23265	3.91e-05	0.0014455	1.90816	4.40814	ENSG00000260325	HSPB9
CLCN7	0.211462	6.09937	4.22986	3.95e-05	0.00145921	1.73917	4.4033	ENSG00000103249	CLCN7
TMCC2	0.357955	6.79343	4.22915	3.96e-05	0.00146081	1.7624	4.40207	ENSG00000133069	TMCC2
PYROXD1	-0.267472	3.93104	-4.22549	4.02e-05	0.00147976	1.76983	4.39573	ENSG00000121350	PYROXD1
ANKRD31	-0.529215	-1.42346	-4.22372	4.05e-05	0.0014871	1.9175	4.39266	ENSG00000145700	ANKRD31
TRARG1	0.850616	-0.983922	4.22339	4.05e-05	0.0014871	1.92806	4.39209	ENSG00000184811	TRARG1
SLC41A1	0.29803	5.70109	4.22276	4.06e-05	0.00148828	1.70218	4.39101	ENSG00000133065	SLC41A1
TMEM123-DT	-0.6475	-1.04228	-4.22038	4.1e-05	0.00149991	1.9175	4.38689	ENSG00000255337	TMEM123-DT
GOLT1A	-0.61505	-0.850217	-4.21882	4.13e-05	0.00150669	1.92527	4.38419	ENSG00000174567	GOLT1A
ZNNT1	0.419597	4.96983	4.21605	4.17e-05	0.0015193	1.67881	4.37939	ENSG00000261087	ZNNT1
TMEM147-AS1	-0.307272	2.95479	-4.21588	4.18e-05	0.0015193	1.8316	4.37909	ENSG00000236144	TMEM147-AS1
CASZ1	0.523981	0.368601	4.21399	4.21e-05	0.00152816	1.93169	4.37583	ENSG00000130940	CASZ1
HDGF	0.205271	6.71163	4.2127	4.23e-05	0.00153344	1.69827	4.3736	ENSG00000143321	HDGF
ELP1	0.214811	5.68949	4.2105	4.27e-05	0.00154431	1.6605	4.3698	ENSG00000070061	ELP1
MFSD8	-0.247036	3.85112	-4.20967	4.28e-05	0.00154681	1.7168	4.36837	ENSG00000164073	MFSD8
TRAPPC6A	-0.39817	2.60495	-4.20885	4.3e-05	0.00154926	1.83745	4.36695	ENSG00000007255	TRAPPC6A
KRBOX5	-0.220399	3.52505	-4.20707	4.33e-05	0.00155765	1.7379	4.36387	ENSG00000197302	KRBOX5
LINC01852	-0.544055	-1.74248	-4.20249	4.41e-05	0.00158355	1.82342	4.35598	ENSG00000236914	LINC01852
SGCA	0.691253	-1.42211	4.20138	4.43e-05	0.00158794	1.8242	4.35405	ENSG00000108823	SGCA
ALG1L9P	-0.386107	0.49401	-4.20083	4.44e-05	0.00158875	1.88487	4.35311	ENSG00000248671	ALG1L9P
RFPL3S	0.491063	0.268321	4.19946	4.46e-05	0.00159474	1.87913	4.35075	ENSG00000205853	RFPL3S
LOC105373383	-0.349821	1.00164	-4.1977	4.49e-05	0.00160323	1.86946	4.34772	ENSG00000260081	LOC105373383
TAOK2	0.145924	6.53155	4.19678	4.51e-05	0.00160642	1.63245	4.34613	ENSG00000149930	TAOK2
NA	-0.688143	-0.723586	-4.19426	4.55e-05	0.00161991	1.84295	4.34178	ENSG00000260625	NA
SEC23IP	-0.214414	3.98148	-4.19198	4.59e-05	0.00162937	1.64116	4.33785	ENSG00000107651	SEC23IP
CRKL	0.15636	6.66907	4.19195	4.59e-05	0.00162937	1.62251	4.33781	ENSG00000099942	CRKL
NA	0.598137	-1.13909	4.19118	4.61e-05	0.00163171	1.81393	4.33647	ENSG00000279667	NA
LST1	-0.684338	1.76543	-4.19007	4.63e-05	0.00163617	1.81794	4.33457	ENSG00000204482	LST1
TCF3	0.262836	4.25824	4.18909	4.65e-05	0.00163983	1.61789	4.33289	ENSG00000071564	TCF3
CCDC71	-0.2813	2.23939	-4.18766	4.67e-05	0.00164426	1.78127	4.33042	ENSG00000177352	CCDC71
FGF20	-0.506687	-1.03175	-4.18705	4.68e-05	0.00164426	1.80892	4.32937	ENSG00000078579	FGF20
INTS14	-0.242268	3.71822	-4.18648	4.69e-05	0.00164426	1.64535	4.32839	ENSG00000138614	INTS14
FBH1	0.155427	5.12159	4.18642	4.7e-05	0.00164426	1.56203	4.32828	ENSG00000134452	FBH1
MBD1	0.118939	5.61131	4.18634	4.7e-05	0.00164426	1.56591	4.32816	ENSG00000141644	MBD1
LOC105378644	0.918931	-2.08573	4.18435	4.73e-05	0.00165439	1.70937	4.32472	ENSG00000284640	LOC105378644
CASTOR3	-0.289625	6.32186	-4.18293	4.76e-05	0.00165439	1.57221	4.32229	ENSG00000239521	CASTOR3
ESYT3	0.480313	3.36255	4.18273	4.76e-05	0.00165439	1.67049	4.32194	ENSG00000158220	ESYT3
F10	0.460542	-0.702023	4.18258	4.77e-05	0.00165439	1.79897	4.32169	ENSG00000126218	F10
SH2B2	0.462057	2.09663	4.18239	4.77e-05	0.00165439	1.78114	4.32136	ENSG00000160999	SH2B2
ACP2	-0.385173	4.27122	-4.18233	4.77e-05	0.00165439	1.58279	4.32126	ENSG00000134575	ACP2
LINC01700	0.70293	-0.523435	4.18101	4.8e-05	0.00166038	1.79813	4.31899	ENSG00000232837	LINC01700
HNRNPA1L3	-0.265188	2.60581	-4.17958	4.82e-05	0.0016637	1.73006	4.31654	ENSG00000224578	HNRNPA1L3
ZNF609	0.2158	5.76801	4.17946	4.83e-05	0.0016637	1.54201	4.31632	ENSG00000180357	ZNF609
NA	-0.443294	1.30265	-4.17929	4.83e-05	0.0016637	1.79677	4.31603	ENSG00000234807	NA
ATP1B3	0.295545	5.81751	4.17664	4.88e-05	0.00167849	1.53436	4.31149	ENSG00000069849	ATP1B3
FURIN	0.253607	5.59051	4.17497	4.91e-05	0.00168518	1.52041	4.30862	ENSG00000140564	FURIN
PCYOX1L	-0.487883	4.00471	-4.17483	4.92e-05	0.00168518	1.57443	4.30837	ENSG00000145882	PCYOX1L
HNRNPH3	0.218674	6.97405	4.17099	4.99e-05	0.00170822	1.55433	4.30178	ENSG00000096746	HNRNPH3
NA	-0.595177	-0.611499	-4.16961	5.02e-05	0.00171481	1.76151	4.29941	ENSG00000261888	NA
LINC01134	0.840896	-2.32284	4.16769	5.06e-05	0.00172509	1.64218	4.29613	ENSG00000236423	LINC01134
PTPRS	0.248718	6.24201	4.16722	5.07e-05	0.0017256	1.51706	4.29531	ENSG00000105426	PTPRS
DDIT4	0.705113	6.22791	4.16656	5.08e-05	0.00172618	1.50508	4.29418	ENSG00000168209	DDIT4
NA	0.466878	3.89995	4.16609	5.09e-05	0.00172618	1.56517	4.29337	ENSG00000279207	NA
KBTBD11-OT1	0.621627	-1.48128	4.16593	5.09e-05	0.00172618	1.70139	4.2931	ENSG00000253696	KBTBD11-OT1
NA	-0.358515	0.426781	-4.16452	5.12e-05	0.00173307	1.75607	4.29068	ENSG00000231856	NA
UBA1	0.137493	7.59712	4.16359	5.14e-05	0.00173673	1.55848	4.28908	ENSG00000130985	UBA1
SLC22A14	0.621994	-0.495724	4.1626	5.16e-05	0.00174077	1.73728	4.28739	ENSG00000144671	SLC22A14
NA	0.464686	2.45782	4.16113	5.19e-05	0.00174812	1.67887	4.28488	ENSG00000261342	NA
RSPH4A	-0.644905	-1.03773	-4.15997	5.21e-05	0.00175342	1.71568	4.28288	ENSG00000111834	RSPH4A
CEP112	0.373823	2.55604	4.15825	5.25e-05	0.00176257	1.66075	4.27994	ENSG00000154240	CEP112
PRR13	-0.225073	5.47675	-4.15615	5.29e-05	0.00177445	1.45137	4.27635	ENSG00000205352	PRR13
NA	0.847913	-0.752028	4.15547	5.31e-05	0.00177641	1.70811	4.27519	ENSG00000278913	NA
LTC4S	-0.549946	0.0915421	-4.15385	5.34e-05	0.00178503	1.71746	4.27241	ENSG00000213316	LTC4S
GLIS1	0.524236	0.932889	4.15309	5.36e-05	0.00178758	1.71207	4.27111	ENSG00000174332	GLIS1
KCTD14	0.518632	-0.0227348	4.15241	5.37e-05	0.00178959	1.71114	4.26995	ENSG00000151364	KCTD14
ZNF843	-0.331959	1.13698	-4.15123	5.4e-05	0.00179517	1.69873	4.26792	ENSG00000176723	ZNF843
WDR61	-0.193027	4.53572	-4.15055	5.41e-05	0.00179714	1.44833	4.26676	ENSG00000140395	WDR61
TUBGCP5	-0.357672	3.68669	-4.15016	5.42e-05	0.00179714	1.50824	4.2661	ENSG00000275835	TUBGCP5
ZRANB3	-0.230831	2.20444	-4.14586	5.51e-05	0.00182497	1.62701	4.25876	ENSG00000121988	ZRANB3
SNAI3	0.381907	1.66616	4.14104	5.62e-05	0.00185697	1.64797	4.25052	ENSG00000185669	SNAI3
ORAI2	0.375185	5.58431	4.14066	5.63e-05	0.00185697	1.39587	4.24987	ENSG00000160991	ORAI2
KMT5A	0.186633	4.62426	4.13995	5.64e-05	0.0018593	1.40626	4.24866	ENSG00000183955	KMT5A
ZNF558	0.247311	3.94698	4.13901	5.66e-05	0.00186333	1.4545	4.24705	ENSG00000167785	ZNF558
KIZ-AS1	0.774257	-2.39774	4.13489	5.75e-05	0.00189082	1.52574	4.24003	ENSG00000232712	KIZ-AS1
SAFB2	0.240934	6.18779	4.13278	5.8e-05	0.00190364	1.3802	4.23643	ENSG00000130254	SAFB2
NACC1	0.230659	6.60573	4.1317	5.83e-05	0.00190613	1.39379	4.23459	ENSG00000160877	NACC1
NA	0.356856	-1.12155	4.13167	5.83e-05	0.00190613	1.60694	4.23453	ENSG00000271936	NA
TUBA3D	0.521002	-0.176355	4.13107	5.84e-05	0.00190768	1.63507	4.23352	ENSG00000075886	TUBA3D
MKLN1-AS	0.378791	1.04965	4.13026	5.86e-05	0.00191084	1.62896	4.23214	ENSG00000236753	MKLN1-AS
PTP4A1	-0.309803	5.22173	-4.12793	5.91e-05	0.00192546	1.34777	4.22817	ENSG00000285976	PTP4A1
RAP2C-AS1	-0.414169	0.837201	-4.12693	5.94e-05	0.00192932	1.61814	4.22647	ENSG00000232160	RAP2C-AS1
CCDC188	-0.612344	-0.687736	-4.12658	5.94e-05	0.00192932	1.60937	4.22586	ENSG00000234409	CCDC188
SLC6A12	0.452165	4.05134	4.12626	5.95e-05	0.00192932	1.40936	4.22533	ENSG00000111181	SLC6A12
PGS1	0.189174	4.89816	4.12462	5.99e-05	0.00193866	1.33859	4.22253	ENSG00000087157	PGS1
CTNND2	0.237218	7.94368	4.12426	6e-05	0.00193866	1.42844	4.22192	ENSG00000169862	CTNND2
C4orf3	-0.224503	6.92683	-4.12351	6.02e-05	0.00194143	1.37892	4.22065	ENSG00000164096	C4orf3
LINC02393	1.03208	-2.56147	4.12127	6.07e-05	0.00195565	1.45979	4.21682	ENSG00000256597	LINC02393
GNB1L	0.39483	2.34002	4.11825	6.14e-05	0.00197597	1.5267	4.21168	ENSG00000185838	GNB1L
NA	-2.32602	-1.50719	-4.11744	6.16e-05	0.00197666	1.53734	4.21032	ENSG00000264272	NA
POLN	0.35623	2.13574	4.11732	6.16e-05	0.00197666	1.54033	4.21011	ENSG00000130997	POLN
NA	-0.571798	2.59625	-4.11701	6.17e-05	0.00197666	1.49757	4.20958	ENSG00000271474	NA
LINC00870	-0.924727	-0.981865	-4.11526	6.21e-05	0.0019873	1.564	4.2066	ENSG00000243083	LINC00870
WWC3	0.270795	4.82204	4.11455	6.23e-05	0.0019898	1.30656	4.20541	ENSG00000047644	WWC3
NA	0.524269	-0.327835	4.11404	6.24e-05	0.00199083	1.57337	4.20454	ENSG00000283064	NA
STX18	-0.179839	4.05269	-4.11306	6.27e-05	0.00199556	1.3454	4.20286	ENSG00000168818	STX18
CCDC120	0.350312	2.79004	4.11128	6.31e-05	0.00200648	1.47164	4.19985	ENSG00000147144	CCDC120
INO80B-WBP1	-2.33558	-2.52143	-4.11015	6.34e-05	0.0020117	1.51432	4.19793	ENSG00000274049	INO80B-WBP1
TP53I3	0.484181	1.52046	4.10986	6.35e-05	0.0020117	1.54368	4.19744	ENSG00000115129	TP53I3
NA	-0.86271	-2.45109	-4.1084	6.38e-05	0.00202025	1.4471	4.19495	ENSG00000253965	NA
IBTK	-0.230953	5.25476	-4.10613	6.44e-05	0.00203524	1.26783	4.1911	ENSG00000005700	IBTK
KIAA1522	0.456425	5.39447	4.10296	6.52e-05	0.00205738	1.25495	4.18573	ENSG00000162522	KIAA1522
TAF4	0.208706	3.58603	4.10261	6.53e-05	0.00205738	1.36005	4.18513	ENSG00000130699	TAF4
ZNF337-AS1	-0.479732	1.32514	-4.10166	6.55e-05	0.00206124	1.5177	4.18352	ENSG00000213742	ZNF337-AS1
MAPK7	0.227834	3.01172	4.10138	6.56e-05	0.00206124	1.41379	4.18304	ENSG00000166484	MAPK7
NA	-0.535774	0.0425921	-4.09983	6.6e-05	0.00206823	1.52876	4.18041	ENSG00000270681	NA
PMS2P4	-0.266264	1.10896	-4.09976	6.6e-05	0.00206823	1.51659	4.1803	ENSG00000067601	PMS2P4
NA	0.420681	0.956268	4.09841	6.64e-05	0.00207477	1.51728	4.17801	ENSG00000180385	NA
TADA2A	-0.183621	4.47972	-4.09784	6.65e-05	0.00207477	1.25786	4.17705	ENSG00000276234	TADA2A
SAP130	0.112939	4.33776	4.09783	6.65e-05	0.00207477	1.26761	4.17703	ENSG00000136715	SAP130
AGBL3	-0.265786	1.08049	-4.09671	6.68e-05	0.00208085	1.50606	4.17513	ENSG00000146856	AGBL3
ANKMY1	-0.306425	2.56746	-4.09495	6.73e-05	0.00209214	1.42317	4.17215	ENSG00000144504	ANKMY1
RAB29	0.373951	4.3565	4.09202	6.8e-05	0.00211013	1.24878	4.16719	ENSG00000117280	RAB29
NA	-0.316098	1.00827	-4.09201	6.8e-05	0.00211013	1.49176	4.16717	ENSG00000273314	NA
ZNF426-DT	-0.495663	1.19017	-4.08959	6.87e-05	0.00212701	1.48034	4.16309	ENSG00000278611	ZNF426-DT
TLR9	1.09983	-0.0639454	4.08921	6.88e-05	0.00212715	1.49009	4.16243	ENSG00000239732	TLR9
NA	0.72412	-1.69086	4.08856	6.9e-05	0.00212943	1.43316	4.16134	ENSG00000278012	NA
ACTG1P17	-0.567898	-1.38449	-4.08819	6.91e-05	0.00212943	1.44763	4.16072	ENSG00000259315	ACTG1P17
GAK	0.206083	6.04327	4.0862	6.96e-05	0.00214035	1.2053	4.15734	ENSG00000178950	GAK
SPAG16	-0.282529	4.33836	-4.08603	6.97e-05	0.00214035	1.22576	4.15706	ENSG00000144451	SPAG16
NA	-0.425043	0.552424	-4.08548	6.98e-05	0.00214035	1.47664	4.15612	ENSG00000205740	NA
PTPRU	0.28592	5.28523	4.08541	6.98e-05	0.00214035	1.18887	4.15601	ENSG00000060656	PTPRU
NA	0.876545	-1.03044	4.08314	7.04e-05	0.00215422	1.44646	4.15217	ENSG00000256943	NA
ITPK1	0.208492	8.04703	4.08302	7.05e-05	0.00215422	1.2805	4.15196	ENSG00000100605	ITPK1
S100B	-0.498818	7.7425	-4.08254	7.06e-05	0.00215511	1.26597	4.15116	ENSG00000160307	S100B
NA	-0.751621	-2.22556	-4.08126	7.1e-05	0.00216063	1.37427	4.149	ENSG00000276251	NA
FGFR1	0.33767	5.77296	4.08116	7.1e-05	0.00216063	1.17989	4.14882	ENSG00000077782	FGFR1
FAM86HP	-0.826756	-1.6919	-4.07904	7.16e-05	0.00217266	1.41244	4.14525	ENSG00000253540	FAM86HP
FOXO6	0.50599	1.77629	4.07841	7.18e-05	0.00217266	1.42137	4.14418	ENSG00000204060	FOXO6
GRTP1	0.428562	0.762043	4.07816	7.18e-05	0.00217266	1.45037	4.14376	ENSG00000139835	GRTP1
NA	-0.758605	-2.06959	-4.07805	7.19e-05	0.00217266	1.38053	4.14357	ENSG00000272986	NA
PLEC	0.349972	8.36582	4.07791	7.19e-05	0.00217266	1.27616	4.14334	ENSG00000178209	PLEC
CES2	-0.236904	5.07971	-4.07532	7.26e-05	0.00219155	1.15389	4.13897	ENSG00000172831	CES2
BBOF1	-0.206156	2.55568	-4.07432	7.29e-05	0.00219571	1.34702	4.13727	ENSG00000119636	BBOF1
FECH	-0.23448	4.60698	-4.07411	7.3e-05	0.00219571	1.16448	4.13692	ENSG00000066926	FECH
CMTM4	0.245093	7.02442	4.07047	7.4e-05	0.00222384	1.19156	4.13079	ENSG00000183723	CMTM4
DPH6	-0.386748	1.83544	-4.06892	7.44e-05	0.00223413	1.37852	4.12817	ENSG00000134146	DPH6
NA	-0.492176	-0.264086	-4.06717	7.5e-05	0.00224391	1.41365	4.12521	ENSG00000260992	NA
EPM2A-DT	-0.220959	3.86838	-4.06708	7.5e-05	0.00224391	1.19351	4.12506	ENSG00000235652	EPM2A-DT
NA	-0.341583	1.91881	-4.06672	7.51e-05	0.00224391	1.36509	4.12446	ENSG00000251867	NA
NA	-0.504708	0.0644485	-4.06584	7.53e-05	0.00224601	1.41104	4.12297	ENSG00000273084	NA
NA	0.520061	0.942412	4.06576	7.54e-05	0.00224601	1.40362	4.12285	ENSG00000266777	NA
PCBP1	0.199459	7.30628	4.06194	7.65e-05	0.0022752	1.17297	4.1164	ENSG00000169564	PCBP1
PHF2	0.202822	5.58431	4.06172	7.66e-05	0.0022752	1.10357	4.11603	ENSG00000197724	PHF2
SLC25A16	-0.244719	4.31786	-4.06031	7.7e-05	0.0022845	1.13118	4.11366	ENSG00000122912	SLC25A16
PRLR	0.635391	-0.0207564	4.05973	7.71e-05	0.00228509	1.38981	4.11268	ENSG00000113494	PRLR
TXNDC9	-0.219961	3.56847	-4.05953	7.72e-05	0.00228509	1.19135	4.11235	ENSG00000115514	TXNDC9
RN7SL4P	0.679983	-0.734393	4.05663	7.81e-05	0.00230615	1.36614	4.10748	ENSG00000263740	RN7SL4P
RAD51AP1	-0.423029	-0.211857	-4.05613	7.82e-05	0.00230615	1.37663	4.10663	ENSG00000111247	RAD51AP1
NA	0.974722	-1.18076	4.05609	7.82e-05	0.00230615	1.34099	4.10657	ENSG00000256955	NA
SLC4A11	0.505163	1.39037	4.05441	7.88e-05	0.00231528	1.35225	4.10375	ENSG00000088836	SLC4A11
PLN	0.961504	-0.654529	4.05436	7.88e-05	0.00231528	1.36064	4.10366	ENSG00000198523	PLN
NA	0.859607	-1.04428	4.05372	7.9e-05	0.00231785	1.34505	4.10259	ENSG00000279412	NA
SLC16A6	-0.528046	2.27506	-4.05074	7.99e-05	0.00234161	1.28432	4.09756	ENSG00000108932	SLC16A6
NA	0.629073	1.41225	4.04884	8.05e-05	0.00235562	1.33301	4.09438	ENSG00000235027	NA
NA	0.501886	-0.208889	4.04728	8.1e-05	0.00236463	1.34491	4.09176	ENSG00000272078	NA
PIP5K1C	0.412842	7.11721	4.04715	8.1e-05	0.00236463	1.10969	4.09154	ENSG00000186111	PIP5K1C
MAP10	-0.507726	1.07851	-4.04666	8.11e-05	0.00236587	1.32468	4.09072	ENSG00000212916	MAP10
ZNF789	-0.254543	3.53066	-4.04551	8.15e-05	0.00236901	1.1542	4.08879	ENSG00000198556	ZNF789
ADAMTS7	0.429649	0.664485	4.0455	8.15e-05	0.00236901	1.3383	4.08876	ENSG00000136378	ADAMTS7
DDX42	-0.178058	6.48742	-4.04527	8.16e-05	0.00236901	1.07697	4.08838	ENSG00000198231	DDX42
GNPNAT1	0.200504	4.40469	4.04256	8.24e-05	0.00239066	1.06184	4.08384	ENSG00000100522	GNPNAT1
NA	-0.522772	-0.798629	-4.04185	8.27e-05	0.00239402	1.31953	4.08264	ENSG00000266947	NA
RUFY2	-0.228763	5.4092	-4.0411	8.29e-05	0.00239633	1.03107	4.08139	ENSG00000204130	RUFY2
TMEM132E-DT	-0.791926	0.955875	-4.0409	8.3e-05	0.00239633	1.30686	4.08105	ENSG00000197322	TMEM132E-DT
NA	1.01766	-2.02191	4.03895	8.36e-05	0.0024112	1.23643	4.07778	ENSG00000260198	NA
TRAPPC13	-0.217379	4.73743	-4.03802	8.39e-05	0.00241471	1.02838	4.07621	ENSG00000113597	TRAPPC13
PLAC4	0.991186	-1.43596	4.03788	8.39e-05	0.00241471	1.27091	4.07598	ENSG00000280109	PLAC4
MRAS	0.410225	7.47051	4.03636	8.44e-05	0.00242248	1.08582	4.07344	ENSG00000158186	MRAS
HSF1	0.224364	5.36176	4.03631	8.45e-05	0.00242248	1.00948	4.07335	ENSG00000185122	HSF1
NA	-0.623526	-2.08511	-4.03562	8.47e-05	0.00242248	1.23339	4.07219	ENSG00000272711	NA
IFT27	-0.238941	4.63651	-4.03528	8.48e-05	0.00242248	1.02205	4.07162	ENSG00000100360	IFT27
NA	-0.384429	-0.549612	-4.03524	8.48e-05	0.00242248	1.30021	4.07156	ENSG00000251023	NA
NA	0.394375	1.03755	4.0346	8.5e-05	0.00242248	1.29233	4.07049	ENSG00000280383	NA
VN1R20P	0.43315	-1.04247	4.03451	8.5e-05	0.00242248	1.28792	4.07033	ENSG00000233121	VN1R20P
SCN11A	-0.481133	-0.24176	-4.03428	8.51e-05	0.00242248	1.30148	4.06996	ENSG00000168356	SCN11A
TCEAL9	0.332862	4.62116	4.03363	8.53e-05	0.00242538	1.01969	4.06886	ENSG00000185222	TCEAL9
CSP2	0.583041	1.55957	4.033	8.55e-05	0.00242808	1.2702	4.0678	ENSG00000241218	CSP2
LVRN	0.595585	-1.67847	4.03211	8.58e-05	0.00243317	1.2445	4.06632	ENSG00000172901	LVRN
TDRD3	-0.18296	3.79759	-4.02856	8.7e-05	0.00246351	1.06554	4.06037	ENSG00000083544	TDRD3
DNAJB7	-0.580606	-1.92295	-4.0276	8.73e-05	0.00246935	1.22729	4.05876	ENSG00000172404	DNAJB7
VEZT	-0.229595	5.35293	-4.02555	8.8e-05	0.00248568	0.975015	4.05533	ENSG00000028203	VEZT
ZNF142	0.169798	4.69243	4.02497	8.82e-05	0.00248798	0.982943	4.05436	ENSG00000115568	ZNF142
SELPLG	-0.70469	2.89945	-4.02113	8.95e-05	0.00252174	1.12434	4.04793	ENSG00000110876	SELPLG
NA	0.767831	-2.19143	4.01932	9.02e-05	0.00253599	1.16156	4.04492	ENSG00000229808	NA
TMEM17	-0.341907	1.96454	-4.01869	9.04e-05	0.00253883	1.18597	4.04386	ENSG00000186889	TMEM17
RFXAP	-0.210838	2.70514	-4.01807	9.06e-05	0.00254159	1.13365	4.04282	ENSG00000133111	RFXAP
RCC1L	0.139421	4.85228	4.01771	9.07e-05	0.00254173	0.950346	4.04223	ENSG00000274523	RCC1L
S1PR3	0.506422	3.26986	4.01676	9.11e-05	0.00254777	1.08256	4.04063	ENSG00000213694	S1PR3
CDNF	-0.719155	-0.65491	-4.01569	9.14e-05	0.00255277	1.23249	4.03886	ENSG00000185267	CDNF
APOM	-0.419761	-0.163379	-4.0154	9.15e-05	0.00255277	1.23682	4.03836	ENSG00000204444	APOM
ZNF202	0.257461	3.18011	4.01499	9.17e-05	0.00255277	1.08283	4.03768	ENSG00000166261	ZNF202
CLCA4-AS1	-0.353768	0.165221	-4.01489	9.17e-05	0.00255277	1.23536	4.03752	ENSG00000261737	CLCA4-AS1
NACC2	0.347821	7.47245	4.01433	9.19e-05	0.00255499	1.00467	4.03658	ENSG00000148411	NACC2
ARMCX5-GPRASP2	0.785166	2.20882	4.01203	9.27e-05	0.00257433	1.14759	4.03275	ENSG00000286237	ARMCX5-GPRASP2
ADGRE4P	-1.24956	-2.15086	-4.00891	9.39e-05	0.00260064	1.15813	4.02754	ENSG00000268758	ADGRE4P
SOX12	0.22339	4.47074	4.00871	9.39e-05	0.00260064	0.94142	4.02721	ENSG00000177732	SOX12
RABIF	0.195498	3.86829	4.00736	9.44e-05	0.00261085	0.978115	4.02495	ENSG00000183155	RABIF
NSUN3	-0.181706	3.4399	-4.00661	9.47e-05	0.00261493	1.01714	4.02371	ENSG00000178694	NSUN3
NA	-0.480625	-1.69016	-4.00549	9.51e-05	0.00262125	1.16081	4.02183	ENSG00000245904	NA
MAP3K10	0.385403	7.08127	4.00532	9.52e-05	0.00262125	0.955173	4.02154	ENSG00000130758	MAP3K10
PTPN23	0.182951	5.61735	4.00431	9.55e-05	0.00262797	0.897807	4.01987	ENSG00000076201	PTPN23
NA	0.32925	1.29259	4.00248	9.62e-05	0.00264316	1.17265	4.01681	ENSG00000267248	NA
SRCAP	0.404782	5.52441	4.00135	9.66e-05	0.00264847	0.891247	4.01493	ENSG00000080603	SRCAP
NA	0.792775	-1.04732	4.00129	9.66e-05	0.00264847	1.17689	4.01483	ENSG00000285883	NA
LOC100129503	0.521004	0.347252	3.9997	9.72e-05	0.00266126	1.18285	4.01219	ENSG00000280351	LOC100129503
PHRF1	0.215037	5.225	3.99906	9.75e-05	0.00266438	0.875977	4.01112	ENSG00000070047	PHRF1
RFX1	0.238891	3.15751	3.99492	9.9e-05	0.00270354	1.01776	4.00423	ENSG00000132005	RFX1
CCDC117	0.310996	4.60242	3.99432	9.93e-05	0.00270628	0.878956	4.00324	ENSG00000159873	CCDC117
SP7	-0.652024	-1.75111	-3.99309	9.97e-05	0.00271568	1.11968	4.00118	ENSG00000170374	SP7
PRSS27	-0.469196	0.231419	-3.9907	0.000100644	0.00273717	1.15273	3.99721	ENSG00000172382	PRSS27
PASK	0.373099	3.51424	3.98968	0.000101036	0.00274305	0.957596	3.99553	ENSG00000115687	PASK
SAPCD1	-0.770778	-1.69081	-3.98948	0.000101116	0.00274305	1.10589	3.99518	ENSG00000228727	SAPCD1
DSCC1	-0.533282	0.737511	-3.9888	0.000101378	0.00274411	1.138	3.99406	ENSG00000136982	DSCC1
PTPN21	0.224556	4.02071	3.98872	0.000101411	0.00274411	0.905148	3.99391	ENSG00000070778	PTPN21
SVIL-AS1	0.264386	3.87275	3.9881	0.000101649	0.00274709	0.916105	3.9929	ENSG00000224597	SVIL-AS1
SP2-AS1	-0.3197	0.409486	-3.98741	0.000101918	0.0027509	1.13914	3.99175	ENSG00000234494	SP2-AS1
QRICH2	0.465248	2.98573	3.98634	0.000102337	0.00275599	1.01091	3.98997	ENSG00000129646	QRICH2
CEP250	0.200834	5.52072	3.98627	0.000102364	0.00275599	0.831533	3.98985	ENSG00000126001	CEP250
ZFYVE16	-0.324215	6.1226	-3.98576	0.000102565	0.00275793	0.851997	3.989	ENSG00000039319	ZFYVE16
ITPKB	0.411882	7.8637	3.98407	0.000103231	0.00277014	0.914587	3.98619	ENSG00000143772	ITPKB
PALM3	0.443483	2.40177	3.9837	0.000103373	0.00277014	1.04663	3.98559	ENSG00000187867	PALM3
SLC22A8	1.13201	-1.47895	3.98362	0.000103406	0.00277014	1.08883	3.98546	ENSG00000149452	SLC22A8
RERE	0.215235	7.10949	3.98279	0.000103734	0.00277547	0.878666	3.98408	ENSG00000142599	RERE
PYCR3	-0.40491	3.48276	-3.98119	0.000104372	0.00278905	0.925619	3.98142	ENSG00000104524	PYCR3
SMG1P7	0.452922	3.11167	3.98082	0.000104521	0.00278958	0.978598	3.98079	ENSG00000261556	SMG1P7
NA	1.38164	-2.37791	3.97996	0.000104865	0.00279183	1.01945	3.97937	ENSG00000183791	NA
KCTD21	0.233333	4.16533	3.97995	0.000104866	0.00279183	0.855737	3.97937	ENSG00000188997	KCTD21
RASEF	0.805854	0.0608851	3.97727	0.000105945	0.00281635	1.10779	3.97492	ENSG00000165105	RASEF
COX15	-0.172092	4.65789	-3.97702	0.00010605	0.00281635	0.81181	3.97449	ENSG00000014919	COX15
LOC100505502	0.860242	-2.1787	3.97634	0.000106325	0.00282018	1.02267	3.97336	ENSG00000285781	LOC100505502
DCAF8	-0.181599	6.86467	-3.97319	0.000107609	0.0028507	0.835157	3.96815	ENSG00000132716	DCAF8
NA	-0.73839	-2.13027	-3.96899	0.000109347	0.00289317	1.02039	3.96119	ENSG00000280022	NA
NA	0.339797	3.61225	3.96858	0.00010952	0.00289418	0.881976	3.96051	ENSG00000277476	NA
FILIP1L	0.517362	3.1067	3.96772	0.000109879	0.00289602	0.913931	3.95908	ENSG00000168386	FILIP1L
NA	-0.617021	-1.35996	-3.96735	0.000110032	0.00289602	1.04728	3.95848	ENSG00000250166	NA
RECQL4	0.383623	2.43896	3.96734	0.000110035	0.00289602	0.989619	3.95847	ENSG00000160957	RECQL4
KIF7	0.355788	2.32178	3.96712	0.000110129	0.00289602	0.996961	3.9581	ENSG00000166813	KIF7
CERS4	0.259128	5.0422	3.96644	0.000110417	0.00289744	0.762114	3.95696	ENSG00000090661	CERS4
LINC01561	0.603455	1.43624	3.96635	0.000110453	0.00289744	1.04718	3.95682	ENSG00000177234	LINC01561
ASL	-0.285996	2.97524	-3.96581	0.000110682	0.00289989	0.922523	3.95592	ENSG00000126522	ASL
NA	1.07044	-1.36589	3.96491	0.00011106	0.00290624	1.03774	3.95444	ENSG00000232057	NA
CCDC102B	-0.294631	1.7826	-3.96366	0.00011159	0.00291656	1.01405	3.95238	ENSG00000150636	CCDC102B
SAMD13	-0.382196	0.311706	-3.96261	0.00011204	0.00292476	1.05569	3.95063	ENSG00000203943	SAMD13
LRFN4	0.319832	4.77275	3.96179	0.000112391	0.00293035	0.756734	3.94927	ENSG00000173621	LRFN4
DIDO1	0.188444	5.53181	3.96037	0.000112998	0.00294261	0.740634	3.94693	ENSG00000101191	DIDO1
ZNF460-AS1	-0.352636	-0.432916	-3.95938	0.000113426	0.00295016	1.04562	3.94529	ENSG00000267871	ZNF460-AS1
NPAS2	0.340536	5.33078	3.9584	0.000113849	0.0029576	0.73298	3.94367	ENSG00000170485	NPAS2
ZBED6	0.531672	4.3397	3.95795	0.000114043	0.00295906	0.768801	3.94293	ENSG00000257315	ZBED6
PGAP3	-0.240852	4.39471	-3.95655	0.000114653	0.0029713	0.754848	3.94061	ENSG00000161395	PGAP3
RMND1	-0.225352	3.49217	-3.95527	0.000115211	0.00298215	0.826787	3.93851	ENSG00000155906	RMND1
INPPL1	0.335003	5.64745	3.95328	0.000116086	0.00300117	0.714309	3.93522	ENSG00000165458	INPPL1
HP1BP3	0.16819	7.40168	3.95242	0.000116468	0.00300743	0.784979	3.93379	ENSG00000127483	HP1BP3
ZNF598	0.193964	4.18323	3.95163	0.000116817	0.00301281	0.756779	3.93249	ENSG00000167962	ZNF598
SMIM14	-0.192132	6.18418	-3.95059	0.00011728	0.00302112	0.728288	3.93078	ENSG00000163683	SMIM14
HSD17B1	0.416218	4.06943	3.94926	0.000117874	0.00303278	0.766623	3.92858	ENSG00000108786	HSD17B1
SNX4	-0.258098	4.51305	-3.94825	0.000118328	0.00304082	0.716992	3.92691	ENSG00000114520	SNX4
CCDC115	-0.217778	5.1577	-3.94785	0.00011851	0.00304185	0.694946	3.92624	ENSG00000136710	CCDC115
PIM3	0.337432	4.75907	3.94693	0.000118922	0.00304879	0.704	3.92474	ENSG00000198355	PIM3
GMPPB	0.183217	4.11924	3.94538	0.000119623	0.0030631	0.738995	3.92218	ENSG00000173540	GMPPB
MBNL1-AS1	-0.31075	1.63299	-3.94484	0.000119872	0.00306454	0.955264	3.92128	ENSG00000229619	MBNL1-AS1
DPAGT1	0.180677	3.85606	3.94434	0.0001201	0.00306454	0.757951	3.92046	ENSG00000172269	DPAGT1
TM7SF2	-0.328514	4.62075	-3.94417	0.000120176	0.00306454	0.697141	3.92018	ENSG00000149809	TM7SF2
NA	-0.374683	1.16655	-3.94401	0.000120251	0.00306454	0.975273	3.91991	ENSG00000274220	NA
ABCC10	0.249033	4.11131	3.94332	0.000120562	0.00306883	0.734557	3.91879	ENSG00000124574	ABCC10
NA	0.522597	-1.27864	3.9425	0.000120939	0.00307478	0.966648	3.91743	ENSG00000279948	NA
WSCD1	0.338093	5.12132	3.94117	0.000121554	0.00308675	0.671617	3.91523	ENSG00000179314	WSCD1
CELSR3	0.396987	5.78644	3.94039	0.000121912	0.00308934	0.675135	3.91395	ENSG00000008300	CELSR3
MEOX2	0.568301	-0.806735	3.94032	0.000121944	0.00308934	0.975477	3.91384	ENSG00000106511	MEOX2
NA	-0.381966	3.02195	-3.93859	0.000122748	0.00310387	0.81435	3.91099	ENSG00000284707	NA
STARD7	0.183721	7.1341	3.93846	0.000122807	0.00310387	0.723422	3.91078	ENSG00000084090	STARD7
EXTL3-AS1	-0.417053	0.733377	-3.9375	0.000123254	0.00310831	0.963809	3.9092	ENSG00000246339	EXTL3-AS1
HSPB1	0.841508	6.57882	3.93746	0.000123272	0.00310831	0.686946	3.90914	ENSG00000106211	HSPB1
SERHL2	0.512147	2.19008	3.93705	0.000123465	0.00310953	0.901646	3.90846	ENSG00000183569	SERHL2
CDKN2C	0.379858	3.21477	3.93616	0.000123885	0.00311644	0.807909	3.90698	ENSG00000123080	CDKN2C
KRT8P15	0.586269	-1.44995	3.93552	0.000124184	0.0031203	0.937536	3.90593	ENSG00000233579	KRT8P15
SLC25A48	0.616919	3.62867	3.93471	0.000124565	0.00312621	0.758911	3.90461	ENSG00000145832	SLC25A48
EZHIP	0.632405	-1.68034	3.93329	0.00012524	0.00313947	0.917717	3.90226	ENSG00000187690	EZHIP
FNBP1L	0.259935	4.80893	3.93214	0.000125783	0.00314941	0.647634	3.90038	ENSG00000137942	FNBP1L
TEAD1	0.326935	5.40648	3.93058	0.000126532	0.00316448	0.633495	3.8978	ENSG00000187079	TEAD1
PCGF1	0.241298	2.67448	3.92958	0.000127008	0.00317269	0.830599	3.89617	ENSG00000115289	PCGF1
NA	-0.271796	0.777329	-3.92671	0.000128395	0.00320361	0.926501	3.89145	ENSG00000229358	NA
NA	-0.323363	0.415703	-3.92585	0.000128814	0.00321032	0.929252	3.89004	ENSG00000272129	NA
NA	0.616782	-1.504	3.92481	0.000129325	0.00321933	0.90047	3.88832	ENSG00000227370	NA
CD38	-0.780826	2.02285	-3.92428	0.000129584	0.00322202	0.854294	3.88745	ENSG00000004468	CD38
CCDC9	0.200935	3.96883	3.92368	0.000129879	0.00322551	0.68157	3.88646	ENSG00000105321	CCDC9
ADHFE1	-0.450385	3.59817	-3.92338	0.000130025	0.00322551	0.711624	3.88597	ENSG00000147576	ADHFE1
SAMD1	0.265734	4.98948	3.92247	0.000130472	0.00323288	0.609805	3.88448	ENSG00000141858	SAMD1
ATG10	-0.246228	2.41231	-3.92148	0.000130963	0.00324129	0.822026	3.88285	ENSG00000152348	ATG10
C21orf62	0.748318	-0.0690249	3.91998	0.000131705	0.00325592	0.915211	3.8804	ENSG00000205929	C21orf62
FOXD4L1	0.756754	-1.71199	3.91905	0.00013217	0.00326365	0.873611	3.87887	ENSG00000184492	FOXD4L1
NA	0.420954	-0.837644	3.91726	0.000133067	0.00328201	0.900367	3.87593	ENSG00000286221	NA
NA	-0.713846	-0.51922	-3.91589	0.000133759	0.00329529	0.899699	3.87368	ENSG00000276663	NA
TRAM2-AS1	-0.271558	2.50191	-3.91539	0.000134012	0.00329773	0.795015	3.87286	ENSG00000225791	TRAM2-AS1
ANKRD18EP	-0.69722	-0.00198867	-3.91445	0.000134487	0.00330466	0.89419	3.87132	ENSG00000217165	ANKRD18EP
MARS1	0.170486	5.99982	3.91412	0.000134655	0.00330466	0.590796	3.87078	ENSG00000166986	MARS1
HERC2P2	0.612124	7.31042	3.91392	0.000134755	0.00330466	0.639707	3.87045	ENSG00000276550	HERC2P2
CYP1B1	0.707459	3.23077	3.91248	0.000135492	0.00331894	0.714297	3.86809	ENSG00000138061	CYP1B1
NIBAN2	0.359067	5.12912	3.91164	0.00013592	0.00332563	0.568998	3.86672	ENSG00000136830	NIBAN2
WDR6	0.216165	6.33938	3.91134	0.000136077	0.00332567	0.589707	3.86622	ENSG00000178252	WDR6
NA	0.566474	-0.263611	3.9106	0.000136452	0.00333105	0.88365	3.86502	ENSG00000273038	NA
NA	-0.808331	-0.810281	-3.90809	0.000137751	0.00335893	0.874983	3.86091	ENSG00000278962	NA
AJM1	0.366508	5.65068	3.90742	0.000138102	0.00336366	0.553196	3.8598	ENSG00000232434	AJM1
ZDHHC11	0.740683	3.32555	3.90677	0.000138438	0.00336802	0.697736	3.85875	ENSG00000188818	ZDHHC11
NA	-0.421385	-0.832063	-3.90591	0.000138892	0.00337524	0.862937	3.85732	ENSG00000224616	NA
NA	-0.510479	-0.688573	-3.90542	0.000139148	0.00337526	0.863485	3.85652	ENSG00000273008	NA
SRRM2	0.328585	8.57153	3.9053	0.000139207	0.00337526	0.672211	3.85634	ENSG00000167978	SRRM2
RRM2B	-0.202677	5.21933	-3.90361	0.000140101	0.0033931	0.540029	3.85356	ENSG00000048392	RRM2B
NOXA1	-0.434627	2.27217	-3.90301	0.000140418	0.00339694	0.771545	3.85258	ENSG00000188747	NOXA1
NA	0.414647	-0.641186	3.90262	0.000140623	0.00339808	0.854095	3.85194	ENSG00000277873	NA
HLA-DOA	-0.863558	1.1651	-3.90196	0.000140974	0.00340273	0.823633	3.85086	ENSG00000204252	HLA-DOA
FYCO1	0.365734	4.40584	3.90116	0.000141395	0.00340905	0.565346	3.84957	ENSG00000163820	FYCO1
NUP93	-0.257816	4.61172	-3.89884	0.000142636	0.00343511	0.538617	3.84577	ENSG00000102900	NUP93
DDIT4L	0.67189	3.04332	3.8966	0.000143844	0.00346031	0.688807	3.84211	ENSG00000145358	DDIT4L
CMTM5	-0.741089	4.50959	-3.89394	0.00014529	0.00349118	0.532035	3.83777	ENSG00000166091	CMTM5
NA	0.373371	4.37463	3.89323	0.000145682	0.00349668	0.534274	3.8366	ENSG00000250091	NA
SNX33	0.436527	4.46502	3.89234	0.000146169	0.00350446	0.531781	3.83515	ENSG00000173548	SNX33
NA	-0.256927	4.2706	-3.88994	0.000147491	0.00353222	0.527971	3.83123	ENSG00000272106	NA
NA	-0.602747	-1.29888	-3.88962	0.000147671	0.00353258	0.800022	3.8307	ENSG00000279879	NA
NTN3	0.591775	-0.881625	3.88899	0.000148018	0.00353694	0.80438	3.82969	ENSG00000162068	NTN3
BDNF-AS	-0.376128	3.13681	-3.88846	0.000148314	0.00354007	0.638279	3.82882	ENSG00000245573	BDNF-AS
NRL	-0.260356	0.872218	-3.88767	0.000148758	0.00354673	0.792798	3.82752	ENSG00000129535	NRL
DHX58	-0.265743	2.98755	-3.88647	0.000149431	0.0035588	0.650826	3.82556	ENSG00000108771	DHX58
ABHD11	-0.290037	2.83008	-3.88419	0.000150716	0.00358544	0.659355	3.82184	ENSG00000106077	ABHD11
MAX	0.194667	5.75781	3.8819	0.000152016	0.00361235	0.465426	3.81811	ENSG00000125952	MAX
TNKS1BP1	0.206597	5.63986	3.88138	0.00015231	0.00361534	0.460734	3.81727	ENSG00000149115	TNKS1BP1
YARS2	0.169024	3.04012	3.88046	0.00015284	0.00362392	0.614917	3.81576	ENSG00000139131	YARS2
NA	0.859106	-1.01148	3.87697	0.000154852	0.00366757	0.759029	3.81008	ENSG00000273113	NA
NA	-0.469528	-1.91126	-3.87636	0.000155207	0.00367192	0.727296	3.80909	ENSG00000224963	NA
DUSP12	-0.152949	2.94913	-3.87536	0.000155786	0.00368156	0.611623	3.80747	ENSG00000081721	DUSP12
CA2	0.519198	6.03778	3.8749	0.000156056	0.00368317	0.453467	3.80672	ENSG00000104267	CA2
NA	-0.711513	3.21004	-3.87466	0.000156197	0.00368317	0.588059	3.80633	ENSG00000262877	NA
ESPNL	0.964187	-2.08453	3.87432	0.000156395	0.00368332	0.701725	3.80578	ENSG00000144488	ESPNL
SCYL3	-0.231873	3.04805	-3.87388	0.000156657	0.00368332	0.591066	3.80505	ENSG00000000457	SCYL3
P2RY12	-1.04533	2.17444	-3.87352	0.000156865	0.00368332	0.653056	3.80447	ENSG00000169313	P2RY12
CCT3	0.205217	6.7684	3.87348	0.000156891	0.00368332	0.478788	3.8044	ENSG00000163468	CCT3
UBXN10	-0.442518	2.96101	-3.87276	0.000157312	0.00368917	0.583349	3.80324	ENSG00000162543	UBXN10
BHMT2	0.488205	1.97317	3.87239	0.000157532	0.00369032	0.694527	3.80263	ENSG00000132840	BHMT2
PRELID3A	0.221929	3.09683	3.87089	0.000158417	0.00370347	0.589693	3.8002	ENSG00000141391	PRELID3A
NA	-0.487973	-1.9449	-3.87086	0.000158439	0.00370347	0.709138	3.80014	ENSG00000273765	NA
LUC7L2	-0.156832	6.12903	-3.8704	0.00015871	0.00370577	0.440163	3.7994	ENSG00000146963	LUC7L2
HTR7P1	-0.469321	1.48862	-3.86844	0.000159879	0.003729	0.694562	3.79621	ENSG00000183935	HTR7P1
NA	-0.592337	-1.3738	-3.86555	0.000161617	0.00376546	0.718915	3.79151	ENSG00000259442	NA
SLC25A51	0.20798	2.70349	3.86415	0.000162465	0.0037811	0.599854	3.78924	ENSG00000122696	SLC25A51
NFKBIA	0.407633	5.38821	3.86313	0.000163088	0.00378912	0.395162	3.78758	ENSG00000100906	NFKBIA
TRAIP	-0.372423	0.0238898	-3.86301	0.000163163	0.00378912	0.724464	3.78738	ENSG00000183763	TRAIP
KLF15	0.477439	5.0456	3.86163	0.000164006	0.00380459	0.39677	3.78514	ENSG00000163884	KLF15
FBXL22	-0.458141	-0.128308	-3.86033	0.000164804	0.00381897	0.716697	3.78303	ENSG00000197361	FBXL22
PPCS	-0.226242	4.05353	-3.85837	0.000166013	0.00384282	0.435392	3.77986	ENSG00000127125	PPCS
SMAD2	0.13363	5.83369	3.85726	0.000166705	0.0038547	0.383326	3.77805	ENSG00000175387	SMAD2
NA	-0.430404	1.55016	-3.85593	0.000167534	0.00386575	0.657951	3.7759	ENSG00000228878	NA
SLC35C2	-0.196225	4.82433	-3.85592	0.000167543	0.00386575	0.377586	3.77587	ENSG00000080189	SLC35C2
LINC01359	-0.577801	-0.315559	-3.85478	0.000168256	0.00387802	0.699306	3.77403	ENSG00000226891	LINC01359
CDPF1	-0.275161	2.12035	-3.85372	0.00016892	0.00388527	0.616319	3.77232	ENSG00000205643	CDPF1
FPR3	-1.1734	-1.48456	-3.85366	0.000168959	0.00388527	0.680898	3.77222	ENSG00000187474	FPR3
ATP9B	-0.196232	4.16295	-3.85342	0.000169114	0.00388527	0.40817	3.77182	ENSG00000166377	ATP9B
NA	-0.319662	1.85566	-3.85247	0.000169713	0.00389486	0.623843	3.77029	ENSG00000260855	NA
CEP19	0.316056	2.87362	3.8516	0.000170262	0.00390329	0.532219	3.76888	ENSG00000174007	CEP19
IGF1R	0.226547	5.93235	3.85125	0.000170486	0.00390426	0.366195	3.76831	ENSG00000140443	IGF1R
TTC30A	-0.401234	2.45673	-3.84933	0.000171715	0.00392625	0.561685	3.76519	ENSG00000197557	TTC30A
NA	0.523378	-1.36766	3.84917	0.000171812	0.00392625	0.662133	3.76495	ENSG00000260367	NA
ADAM12	0.522536	1.18461	3.84802	0.000172555	0.00393903	0.650457	3.76307	ENSG00000148848	ADAM12
NA	0.845943	-2.57333	3.84628	0.000173676	0.00396041	0.591881	3.76026	ENSG00000228810	NA
CDK2AP2	0.353487	4.61758	3.84563	0.000174101	0.00396587	0.358089	3.7592	ENSG00000167797	CDK2AP2
NEK8	-0.386808	0.485499	-3.84305	0.000175779	0.00399987	0.652739	3.75503	ENSG00000160602	NEK8
FLACC1	0.365852	-0.135702	3.84209	0.00017641	0.00400996	0.657143	3.75348	ENSG00000155749	FLACC1
CCDC127	0.177703	4.71644	3.84109	0.000177069	0.00402069	0.331273	3.75186	ENSG00000164366	CCDC127
ABCA11P	-0.383649	2.22621	-3.84044	0.000177494	0.00402382	0.553129	3.75082	ENSG00000251595	ABCA11P
TSHZ1	0.285098	5.15006	3.84031	0.000177582	0.00402382	0.317807	3.7506	ENSG00000179981	TSHZ1
C2orf16	-0.485846	1.13505	-3.83924	0.000178292	0.00403272	0.611496	3.74887	ENSG00000221843	C2orf16
MAFF	0.771678	3.61609	3.83915	0.000178351	0.00403272	0.438052	3.74872	ENSG00000185022	MAFF
E2F4	0.150967	4.8318	3.83775	0.000179283	0.00404952	0.314957	3.74646	ENSG00000205250	E2F4
CDC42BPB	0.140508	7.46973	3.8346	0.000181397	0.00409298	0.375362	3.74137	ENSG00000198752	CDC42BPB
WBP2NL	-0.408979	0.549939	-3.83409	0.00018174	0.00409368	0.620405	3.74055	ENSG00000183066	WBP2NL
KANSL1	0.182057	5.53297	3.83384	0.000181907	0.00409368	0.29659	3.74015	ENSG00000120071	KANSL1
NA	0.390223	0.126901	3.8337	0.000182001	0.00409368	0.628275	3.73993	ENSG00000272744	NA
TMEM231	-0.198792	4.04817	-3.83298	0.000182491	0.00410041	0.347507	3.73876	ENSG00000205084	TMEM231
FAM161B	-0.210411	4.3652	-3.83203	0.000183136	0.00410917	0.319075	3.73723	ENSG00000156050	FAM161B
MIF4GD-DT	-0.411099	0.247703	-3.83183	0.000183276	0.00410917	0.619024	3.73689	ENSG00000263843	MIF4GD-DT
MEX3C	0.20537	4.5554	3.83156	0.000183455	0.00410917	0.307401	3.73647	ENSG00000176624	MEX3C
TBC1D32	-0.220303	2.66749	-3.82945	0.000184901	0.00413296	0.473306	3.73306	ENSG00000146350	TBC1D32
STAG3L1	-0.361874	1.00027	-3.82943	0.000184918	0.00413296	0.591554	3.73302	ENSG00000205583	STAG3L1
RPA3	-0.226244	2.85197	-3.82914	0.000185112	0.00413296	0.455379	3.73256	ENSG00000106399	RPA3
NA	-0.360783	1.12704	-3.82873	0.000185396	0.00413296	0.586424	3.7319	ENSG00000260793	NA
NA	0.516185	1.83723	3.82861	0.000185481	0.00413296	0.557904	3.7317	ENSG00000271344	NA
KHNYN	0.308014	5.10817	3.82728	0.0001864	0.00414626	0.27316	3.72955	ENSG00000100441	KHNYN
MRPL30	-0.202444	4.94666	-3.82719	0.000186464	0.00414626	0.27738	3.72941	ENSG00000185414	MRPL30
KLHL1	0.566197	1.19332	3.82632	0.000187062	0.00415525	0.572785	3.72802	ENSG00000150361	KLHL1
NA	0.210984	2.84817	3.82589	0.00018736	0.00415757	0.45613	3.72732	ENSG00000271976	NA
GSAP	-0.320841	3.44101	-3.82512	0.000187897	0.00416518	0.381265	3.72608	ENSG00000186088	GSAP
KRTAP5-1	0.573207	-0.277199	3.82481	0.000188113	0.00416566	0.601194	3.72558	ENSG00000205869	KRTAP5-1
BNIPL	0.531914	-0.128747	3.82441	0.000188394	0.00416757	0.599639	3.72493	ENSG00000163141	BNIPL
LOC100129534	0.451795	1.3706	3.82393	0.000188729	0.0041707	0.56125	3.72416	ENSG00000269896	LOC100129534
TNK2	0.28649	7.74338	3.82365	0.000188931	0.00417087	0.348069	3.7237	ENSG00000061938	TNK2
NA	0.540438	2.08242	3.82298	0.000189399	0.00417691	0.518145	3.72262	ENSG00000279833	NA
NA	-0.5587	-1.8001	-3.8214	0.000190513	0.00419716	0.562126	3.72007	ENSG00000273783	NA
BAHCC1	0.272638	5.30911	3.82093	0.000190844	0.00420013	0.249016	3.71932	ENSG00000266074	BAHCC1
PCOLCE	0.530324	1.24193	3.82042	0.000191209	0.00420385	0.558914	3.71849	ENSG00000106333	PCOLCE
S1PR4	0.501362	-1.4191	3.81962	0.000191773	0.00421194	0.565669	3.71721	ENSG00000125910	S1PR4
FMOD	0.855526	0.561441	3.81689	0.000193728	0.00425053	0.564255	3.71281	ENSG00000122176	FMOD
NA	0.708958	0.516033	3.81612	0.000194278	0.00425824	0.565663	3.71158	ENSG00000274080	NA
NA	0.701002	-2.51717	3.81402	0.0001958	0.00428722	0.502393	3.70819	ENSG00000249006	NA
ZFP2	-0.225175	2.06292	-3.81299	0.000196548	0.00429921	0.481604	3.70653	ENSG00000198939	ZFP2
CLDN4	0.436824	0.170381	3.81197	0.000197286	0.00430962	0.55591	3.7049	ENSG00000189143	CLDN4
ADAMTSL3	0.56413	1.61751	3.81177	0.000197435	0.00430962	0.5071	3.70457	ENSG00000156218	ADAMTSL3
NA	0.549755	-2.00448	3.81151	0.000197626	0.00430962	0.512091	3.70416	ENSG00000259868	NA
NA	-0.452722	-1.15134	-3.80855	0.000199799	0.0043521	0.540465	3.69941	ENSG00000282021	NA
LOC100130548	0.867035	-1.98039	3.80831	0.00019998	0.0043521	0.506786	3.69901	ENSG00000235138	LOC100130548
NA	-0.349043	0.0649951	-3.80723	0.000200784	0.00436516	0.540765	3.69727	ENSG00000272086	NA
ZNF358	0.305319	6.57485	3.80687	0.000201046	0.00436645	0.232708	3.6967	ENSG00000198816	ZNF358
KCNG1	0.576609	3.12757	3.80607	0.000201644	0.00437499	0.352365	3.69542	ENSG00000026559	KCNG1
LRRC49	-0.292529	4.1522	-3.80522	0.000202277	0.00438431	0.241313	3.69405	ENSG00000137821	LRRC49
NA	-0.416477	0.46358	-3.80276	0.00020413	0.00442001	0.517635	3.69009	ENSG00000224786	NA
NA	1.23331	2.26919	3.80149	0.000205088	0.00443627	0.445137	3.68806	ENSG00000263986	NA
TAS2R14	-0.382789	0.900574	-3.80071	0.000205678	0.0044374	0.498666	3.68681	ENSG00000212127	TAS2R14
ZMAT1	-0.364008	4.8116	-3.80028	0.000206004	0.0044374	0.187783	3.68612	ENSG00000166432	ZMAT1
KIF21B	0.444475	6.3064	3.8001	0.000206146	0.0044374	0.20364	3.68582	ENSG00000116852	KIF21B
NA	0.444399	1.18857	3.79974	0.000206418	0.0044374	0.487352	3.68525	ENSG00000280400	NA
ATR	-0.241739	4.24636	-3.79966	0.000206478	0.0044374	0.215186	3.68513	ENSG00000175054	ATR
FHIT	-0.228327	2.76654	-3.79957	0.000206548	0.0044374	0.370361	3.68498	ENSG00000189283	FHIT
CCDC62	0.327075	0.60682	3.79952	0.000206588	0.0044374	0.506309	3.6849	ENSG00000130783	CCDC62
NA	-0.442198	-0.115149	-3.79829	0.000207529	0.00445316	0.514045	3.68292	ENSG00000272444	NA
NA	0.664333	-2.41569	3.79693	0.000208571	0.00446258	0.447923	3.68075	ENSG00000260490	NA
LETMD1	-0.194446	5.52056	-3.79675	0.000208715	0.00446258	0.168856	3.68045	ENSG00000050426	LETMD1
ZNF106	0.243615	6.93807	3.7963	0.000209062	0.00446258	0.218576	3.67973	ENSG00000103994	ZNF106
MSL1	0.127504	6.70241	3.79615	0.00020917	0.00446258	0.208586	3.6795	ENSG00000188895	MSL1
ANKRD53	0.383488	-1.26619	3.79611	0.000209205	0.00446258	0.496297	3.67943	ENSG00000144031	ANKRD53
TEX41	0.598568	-2.3206	3.79563	0.000209573	0.00446258	0.450705	3.67866	ENSG00000226674	TEX41
ARMCX5	-0.347836	2.80197	-3.79545	0.000209713	0.00446258	0.341696	3.67837	ENSG00000125962	ARMCX5
RBM17	0.182448	6.0765	3.7954	0.000209752	0.00446258	0.174601	3.67829	ENSG00000134453	RBM17
MPO	-0.593238	0.128237	-3.79529	0.00020984	0.00446258	0.499394	3.67811	ENSG00000005381	MPO
ZMYND15	-0.563446	0.209524	-3.79365	0.00021111	0.00448257	0.494516	3.67549	ENSG00000141497	ZMYND15
SPEN	0.265104	6.62786	3.79342	0.000211289	0.00448257	0.192834	3.67512	ENSG00000065526	SPEN
OSR1	0.82011	-0.742214	3.79327	0.000211406	0.00448257	0.497225	3.67488	ENSG00000143867	OSR1
POLL	-0.177977	3.97759	-3.79264	0.000211899	0.00448858	0.218285	3.67387	ENSG00000166169	POLL
HNRNPUL2-BSCL2	0.742386	4.73132	3.79218	0.000212262	0.00449183	0.203766	3.67313	ENSG00000234857	HNRNPUL2-BSCL2
NA	0.576239	-0.760672	3.79068	0.000213435	0.00451221	0.487016	3.67073	ENSG00000276166	NA
NA	0.636589	-1.33829	3.79007	0.000213922	0.00451388	0.476235	3.66974	ENSG00000183562	NA
AKR1C1	0.437466	3.06042	3.79005	0.000213935	0.00451388	0.314606	3.66972	ENSG00000187134	AKR1C1
DUBR	-0.398002	2.58558	-3.78916	0.00021464	0.00452431	0.34776	3.66829	ENSG00000243701	DUBR
SLC2A11	-0.201995	4.56507	-3.78827	0.000215342	0.00453465	0.15591	3.66687	ENSG00000133460	SLC2A11
TJP3	0.620168	-0.612996	3.78653	0.000216726	0.00455931	0.476359	3.66409	ENSG00000105289	TJP3
NA	0.637318	1.22036	3.78467	0.000218219	0.0045818	0.437011	3.66111	ENSG00000259529	NA
G3BP1	0.195754	6.01666	3.78467	0.000218222	0.0045818	0.139105	3.6611	ENSG00000145907	G3BP1
CDON	0.401635	2.60648	3.78343	0.000219217	0.00459766	0.325679	3.65912	ENSG00000064309	CDON
ZNF746	0.144084	4.31959	3.78308	0.000219502	0.00459766	0.155059	3.65856	ENSG00000181220	ZNF746
NA	0.195745	2.90423	3.78293	0.00021962	0.00459766	0.303666	3.65833	ENSG00000232098	NA
NA	0.243088	3.72135	3.77966	0.00022228	0.00464881	0.197451	3.6531	ENSG00000256646	NA
NA	1.12738	-2.64981	3.77866	0.000223105	0.00465385	0.370334	3.65149	ENSG00000226390	NA
CINP	-0.171645	4.96302	-3.77851	0.000223229	0.00465385	0.106291	3.65125	ENSG00000100865	CINP
ARID1A	0.196755	6.02008	3.77849	0.000223243	0.00465385	0.118849	3.65122	ENSG00000117713	ARID1A
ZNF91	0.198514	5.22073	3.77831	0.000223388	0.00465385	0.103445	3.65094	ENSG00000167232	ZNF91
GALNS	0.199095	3.45461	3.77786	0.000223764	0.00465716	0.228473	3.65021	ENSG00000141012	GALNS
ZMYND8	0.207724	5.94947	3.77422	0.000226773	0.00471521	0.0995907	3.64441	ENSG00000101040	ZMYND8
LARS2	0.301984	4.71601	3.77303	0.000227773	0.0047293	0.0981836	3.6425	ENSG00000011376	LARS2
HERC6	-0.397011	3.73642	-3.77289	0.000227892	0.0047293	0.170195	3.64227	ENSG00000138642	HERC6
PNRC1	0.282316	5.57951	3.77259	0.000228138	0.00472984	0.0852242	3.6418	ENSG00000146278	PNRC1
MATR3	0.519571	4.49483	3.77183	0.000228775	0.00473847	0.109829	3.64059	ENSG00000280987	MATR3
KMT2B	0.212737	4.96058	3.77117	0.000229334	0.00474243	0.0823579	3.63953	ENSG00000272333	KMT2B
THAP2	0.333455	3.68393	3.77089	0.000229567	0.00474243	0.176142	3.63909	ENSG00000173451	THAP2
LIAS	-0.157098	3.53812	-3.77082	0.000229629	0.00474243	0.188156	3.63897	ENSG00000121897	LIAS
MYH11	0.733539	2.96779	3.76913	0.000231058	0.00476734	0.260873	3.63628	ENSG00000133392	MYH11
PHB1P9	-0.47923	-1.4501	-3.7688	0.000231342	0.00476862	0.411472	3.63575	ENSG00000230224	PHB1P9
NA	0.330021	2.77056	3.76797	0.000232048	0.00477858	0.270872	3.63442	ENSG00000273230	NA
UCP3	0.415353	0.672669	3.76656	0.000233244	0.00479862	0.398531	3.63219	ENSG00000175564	UCP3
WDTC1	0.143521	6.27804	3.76627	0.000233498	0.00479924	0.0857525	3.63172	ENSG00000142784	WDTC1
NA	0.554628	-1.90024	3.76581	0.00023389	0.00480269	0.379362	3.63099	ENSG00000268093	NA
NA	-0.427291	-1.26284	-3.76478	0.000234778	0.00481007	0.398963	3.62934	ENSG00000277369	NA
NA	-0.617325	-1.89544	-3.76468	0.000234866	0.00481007	0.378024	3.62918	ENSG00000272791	NA
NA	-0.432959	-0.456983	-3.76461	0.000234922	0.00481007	0.406358	3.62908	ENSG00000198221	NA
TWNK	0.244608	2.4928	3.76405	0.000235404	0.00481277	0.283924	3.62819	ENSG00000107815	TWNK
ASH1L-AS1	-0.317387	0.200792	-3.76394	0.000235502	0.00481277	0.39677	3.628	ENSG00000235919	ASH1L-AS1
REXO4	0.215878	4.44515	3.76318	0.000236161	0.00482163	0.0800995	3.62679	ENSG00000148300	REXO4
TMEM52B	-0.656403	-0.681568	-3.76181	0.000237346	0.00484123	0.397416	3.62462	ENSG00000165685	TMEM52B
SASH1	0.388253	6.96032	3.76147	0.000237642	0.00484265	0.0982071	3.62408	ENSG00000111961	SASH1
CHPT1	0.315451	5.70602	3.76099	0.000238065	0.00484668	0.0476914	3.6233	ENSG00000111666	CHPT1
HERC4	0.156129	5.46333	3.7607	0.000238316	0.0048472	0.0436812	3.62285	ENSG00000148634	HERC4
NA	0.554713	-1.97821	3.75905	0.000239763	0.00487089	0.356368	3.62022	ENSG00000279852	NA
ZNF138	-0.226951	3.14074	-3.75862	0.000240143	0.00487089	0.187996	3.61953	ENSG00000197008	ZNF138
FBXL19	0.352729	6.31891	3.7586	0.000240162	0.00487089	0.0589239	3.61949	ENSG00000099364	FBXL19
CBX5	0.134472	7.25032	3.75736	0.000241251	0.00488835	0.10203	3.61753	ENSG00000094916	CBX5
GIPC2	-0.377327	-0.517094	-3.75586	0.000242586	0.00490842	0.378315	3.61513	ENSG00000137960	GIPC2
FBLN1	0.585993	3.786	3.75573	0.000242699	0.00490842	0.125188	3.61493	ENSG00000077942	FBLN1
CDK8	0.161517	3.60227	3.75414	0.000244118	0.00493246	0.126255	3.6124	ENSG00000132964	CDK8
NA	1.01643	-2.18404	3.75302	0.000245123	0.00494811	0.320182	3.61062	ENSG00000279764	NA
TENT2	-0.168672	4.51689	-3.7522	0.000245856	0.0049556	0.0355464	3.60932	ENSG00000164329	TENT2
CNOT3	0.187002	4.73452	3.75209	0.000245956	0.0049556	0.0252724	3.60914	ENSG00000088038	CNOT3
SLC7A2	0.668687	4.93193	3.75009	0.000247766	0.0049874	0.0159645	3.60596	ENSG00000003989	SLC7A2
NA	-0.362799	0.580077	-3.74956	0.000248248	0.00499097	0.342464	3.60511	ENSG00000221883	NA
LINC00515	-0.332922	-0.11593	-3.74938	0.000248409	0.00499097	0.355125	3.60483	ENSG00000260583	LINC00515
PEX3	-0.237254	3.1719	-3.74857	0.000249142	0.00499861	0.148292	3.60355	ENSG00000034693	PEX3
SMPD4	0.179044	5.50535	3.74845	0.000249255	0.00499861	0.000894964	3.60336	ENSG00000136699	SMPD4
MDP1	-0.310053	2.89326	-3.74819	0.00024949	0.00499865	0.181296	3.60295	ENSG00000213920	MDP1
DRD4	-0.464598	-0.503818	-3.74762	0.000250008	0.00500436	0.35195	3.60205	ENSG00000069696	DRD4
OSGIN1	0.529546	1.82129	3.74663	0.000250922	0.00501488	0.283151	3.60046	ENSG00000140961	OSGIN1
CDK2AP1	0.304895	6.82863	3.74604	0.000251459	0.00501488	0.0376777	3.59953	ENSG00000111328	CDK2AP1
COL11A1	0.375973	3.93058	3.74599	0.000251506	0.00501488	0.0663369	3.59945	ENSG00000060718	COL11A1
PEX6	0.24211	4.97942	3.74564	0.000251827	0.00501488	-0.00561697	3.5989	ENSG00000124587	PEX6
ERGIC1	0.202014	5.83964	3.74549	0.000251968	0.00501488	-0.00139299	3.59865	ENSG00000113719	ERGIC1
FBXO24	-0.432864	-1.07374	-3.74533	0.000252118	0.00501488	0.339896	3.5984	ENSG00000106336	FBXO24
TCF20	0.174032	5.47722	3.74527	0.00025217	0.00501488	-0.00639507	3.59831	ENSG00000100207	TCF20
NA	0.636232	-1.93462	3.74445	0.000252924	0.00501747	0.312441	3.59701	ENSG00000257894	NA
NA	-0.383013	0.198326	-3.74395	0.000253392	0.00501747	0.332484	3.59621	ENSG00000272425	NA
PFKP	0.407995	7.08151	3.74394	0.000253401	0.00501747	0.0514779	3.59619	ENSG00000067057	PFKP
NA	-0.797021	-2.55945	-3.74393	0.000253409	0.00501747	0.285906	3.59618	ENSG00000268027	NA
PPP1CC	0.2117	6.33304	3.74386	0.000253469	0.00501747	0.0117077	3.59608	ENSG00000186298	PPP1CC
XXYLT1	-0.196085	2.62551	-3.74355	0.000253757	0.00501855	0.193858	3.59558	ENSG00000173950	XXYLT1
NA	-0.622259	-0.0420078	-3.7418	0.000255388	0.00504615	0.329116	3.5928	ENSG00000275964	NA
FAM193A	0.135461	4.85522	3.7406	0.000256507	0.00506045	-0.0194779	3.5909	ENSG00000125386	FAM193A
TOP1MT	0.199348	2.96268	3.74052	0.000256584	0.00506045	0.15964	3.59077	ENSG00000184428	TOP1MT
DAXX	0.185602	4.76264	3.73821	0.000258763	0.00509867	-0.0234086	3.5871	ENSG00000204209	DAXX
CAPN2	0.34252	6.47429	3.73796	0.000258996	0.00509867	-0.00279338	3.58671	ENSG00000162909	CAPN2
VPS13D	0.175078	6.7908	3.73669	0.000260197	0.00511761	0.0116161	3.5847	ENSG00000048707	VPS13D
BICRA	0.24218	4.04729	3.73514	0.000261678	0.00514202	0.0235912	3.58223	ENSG00000063169	BICRA
ZBTB20	0.545487	4.00604	3.7346	0.000262193	0.00514616	0.0268117	3.58138	ENSG00000181722	ZBTB20
SIK2	0.186008	6.37791	3.73441	0.000262368	0.00514616	-0.0153744	3.58109	ENSG00000170145	SIK2
NA	0.362701	-0.802518	3.73337	0.000263372	0.00515531	0.305988	3.57943	ENSG00000226121	NA
LRRC3	0.589322	0.911854	3.73316	0.000263574	0.00515531	0.282324	3.5791	ENSG00000160233	LRRC3
SNX16	0.215172	3.45658	3.73284	0.00026388	0.00515531	0.0710467	3.57859	ENSG00000104497	SNX16
NA	-0.392437	0.906299	-3.7327	0.000264014	0.00515531	0.275423	3.57837	ENSG00000259448	NA
CYB561D2	-0.330417	2.10286	-3.73268	0.000264036	0.00515531	0.203991	3.57834	ENSG00000114395	CYB561D2
NA	0.719136	-1.25499	3.73211	0.000264583	0.0051613	0.293815	3.57744	ENSG00000213212	NA
CASP7	0.510757	3.05345	3.73118	0.000265484	0.00517416	0.122098	3.57596	ENSG00000165806	CASP7
ST7	0.210341	4.09704	3.73079	0.00026586	0.00517679	-0.00230827	3.57535	ENSG00000004866	ST7
TTLL6	-0.522813	-0.242609	-3.72849	0.000268099	0.00521566	0.289236	3.5717	ENSG00000170703	TTLL6
LOC100131939	0.533346	-1.06636	3.72685	0.000269704	0.00524212	0.281512	3.56911	ENSG00000233196	LOC100131939
CYSTM1	0.293963	5.00522	3.72597	0.000270571	0.00525157	-0.0720917	3.56772	ENSG00000120306	CYSTM1
HLTF	-0.285738	5.0878	-3.72579	0.000270749	0.00525157	-0.0699589	3.56743	ENSG00000071794	HLTF
GPS2	0.202276	5.09721	3.72561	0.000270924	0.00525157	-0.0763593	3.56715	ENSG00000132522	GPS2
LOC284933	1.22011	-2.60635	3.72521	0.000271319	0.00525447	0.206882	3.56652	ENSG00000281732	LOC284933
CXCR4	0.799751	2.73484	3.72232	0.000274185	0.00530519	0.127691	3.56196	ENSG00000121966	CXCR4
CACYBP	0.280082	6.90316	3.72184	0.000274669	0.00530978	-0.0333474	3.56119	ENSG00000116161	CACYBP
PPWD1	-0.201252	4.10702	-3.72111	0.000275404	0.00531919	-0.0392058	3.56003	ENSG00000113593	PPWD1
VAX1	-0.643604	-0.366772	-3.7206	0.000275912	0.00532292	0.264236	3.55923	ENSG00000148704	VAX1
PRKD1	0.257359	3.16302	3.72042	0.000276093	0.00532292	0.0672372	3.55894	ENSG00000184304	PRKD1
TINCR	0.497206	2.67269	3.71965	0.000276869	0.00533309	0.111249	3.55773	ENSG00000223573	TINCR
TIGD1	-0.244996	2.4306	-3.71923	0.000277285	0.0053363	0.138453	3.55707	ENSG00000221944	TIGD1
MDH1B	-0.424241	1.31446	-3.71667	0.000279885	0.00538062	0.199766	3.55302	ENSG00000138400	MDH1B
CSNK2A2	0.119672	5.41869	3.71647	0.000280089	0.00538062	-0.10632	3.5527	ENSG00000070770	CSNK2A2
FPGT-TNNI3K	-0.490154	0.752341	-3.71509	0.000281495	0.00539911	0.222318	3.55053	ENSG00000259030	FPGT-TNNI3K
NA	0.779823	-1.59575	3.71503	0.000281555	0.00539911	0.230203	3.55044	ENSG00000228459	NA
NA	-1.041	-1.49967	-3.71434	0.000282261	0.00540441	0.23864	3.54935	ENSG00000246898	NA
ALOX15	0.861931	-2.00615	3.7141	0.000282508	0.00540441	0.214906	3.54897	ENSG00000161905	ALOX15
CENPH	-0.339537	0.534088	-3.71402	0.000282587	0.00540441	0.226475	3.54885	ENSG00000153044	CENPH
PPP4R2	0.218368	5.88796	3.71322	0.000283411	0.00541534	-0.107736	3.54758	ENSG00000163605	PPP4R2
KIF20B	-0.352222	0.861304	-3.71254	0.000284119	0.00542405	0.209655	3.5465	ENSG00000138182	KIF20B
ARG2	0.43597	2.94614	3.71206	0.000284613	0.00542865	0.0495804	3.54575	ENSG00000081181	ARG2
NAA80	-0.37824	2.86792	-3.71105	0.000285659	0.00544376	0.0588387	3.54415	ENSG00000243477	NAA80
NA	0.596099	-1.06178	3.71058	0.000286149	0.00544825	0.229708	3.54341	ENSG00000227740	NA
RBM4	0.201515	5.78332	3.71024	0.000286495	0.00545	-0.122725	3.54288	ENSG00000173933	RBM4
NA	-0.275312	0.622163	-3.70919	0.00028759	0.00546599	0.209754	3.54123	ENSG00000260572	NA
RHOQ	0.294221	6.46578	3.70861	0.000288202	0.00547279	-0.104333	3.5403	ENSG00000119729	RHOQ
NA	-0.394572	2.08412	-3.70825	0.000288574	0.005475	0.11998	3.53974	ENSG00000277954	NA
RPPH1	0.525975	2.46736	3.70775	0.000289099	0.00548011	0.109329	3.53895	ENSG00000277209	RPPH1
SMG6	0.143188	5.73054	3.70726	0.000289618	0.0054851	-0.135178	3.53817	ENSG00000070366	SMG6
BMPR1A	0.24914	4.76936	3.70604	0.000290899	0.00549462	-0.132351	3.53626	ENSG00000107779	BMPR1A
NA	-0.440682	-0.257173	-3.70601	0.000290932	0.00549462	0.217598	3.53621	ENSG00000261671	NA
NYNRIN	0.431484	3.50085	3.70593	0.000291013	0.00549462	-0.0175885	3.53609	ENSG00000205978	NYNRIN
SH3PXD2B	0.34692	4.75696	3.70581	0.000291145	0.00549462	-0.129343	3.53589	ENSG00000174705	SH3PXD2B
STRN4	0.170074	5.91848	3.70522	0.000291765	0.00549691	-0.135441	3.53497	ENSG00000090372	STRN4
CXCR6	0.80081	-2.57951	3.70521	0.000291778	0.00549691	0.159019	3.53495	ENSG00000172215	CXCR6
DDX3Y	0.383135	1.28322	3.70492	0.00029208	0.00549777	0.0273151	3.5345	ENSG00000067048	DDX3Y
PLAC9P1	-1.20893	-2.06667	-3.70394	0.00029312	0.00551251	0.185037	3.53295	ENSG00000214100	PLAC9P1
DNAJC9	0.220874	4.68335	3.70297	0.000294155	0.00552713	-0.13886	3.53142	ENSG00000213551	DNAJC9
RPE65	-1.14722	-2.63578	-3.70234	0.00029483	0.00553496	0.162531	3.53043	ENSG00000116745	RPE65
LY86	-0.691523	1.3854	-3.70131	0.000295936	0.00555086	0.148096	3.5288	ENSG00000112799	LY86
HMGN1	-0.221979	5.92878	-3.7004	0.000296912	0.00556431	-0.149602	3.52737	ENSG00000205581	HMGN1
EPS15L1	0.138911	5.28032	3.69961	0.000297758	0.0055753	-0.164665	3.52614	ENSG00000127527	EPS15L1
SPACA6-AS1	0.513968	0.808919	3.6993	0.000298093	0.0055767	0.175521	3.52565	ENSG00000269959	SPACA6-AS1
TRIM16	0.297649	3.20448	3.69727	0.000300296	0.00561301	-0.0171343	3.52245	ENSG00000221926	TRIM16
MGAT3-AS1	0.672485	-2.04269	3.69653	0.000301098	0.00561712	0.161161	3.52129	ENSG00000227188	MGAT3-AS1
ITGA10	0.575989	1.58961	3.69634	0.000301313	0.00561712	0.131586	3.52098	ENSG00000143127	ITGA10
P2RX7	0.554791	5.84601	3.69623	0.000301427	0.00561712	-0.164697	3.52082	ENSG00000089041	P2RX7
HNRNPCP7	0.436686	-0.264094	3.69611	0.000301562	0.00561712	0.186517	3.52062	ENSG00000228653	HNRNPCP7
DDHD2	-0.249067	6.48452	-3.69276	0.000305239	0.00568068	-0.150045	3.51536	ENSG00000085788	DDHD2
ERI3-IT1	0.785169	-2.02931	3.69216	0.000305907	0.00568817	0.146329	3.51441	ENSG00000233602	ERI3-IT1
FAM72B	-0.37324	-0.398258	-3.69072	0.000307502	0.0057102	0.169972	3.51215	ENSG00000188610	FAM72B
NA	-1.04989	-2.38948	-3.6906	0.000307634	0.0057102	0.13027	3.51197	ENSG00000228392	NA
KIAA1958	0.379504	4.45717	3.69037	0.00030789	0.0057102	-0.164384	3.5116	ENSG00000165185	KIAA1958
HSPA1L	0.363824	2.33198	3.68977	0.000308554	0.00571757	0.0500956	3.51067	ENSG00000204390	HSPA1L
JADE2	0.281301	6.0413	3.68905	0.000309365	0.00572573	-0.182748	3.50953	ENSG00000043143	JADE2
POLR2H	0.208093	4.19459	3.6889	0.000309528	0.00572573	-0.148496	3.5093	ENSG00000163882	POLR2H
NA	-0.76163	-2.2521	-3.68805	0.000310487	0.00573852	0.128466	3.50796	ENSG00000280401	NA
PPFIA1	0.162047	5.7213	3.68775	0.000310817	0.00573969	-0.201187	3.50749	ENSG00000131626	PPFIA1
IGSF6	-0.627171	1.6541	-3.68591	0.000312891	0.00577302	0.0831313	3.50461	ENSG00000140749	IGSF6
LOC105375614	0.823323	-2.19186	3.68499	0.00031394	0.00578433	0.118611	3.50315	ENSG00000222012	LOC105375614
EMP3	0.521618	2.58196	3.68489	0.000314044	0.00578433	0.0207133	3.50301	ENSG00000142227	EMP3
ADGRG5	-0.703481	-1.51417	-3.68432	0.000314701	0.00578507	0.143562	3.5021	ENSG00000159618	ADGRG5
VAT1	0.300386	5.8655	3.68424	0.000314788	0.00578507	-0.208716	3.50198	ENSG00000108828	VAT1
FEM1A	0.306415	3.75419	3.68415	0.000314892	0.00578507	-0.11756	3.50184	ENSG00000141965	FEM1A
TAF8	0.155809	4.28279	3.68333	0.000315819	0.00578971	-0.178362	3.50056	ENSG00000137413	TAF8
DHRS9	-0.811115	-0.366963	-3.68326	0.000315909	0.00578971	0.144889	3.50044	ENSG00000073737	DHRS9
CPZ	0.908177	-1.70012	3.68322	0.000315955	0.00578971	0.129359	3.50038	ENSG00000109625	CPZ
ABCB6	0.214534	4.66567	3.68231	0.00031699	0.00579784	-0.206968	3.49895	ENSG00000115657	ABCB6
TIGD5	0.227303	3.23986	3.68224	0.000317073	0.00579784	-0.0659808	3.49884	ENSG00000179886	TIGD5
THBS4-AS1	0.651264	-2.00104	3.68212	0.000317209	0.00579784	0.1154	3.49865	ENSG00000249825	THBS4-AS1
RBM26-AS1	-0.377095	1.05864	-3.68047	0.000319106	0.0058268	0.0968815	3.49607	ENSG00000227354	RBM26-AS1
NA	0.426873	0.938427	3.68027	0.000319336	0.0058268	0.107221	3.49575	ENSG00000284959	NA
HS1BP3	0.209448	4.17577	3.67946	0.00032027	0.00583887	-0.177517	3.49448	ENSG00000118960	HS1BP3
RBM15	0.189173	2.39638	3.6786	0.000321266	0.00585206	0.00802145	3.49313	ENSG00000162775	RBM15
ZNF791	-0.108942	4.67186	-3.67813	0.000321807	0.00585694	-0.223019	3.4924	ENSG00000173875	ZNF791
AIG1	-0.151608	5.29826	-3.67787	0.000322115	0.00585758	-0.237061	3.49199	ENSG00000146416	AIG1
ABHD18	-0.166647	3.30957	-3.67715	0.000322945	0.00586481	-0.100955	3.49087	ENSG00000164074	ABHD18
PBLD	-0.395129	2.46815	-3.67705	0.000323059	0.00586481	-0.010075	3.49072	ENSG00000108187	PBLD
NA	0.572476	-0.731711	3.67599	0.000324298	0.00587939	0.125216	3.48906	ENSG00000285582	NA
SSUH2	0.485946	-1.16116	3.6759	0.00032441	0.00587939	0.12062	3.48891	ENSG00000125046	SSUH2
RAB9A	0.26091	4.02181	3.67546	0.000324927	0.00588378	-0.179785	3.48821	ENSG00000123595	RAB9A
NALF2	0.33197	2.583	3.67488	0.000325601	0.00589101	-0.0202033	3.48731	ENSG00000130054	NALF2
NA	-0.265132	3.51289	-3.67449	0.000326066	0.00589446	-0.131973	3.48669	ENSG00000249673	NA
UCP2	-0.650905	2.29636	-3.6736	0.000327104	0.00590825	-0.00729948	3.48531	ENSG00000175567	UCP2
NA	0.556234	-2.00536	3.67201	0.000328993	0.00593737	0.090431	3.48281	ENSG00000205622	NA
AKT1S1	0.211308	5.03956	3.6715	0.000329596	0.00594326	-0.256853	3.48202	ENSG00000204673	AKT1S1
DNAJB6	0.195079	7.14012	3.67068	0.000330573	0.00595386	-0.195164	3.48073	ENSG00000105993	DNAJB6
CORIN	0.390161	-1.15616	3.67037	0.000330944	0.00595386	0.105026	3.48024	ENSG00000145244	CORIN
DHX33	-0.149536	4.29574	-3.66993	0.000331469	0.00595386	-0.227319	3.47956	ENSG00000005100	DHX33
STIP1	0.369352	6.70096	3.66991	0.000331482	0.00595386	-0.221006	3.47954	ENSG00000168439	STIP1
NA	0.604334	1.51584	3.66984	0.000331572	0.00595386	0.0513167	3.47942	ENSG00000279196	NA
PRIM1	-0.23246	1.44694	-3.66939	0.000332108	0.00595654	0.0380093	3.47872	ENSG00000198056	PRIM1
MARK2	0.163636	5.67873	3.66902	0.000332546	0.00595654	-0.263464	3.47815	ENSG00000072518	MARK2
MLPH	0.765536	-1.70449	3.66902	0.000332554	0.00595654	0.0859104	3.47814	ENSG00000115648	MLPH
MICAL3	0.313192	6.21387	3.66842	0.000333273	0.00596445	-0.245438	3.4772	ENSG00000243156	MICAL3
CDC6	0.379978	1.40019	3.6681	0.000333658	0.00596636	0.0409905	3.4767	ENSG00000094804	CDC6
PIK3R2	0.333163	5.95397	3.66733	0.000334583	0.00597645	-0.256129	3.4755	ENSG00000105647	PIK3R2
AOC3	0.499447	0.314235	3.66717	0.000334779	0.00597645	0.0852226	3.47524	ENSG00000131471	AOC3
SHANK1	0.561632	7.10155	3.6664	0.000335708	0.00598645	-0.214176	3.47404	ENSG00000161681	SHANK1
CCNB2	-0.661474	-1.80847	-3.66624	0.000335898	0.00598645	0.0809634	3.47379	ENSG00000157456	CCNB2
PRDM15	0.186863	3.06049	3.66483	0.000337607	0.00601194	-0.110906	3.47159	ENSG00000141956	PRDM15
PAAF1	-0.270551	5.45599	-3.66362	0.000339079	0.00603313	-0.28679	3.4697	ENSG00000175575	PAAF1
NA	0.524304	-2.05671	3.66263	0.000340292	0.00604969	0.0555635	3.46815	ENSG00000280162	NA
CLEC7A	-0.76276	1.34614	-3.66163	0.000341514	0.00606487	0.0150678	3.46659	ENSG00000172243	CLEC7A
ADRA2B	0.679154	0.366947	3.66127	0.000341957	0.00606487	0.0667545	3.46603	ENSG00000274286	ADRA2B
LOC101929719	-1.02339	-2.46334	-3.66124	0.000341993	0.00606487	0.0443606	3.46598	ENSG00000254363	LOC101929719
MCF2L2	0.500979	6.31918	3.66078	0.00034256	0.00606689	-0.266873	3.46526	ENSG00000053524	MCF2L2
NA	-0.601875	-0.873704	-3.66069	0.000342673	0.00606689	0.0773054	3.46512	ENSG00000278934	NA
NA	-0.36217	0.182475	-3.65979	0.000343778	0.00608144	0.0624812	3.46372	ENSG00000279133	NA
NA	0.443855	-1.57856	3.65864	0.000345211	0.00610177	0.0582222	3.46191	ENSG00000272644	NA
GATAD2A	0.159746	4.88547	3.65832	0.000345603	0.00610366	-0.29713	3.46142	ENSG00000167491	GATAD2A
PRRC2A	0.161583	7.87317	3.65731	0.000346858	0.00612079	-0.203516	3.45985	ENSG00000204469	PRRC2A
SLC35A3	-0.179325	4.26416	-3.65651	0.00034786	0.00613342	-0.269675	3.4586	ENSG00000117620	SLC35A3
ABRAXAS1	-0.189823	1.78247	-3.65622	0.000348226	0.00613483	-0.0221462	3.45814	ENSG00000163322	ABRAXAS1
NA	-0.426391	0.870081	-3.65583	0.000348714	0.00613839	0.0275692	3.45753	ENSG00000259775	NA
NA	0.660128	-1.40925	3.65497	0.000349784	0.00615219	0.051392	3.4562	ENSG00000263624	NA
OGN	1.38921	-0.000575899	3.65448	0.000350409	0.00615812	0.0525523	3.45543	ENSG00000106809	OGN
BCL2L1	0.178454	6.45026	3.65406	0.000350935	0.00616233	-0.284944	3.45477	ENSG00000171552	BCL2L1
REXO1	0.240524	5.50958	3.65275	0.000352584	0.00618621	-0.321565	3.45274	ENSG00000079313	REXO1
KCNIP4-IT1	0.684232	1.06392	3.65194	0.000353607	0.0061991	0.00986092	3.45148	ENSG00000280650	KCNIP4-IT1
NA	-0.74074	-1.94462	-3.65142	0.000354272	0.00620569	0.0290351	3.45066	ENSG00000232560	NA
RPL13AP11	0.900558	-1.82573	3.65104	0.000354752	0.00620903	0.0251704	3.45007	ENSG00000229657	RPL13AP11
SPATA46	0.780462	-1.98482	3.65037	0.000355606	0.0062189	0.0254543	3.44903	ENSG00000171722	SPATA46
GCC1	0.229662	3.53083	3.64898	0.000357389	0.00624149	-0.216102	3.44686	ENSG00000179562	GCC1
NA	0.259339	5.17224	3.64886	0.000357537	0.00624149	-0.333904	3.44668	ENSG00000260772	NA
RNF40	0.1238	5.79124	3.6486	0.000357876	0.00624149	-0.327775	3.44627	ENSG00000103549	RNF40
C13orf46	0.658843	-0.500441	3.64846	0.000358061	0.00624149	0.0388848	3.44604	ENSG00000283199	C13orf46
SLC24A1	-0.270411	2.40555	-3.64765	0.0003591	0.00625453	-0.0962686	3.44478	ENSG00000074621	SLC24A1
ITSN1	0.26185	6.86105	3.64699	0.000359949	0.00626103	-0.288629	3.44376	ENSG00000205726	ITSN1
ZNF530	-0.228239	1.13714	-3.64691	0.000360057	0.00626103	-0.0132771	3.44363	ENSG00000183647	ZNF530
MORC2-AS1	-0.720589	-0.839151	-3.64498	0.000362556	0.00629937	0.0283403	3.44063	ENSG00000235989	MORC2-AS1
LRRC40	-0.255644	4.09472	-3.64399	0.00036384	0.00631468	-0.298321	3.43909	ENSG00000066557	LRRC40
ST7L	-0.144734	2.90496	-3.64359	0.000364369	0.00631468	-0.163304	3.43846	ENSG00000007341	ST7L
MECR	-0.254189	3.89258	-3.64343	0.000364573	0.00631468	-0.279807	3.43822	ENSG00000116353	MECR
TM4SF19-AS1	-0.694214	-2.15855	-3.64328	0.000364761	0.00631468	-0.000989602	3.43799	ENSG00000235897	TM4SF19-AS1
SETD2	0.179172	5.63413	3.64317	0.000364908	0.00631468	-0.350788	3.43782	ENSG00000181555	SETD2
SLC39A11	0.310343	3.99502	3.64272	0.000365498	0.00631514	-0.284028	3.43712	ENSG00000133195	SLC39A11
AVEN	0.214261	2.55306	3.6427	0.000365523	0.00631514	-0.123101	3.43708	ENSG00000169857	AVEN
RNF44	0.17608	5.77187	3.64153	0.000367061	0.00633661	-0.351443	3.43526	ENSG00000146083	RNF44
CEBPG	0.257172	5.35584	3.6408	0.000368019	0.00634803	-0.360611	3.43413	ENSG00000153879	CEBPG
FAM189B	0.206013	4.52317	3.63972	0.000369452	0.00636027	-0.34068	3.43244	ENSG00000160767	FAM189B
ZNF503	0.320703	3.52175	3.63917	0.000370177	0.00636027	-0.243869	3.43159	ENSG00000165655	ZNF503
ZNF8-DT	0.1994	2.32258	3.63869	0.000370807	0.00636027	-0.114734	3.43085	ENSG00000268516	ZNF8-DT
NA	-0.267872	1.82584	-3.63861	0.000370913	0.00636027	-0.077206	3.43073	ENSG00000278600	NA
PRDM6	0.377076	0.075806	3.63861	0.00037092	0.00636027	-0.000374179	3.43072	ENSG00000061455	PRDM6
TAB3	-0.196067	4.6591	-3.6384	0.0003712	0.00636027	-0.353537	3.43039	ENSG00000157625	TAB3
MARK3	0.130738	6.06391	3.63832	0.000371305	0.00636027	-0.354096	3.43027	ENSG00000075413	MARK3
PLEKHH3	0.266665	3.15782	3.63822	0.000371439	0.00636027	-0.196912	3.43011	ENSG00000068137	PLEKHH3
ING5	0.155763	5.49759	3.63803	0.000371692	0.00636027	-0.370736	3.42982	ENSG00000168395	ING5
TESK1	0.186465	5.19717	3.63803	0.000371692	0.00636027	-0.371523	3.42982	ENSG00000107140	TESK1
ZBTB7B	0.330747	4.48664	3.63754	0.000372347	0.00636176	-0.338133	3.42905	ENSG00000160685	ZBTB7B
STK36	0.327563	4.06713	3.63752	0.000372372	0.00636176	-0.307481	3.42902	ENSG00000163482	STK36
FOXO3B	0.370946	-0.476961	3.63715	0.000372867	0.00636515	0.00242468	3.42845	ENSG00000240445	FOXO3B
CRYZL1	-0.147438	4.7991	-3.63651	0.000373711	0.00637447	-0.367351	3.42746	ENSG00000205758	CRYZL1
FBXL18	0.331927	5.35908	3.63577	0.000374714	0.00638651	-0.372935	3.4263	ENSG00000155034	FBXL18
HESX1	-0.430886	-1.18742	-3.63505	0.000375669	0.0063977	-0.00439324	3.42519	ENSG00000163666	HESX1
PCDHGB8P	0.615922	-2.42486	3.63336	0.00037795	0.00643144	-0.0476486	3.42257	ENSG00000248449	PCDHGB8P
HSD17B7	0.346988	3.27295	3.63286	0.000378629	0.0064329	-0.233129	3.42179	ENSG00000132196	HSD17B7
WRNIP1	0.144484	5.38417	3.63285	0.000378635	0.0064329	-0.386909	3.42178	ENSG00000124535	WRNIP1
FAM171A2	0.426921	5.1094	3.63173	0.00038016	0.00645128	-0.386747	3.42003	ENSG00000161682	FAM171A2
EEF1B2	-0.256827	6.62957	-3.63161	0.000380318	0.00645128	-0.352379	3.41985	ENSG00000114942	EEF1B2
NA	-0.390016	1.14862	-3.63095	0.000381228	0.0064616	-0.0669687	3.41882	ENSG00000278576	NA
KDM1B	0.225069	4.46794	3.63049	0.000381853	0.00646709	-0.3678	3.4181	ENSG00000165097	KDM1B
PHC1	0.217612	5.41306	3.63015	0.000382312	0.00646975	-0.395823	3.41758	ENSG00000111752	PHC1
FAM219A	0.177367	7.14087	3.62989	0.000382673	0.00647076	-0.332739	3.41717	ENSG00000164970	FAM219A
NA	-0.525443	-0.669774	-3.62891	0.000384007	0.00648695	-0.0227127	3.41566	ENSG00000260163	NA
TMEM18	-0.230934	4.30122	-3.62875	0.000384235	0.00648695	-0.364814	3.4154	ENSG00000151353	TMEM18
NA	0.416678	0.794507	3.62839	0.000384721	0.00649005	-0.053684	3.41485	ENSG00000260578	NA
WARS2	-0.257623	2.17906	-3.62813	0.000385089	0.00649116	-0.148593	3.41444	ENSG00000116874	WARS2
UCKL1-AS1	0.694107	0.536679	3.62708	0.000386529	0.00651032	-0.0450144	3.41282	ENSG00000280213	UCKL1-AS1
IGSF9B	0.62038	3.42983	3.62612	0.000387863	0.00652521	-0.274454	3.41132	ENSG00000080854	IGSF9B
SETD5	0.148817	6.26165	3.626	0.000388021	0.00652521	-0.385453	3.41114	ENSG00000168137	SETD5
NA	0.3509	4.89324	3.62565	0.000388504	0.0065282	-0.401307	3.4106	ENSG00000275131	NA
MAEL	-0.472644	1.15726	-3.62527	0.000389038	0.00653206	-0.0899301	3.41001	ENSG00000143194	MAEL
ZNF287	-0.228054	3.13919	-3.62471	0.000389808	0.00653987	-0.259626	3.40915	ENSG00000141040	ZNF287
ALG2	0.158943	3.9612	3.62401	0.000390796	0.00654539	-0.347288	3.40805	ENSG00000119523	ALG2
SNX22	-0.424741	4.7963	-3.62399	0.000390815	0.00654539	-0.405066	3.40803	ENSG00000157734	SNX22
NA	1.56501	-1.17558	3.62382	0.000391052	0.00654539	-0.037787	3.40777	ENSG00000242539	NA
PPID	0.234006	5.24106	3.62318	0.000391947	0.00655527	-0.418424	3.40677	ENSG00000171497	PPID
UHRF1	0.609165	2.04458	3.62238	0.000393069	0.0065689	-0.138027	3.40553	ENSG00000276043	UHRF1
CSF1R	-0.725598	4.67181	-3.62101	0.000394998	0.00659601	-0.403305	3.4034	ENSG00000182578	CSF1R
BCL6	0.452673	6.20246	3.62012	0.000396256	0.00661187	-0.412533	3.40202	ENSG00000113916	BCL6
PRELID2	-0.363973	-0.627964	-3.61985	0.000396635	0.00661236	-0.0507103	3.40161	ENSG00000186314	PRELID2
HADHAP1	0.55745	-2.08246	3.61966	0.000396902	0.00661236	-0.0733053	3.40132	ENSG00000251596	HADHAP1
FOXC2	0.802271	-1.53087	3.61931	0.000397394	0.00661542	-0.0605224	3.40078	ENSG00000176692	FOXC2
NA	-0.610121	-0.289249	-3.61665	0.000401183	0.00666575	-0.066009	3.39666	ENSG00000224905	NA
GNA11	0.185087	6.44953	3.61655	0.000401321	0.00666575	-0.410169	3.39651	ENSG00000088256	GNA11
SLC25A42	0.211339	4.62376	3.61653	0.000401349	0.00666575	-0.423411	3.39648	ENSG00000181035	SLC25A42
DHX34	0.276222	3.90323	3.61613	0.00040193	0.00667024	-0.35609	3.39585	ENSG00000134815	DHX34
HIF1AN	0.123207	5.73694	3.6156	0.000402686	0.00667761	-0.436954	3.39503	ENSG00000166135	HIF1AN
NA	0.366549	0.602915	3.61266	0.000406919	0.00674259	-0.0977587	3.39049	ENSG00000279407	NA
BTBD7	0.184613	4.49167	3.61195	0.000407952	0.00674572	-0.430274	3.38939	ENSG00000011114	BTBD7
KIAA0930	0.322879	8.18905	3.61189	0.000408038	0.00674572	-0.342267	3.3893	ENSG00000100364	KIAA0930
NA	0.669926	-1.50855	3.61189	0.00040805	0.00674572	-0.0802291	3.38929	ENSG00000285684	NA
EVC2	0.587052	0.0893996	3.61165	0.000408388	0.0067461	-0.0834563	3.38893	ENSG00000173040	EVC2
CKS2	0.542955	1.51953	3.61112	0.000409158	0.00675363	-0.146334	3.38811	ENSG00000123975	CKS2
MTMR3	0.152887	5.85383	3.61055	0.00040999	0.00675887	-0.452395	3.38723	ENSG00000100330	MTMR3
ZNF407-AS1	-0.244777	3.33035	-3.61047	0.000410105	0.00675887	-0.323494	3.3871	ENSG00000264247	ZNF407-AS1
PPIP5K2	-0.189148	4.8346	-3.60914	0.000412058	0.00678583	-0.456417	3.38504	ENSG00000145725	PPIP5K2
NA	-0.541168	-1.28667	-3.60851	0.000412982	0.00679583	-0.0857317	3.38407	ENSG00000262728	NA
TAF12	0.172628	3.36299	3.60816	0.000413501	0.00679917	-0.32886	3.38352	ENSG00000120656	TAF12
TSPAN14	0.234161	6.10034	3.60784	0.000413974	0.00680172	-0.451647	3.38303	ENSG00000108219	TSPAN14
CLDN9	0.596022	1.00914	3.60736	0.000414674	0.00680801	-0.123498	3.38229	ENSG00000213937	CLDN9
HECTD3	0.125056	4.87202	3.60645	0.000416012	0.00682477	-0.469018	3.38089	ENSG00000126107	HECTD3
NA	0.339275	1.28208	3.60548	0.00041746	0.00684329	-0.147315	3.37938	ENSG00000232533	NA
GSS	-0.257659	4.43899	-3.6027	0.000421599	0.00690326	-0.459853	3.3751	ENSG00000100983	GSS
NA	0.552991	-1.69805	3.60259	0.000421762	0.00690326	-0.112659	3.37493	ENSG00000279544	NA
CLDND2	-0.39729	-0.273467	-3.6021	0.000422508	0.0069102	-0.108073	3.37416	ENSG00000160318	CLDND2
NXF1	0.23268	5.56542	3.60184	0.000422898	0.00691131	-0.487999	3.37376	ENSG00000162231	NXF1
CHMP6	-0.260276	3.33762	-3.6003	0.000425205	0.00694373	-0.355618	3.3714	ENSG00000176108	CHMP6
SAMD4B	0.195942	6.66618	3.59984	0.000425901	0.00694528	-0.456404	3.37069	ENSG00000179134	SAMD4B
NA	1.57011	-0.569895	3.59981	0.000425948	0.00694528	-0.111368	3.37064	ENSG00000204072	NA
RSAD1	0.186725	5.24355	3.5988	0.000427483	0.00696049	-0.501584	3.36908	ENSG00000136444	RSAD1
NA	-0.474671	4.15966	-3.59877	0.000427529	0.00696049	-0.443656	3.36903	ENSG00000231584	NA
SCOC-AS1	-0.291771	0.288297	-3.59771	0.000429142	0.00698145	-0.13578	3.3674	ENSG00000196951	SCOC-AS1
MTUS1-DT	-0.623248	-1.50927	-3.59746	0.00042952	0.0069823	-0.123505	3.36702	ENSG00000253671	MTUS1-DT
SUSD3	-0.713071	-0.197731	-3.59656	0.00043089	0.00699928	-0.129565	3.36563	ENSG00000157303	SUSD3
NT5DC2	0.308356	3.6934	3.59631	0.000431278	0.00700027	-0.398255	3.36524	ENSG00000168268	NT5DC2
DEDD2	0.338785	4.63873	3.5947	0.000433749	0.00703506	-0.495419	3.36276	ENSG00000160570	DEDD2
NA	0.421605	-0.562756	3.59331	0.000435895	0.00705952	-0.132608	3.36062	ENSG00000213073	NA
GTPBP1	-0.162155	5.56538	-3.5933	0.000435915	0.00705952	-0.516613	3.3606	ENSG00000100226	GTPBP1
ZBTB38	0.21651	6.18496	3.59217	0.000437664	0.0070825	-0.495858	3.35886	ENSG00000177311	ZBTB38
NA	-0.472142	-2.18415	-3.59181	0.000438219	0.00708252	-0.155964	3.35831	ENSG00000260742	NA
NA	0.4048	-0.00917402	3.59174	0.000438326	0.00708252	-0.144647	3.3582	ENSG00000278959	NA
FKBP4	0.372735	7.05542	3.59062	0.000440069	0.00710535	-0.464988	3.35648	ENSG00000004478	FKBP4
SYTL2	0.471777	6.88391	3.58987	0.00044124	0.00711671	-0.473171	3.35533	ENSG00000137501	SYTL2
JAKMIP3	0.377732	5.09289	3.58975	0.000441436	0.00711671	-0.52642	3.35513	ENSG00000188385	JAKMIP3
PHF12	0.12879	4.90989	3.58936	0.00044204	0.0071211	-0.52614	3.35454	ENSG00000109118	PHF12
TCOF1	0.174953	5.11979	3.58879	0.000442933	0.00713013	-0.532721	3.35366	ENSG00000070814	TCOF1
CDC42BPG	0.793591	-1.81375	3.58804	0.000444117	0.00714351	-0.163449	3.3525	ENSG00000171219	CDC42BPG
IRF2BPL	0.193186	5.50936	3.58777	0.000444538	0.00714351	-0.534301	3.35209	ENSG00000119669	IRF2BPL
SOS1	0.182768	5.3125	3.58763	0.000444763	0.00714351	-0.536345	3.35187	ENSG00000115904	SOS1
NA	-0.255318	-0.184747	-3.58731	0.000445269	0.00714628	-0.156014	3.35138	ENSG00000230896	NA
ZNF334	-0.257884	3.34839	-3.58692	0.000445876	0.00715068	-0.401283	3.35079	ENSG00000198185	ZNF334
CELSR2	0.265839	7.70857	3.58616	0.000447077	0.00716094	-0.442992	3.34962	ENSG00000143126	CELSR2
CPQ	0.377914	4.31691	3.5861	0.000447183	0.00716094	-0.498334	3.34951	ENSG00000104324	CPQ
CHCHD4	0.201836	3.52085	3.58546	0.000448196	0.0071718	-0.424998	3.34853	ENSG00000163528	CHCHD4
APRT	-0.255905	3.47214	-3.5834	0.000451474	0.00721887	-0.424289	3.34537	ENSG00000198931	APRT
MC4R	0.593321	1.09991	3.58296	0.000452174	0.00722469	-0.21865	3.34469	ENSG00000166603	MC4R
ATG101	0.23288	4.39095	3.58062	0.000455938	0.0072794	-0.526529	3.34109	ENSG00000123395	ATG101
NA	0.910661	1.26879	3.57911	0.000458378	0.00730361	-0.229796	3.33878	ENSG00000256443	NA
CPLANE2	0.282228	2.4063	3.57902	0.000458527	0.00730361	-0.316388	3.33864	ENSG00000132881	CPLANE2
LILRB4	-0.757177	1.19901	-3.57878	0.00045891	0.00730361	-0.238918	3.33827	ENSG00000186818	LILRB4
DPP3-DT	0.251725	0.774259	3.5787	0.000459041	0.00730361	-0.207975	3.33815	ENSG00000255517	DPP3-DT
LOC100130691	-0.238713	1.74919	-3.57863	0.000459156	0.00730361	-0.268199	3.33804	ENSG00000213963	LOC100130691
LSM10	0.221921	4.04022	3.5778	0.00046051	0.00731971	-0.501949	3.33676	ENSG00000181817	LSM10
SEMA6C	0.292825	4.24628	3.57754	0.000460936	0.00732106	-0.521278	3.33636	ENSG00000143434	SEMA6C
CEP68	-0.167064	5.28435	-3.57708	0.000461686	0.00732218	-0.567477	3.33565	ENSG00000011523	CEP68
IRS4	0.589532	-1.12989	3.57707	0.000461689	0.00732218	-0.180763	3.33565	ENSG00000133124	IRS4
CHERP	0.147152	5.33966	3.57675	0.000462218	0.00732517	-0.57326	3.33515	ENSG00000085872	CHERP
IQCJ	0.683221	-2.49113	3.57575	0.000463853	0.00734565	-0.215643	3.33362	ENSG00000214216	IQCJ
EPSTI1	-0.640037	0.643525	-3.57544	0.000464356	0.0073482	-0.217814	3.33315	ENSG00000133106	EPSTI1
SERPINA5	1.32167	-0.312664	3.57518	0.000464781	0.00734951	-0.189811	3.33275	ENSG00000188488	SERPINA5
ARMCX2	0.184253	5.51467	3.57456	0.000465809	0.00736033	-0.574166	3.33179	ENSG00000184867	ARMCX2
NBPF20	0.279562	2.01833	3.57317	0.000468099	0.00738931	-0.298744	3.32966	ENSG00000162825	NBPF20
CEL	0.562001	0.208443	3.57303	0.000468332	0.00738931	-0.205673	3.32945	ENSG00000170835	CEL
SLC30A9	-0.235247	6.19589	-3.57266	0.000468944	0.00739353	-0.557095	3.32888	ENSG00000014824	SLC30A9
RNASE6	-0.684967	0.797961	-3.57049	0.000472553	0.00744268	-0.241875	3.32555	ENSG00000169413	RNASE6
C1orf74	-0.232325	1.09934	-3.57037	0.000472755	0.00744268	-0.258384	3.32536	ENSG00000162757	C1orf74
ZNF396	-0.322906	0.904605	-3.56895	0.000475128	0.00747456	-0.250901	3.32319	ENSG00000186496	ZNF396
CHDH	0.38888	5.16719	3.56821	0.000476366	0.00748634	-0.599282	3.32206	ENSG00000016391	CHDH
HIPK1	0.215222	6.31568	3.56809	0.000476575	0.00748634	-0.572422	3.32187	ENSG00000163349	HIPK1
TAF1C	0.250082	5.13485	3.56707	0.000478293	0.00750784	-0.603289	3.32031	ENSG00000103168	TAF1C
LGI2	-0.423687	2.50872	-3.56636	0.000479489	0.00750826	-0.38568	3.31922	ENSG00000153012	LGI2
GPD1	-0.582379	2.83126	-3.56612	0.000479896	0.00750826	-0.414497	3.31885	ENSG00000167588	GPD1
LINC01529	0.392873	1.39188	3.56605	0.000480006	0.00750826	-0.276438	3.31875	ENSG00000225872	LINC01529
WDR43	-0.186987	3.75391	-3.5659	0.000480268	0.00750826	-0.516147	3.31852	ENSG00000163811	WDR43
NA	-0.624495	-2.152	-3.56583	0.000480386	0.00750826	-0.232464	3.31841	ENSG00000260509	NA
KIF1B	0.192268	8.99015	3.56581	0.000480419	0.00750826	-0.446423	3.31838	ENSG00000054523	KIF1B
WRAP73	0.168207	3.67499	3.56484	0.000482062	0.00752845	-0.50517	3.3169	ENSG00000116213	WRAP73
NA	0.393452	0.572958	3.56437	0.000482864	0.00753327	-0.246634	3.31618	ENSG00000279765	NA
TBX18	0.62448	0.508081	3.56425	0.000483073	0.00753327	-0.243446	3.31599	ENSG00000112837	TBX18
GBP5	-0.737529	-1.64342	-3.56315	0.000484949	0.00755703	-0.227433	3.3143	ENSG00000154451	GBP5
ADPGK-AS1	-0.385179	-0.852654	-3.56238	0.00048626	0.00757196	-0.225789	3.31313	ENSG00000260898	ADPGK-AS1
NA	0.426174	-1.57989	3.56154	0.000487705	0.00758895	-0.23346	3.31184	ENSG00000227253	NA
PATL1	0.175063	4.2442	3.56083	0.000488927	0.00760246	-0.578246	3.31076	ENSG00000166889	PATL1
NA	0.567574	-2.26611	3.55981	0.000490687	0.00762431	-0.258701	3.3092	ENSG00000259924	NA
NA	-0.301113	1.855	-3.55833	0.000493246	0.00765852	-0.347103	3.30694	ENSG00000272779	NA
NA	0.816517	-2.19298	3.55759	0.000494537	0.00767301	-0.261071	3.3058	ENSG00000255201	NA
TRIO	0.259611	6.7314	3.55686	0.000495808	0.00767959	-0.588626	3.30469	ENSG00000038382	TRIO
FOXD1	0.674337	-0.537902	3.55685	0.000495839	0.00767959	-0.243428	3.30466	ENSG00000251493	FOXD1
IQGAP1	0.395947	5.79416	3.55673	0.000496035	0.00767959	-0.628526	3.30449	ENSG00000140575	IQGAP1
APC	0.331825	7.5745	3.55628	0.00049682	0.00768621	-0.548057	3.3038	ENSG00000134982	APC
PLK4	-0.46432	0.26405	-3.55589	0.000497505	0.00769004	-0.269208	3.3032	ENSG00000142731	PLK4
HNRNPAB	0.17044	5.24395	3.55558	0.000498049	0.00769004	-0.642255	3.30273	ENSG00000197451	HNRNPAB
FASTKD5	0.223527	3.50265	3.55553	0.000498143	0.00769004	-0.525311	3.30265	ENSG00000215251	FASTKD5
ARRB1	0.320556	7.30376	3.55467	0.00049965	0.00770595	-0.568382	3.30133	ENSG00000137486	ARRB1
LIPT2	-0.310707	0.0665008	-3.55449	0.000499968	0.00770595	-0.26591	3.30106	ENSG00000175536	LIPT2
GABRQ	0.633757	2.60782	3.55433	0.000500251	0.00770595	-0.4253	3.30081	ENSG00000268089	GABRQ
NA	0.48187	-0.289029	3.55336	0.000501963	0.00772131	-0.258648	3.29933	ENSG00000236814	NA
VARS2	0.264312	5.39667	3.55335	0.000501979	0.00772131	-0.650037	3.29931	ENSG00000137411	VARS2
NA	0.458464	-1.22374	3.55301	0.000502578	0.00772131	-0.254432	3.2988	ENSG00000275956	NA
LINC02762	0.335412	2.73921	3.55289	0.000502779	0.00772131	-0.439812	3.29862	ENSG00000250303	LINC02762
NA	0.63072	-1.65123	3.55274	0.000503047	0.00772131	-0.263802	3.29839	ENSG00000267388	NA
DNAJC27-AS1	-0.276678	1.77726	-3.55207	0.000504243	0.00773412	-0.35074	3.29736	ENSG00000224165	DNAJC27-AS1
INCA1	-0.25974	0.146798	-3.55146	0.000505314	0.00774502	-0.275187	3.29644	ENSG00000196388	INCA1
HAVCR2	-0.582222	2.61475	-3.54984	0.000508218	0.00777978	-0.439771	3.29395	ENSG00000135077	HAVCR2
SCAMP1-AS1	-0.298594	1.92503	-3.54978	0.000508307	0.00777978	-0.37214	3.29387	ENSG00000245556	SCAMP1-AS1
EP400	0.164269	5.85391	3.54919	0.000509378	0.00779061	-0.652606	3.29296	ENSG00000183495	EP400
GOLGA6L9	0.311949	3.39821	3.54879	0.000510086	0.00779589	-0.520858	3.29236	ENSG00000197978	GOLGA6L9
INTS7	0.183706	3.53483	3.54705	0.000513219	0.00783464	-0.5516	3.2897	ENSG00000143493	INTS7
GPSM1	0.228847	5.61157	3.54674	0.000513778	0.00783464	-0.669167	3.28922	ENSG00000160360	GPSM1
CCNA2	0.485416	1.9759	3.54671	0.000513831	0.00783464	-0.377369	3.28918	ENSG00000145386	CCNA2
IFRD1	0.255365	5.25502	3.54652	0.000514169	0.00783464	-0.671236	3.28889	ENSG00000006652	IFRD1
DMPK	0.283677	5.70897	3.54637	0.000514447	0.00783464	-0.669422	3.28866	ENSG00000104936	DMPK
LINC02606	-0.553256	0.689587	-3.54551	0.000515993	0.00784617	-0.312725	3.28736	ENSG00000284693	LINC02606
FTSJ3	0.196574	4.3371	3.54538	0.000516236	0.00784617	-0.635341	3.28715	ENSG00000108592	FTSJ3
NA	-0.51047	1.22182	-3.54534	0.000516301	0.00784617	-0.342217	3.2871	ENSG00000205959	NA
PTAFR	-0.708517	1.73171	-3.54502	0.000516888	0.00784953	-0.377942	3.2866	ENSG00000169403	PTAFR
TMEM156	-0.660417	-0.396657	-3.54399	0.000518762	0.00787241	-0.287029	3.28503	ENSG00000121895	TMEM156
OXCT1-AS1	-0.384137	0.562302	-3.54204	0.000522332	0.00791822	-0.319434	3.28205	ENSG00000248668	OXCT1-AS1
NA	-0.394361	2.67415	-3.54193	0.000522519	0.00791822	-0.465995	3.2819	ENSG00000275367	NA
TBC1D9B	0.147591	7.35859	3.54127	0.000523735	0.00793067	-0.610908	3.28089	ENSG00000197226	TBC1D9B
BAZ2A	0.162752	6.00597	3.54102	0.000524206	0.00793067	-0.67579	3.2805	ENSG00000076108	BAZ2A
MAPKBP1	0.25292	5.63872	3.54081	0.00052458	0.00793067	-0.688174	3.28019	ENSG00000137802	MAPKBP1
UMPS	0.174536	3.70548	3.54068	0.000524818	0.00793067	-0.588855	3.27999	ENSG00000114491	UMPS
CIRBP-AS1	0.415138	-0.637373	3.54012	0.000525849	0.00793601	-0.294239	3.27914	ENSG00000267493	CIRBP-AS1
PIGBOS1	-0.214518	1.97419	-3.54009	0.000525912	0.00793601	-0.406171	3.27909	ENSG00000225973	PIGBOS1
LPXN	-0.275388	2.39753	-3.53959	0.000526842	0.00794446	-0.444748	3.27832	ENSG00000110031	LPXN
ZCCHC2	0.181305	4.48121	3.53934	0.000527289	0.00794562	-0.667998	3.27795	ENSG00000141664	ZCCHC2
P2RY11	0.258332	3.19968	3.53911	0.000527714	0.00794644	-0.524385	3.2776	ENSG00000244165	P2RY11
RBM38	0.258519	3.82302	3.53883	0.000528241	0.00794702	-0.598614	3.27717	ENSG00000132819	RBM38
NA	0.661748	-1.85444	3.53852	0.000528809	0.00794702	-0.308945	3.2767	ENSG00000279526	NA
GEMIN6	0.173763	3.34843	3.53814	0.000529521	0.00794702	-0.556347	3.27612	ENSG00000152147	GEMIN6
SNX15	0.146131	4.51238	3.53811	0.000529585	0.00794702	-0.673677	3.27606	ENSG00000110025	SNX15
CRY1	0.250938	4.02949	3.53809	0.000529604	0.00794702	-0.632037	3.27605	ENSG00000008405	CRY1
FLII	0.197005	5.5136	3.53786	0.000530032	0.00794789	-0.698056	3.2757	ENSG00000177731	FLII
PLK1	0.38669	1.94016	3.53737	0.000530954	0.00795615	-0.405123	3.27494	ENSG00000166851	PLK1
KRBOX1	-0.534217	-0.598357	-3.53705	0.000531548	0.00795949	-0.305394	3.27446	ENSG00000240747	KRBOX1
TNFRSF13C	-0.582768	0.330773	-3.53683	0.000531962	0.00796015	-0.327364	3.27412	ENSG00000159958	TNFRSF13C
AOAH	-0.603386	0.791866	-3.53617	0.000533181	0.00797283	-0.348871	3.27312	ENSG00000136250	AOAH
FOXD4	0.567563	-0.521984	3.53553	0.000534392	0.00798537	-0.309304	3.27214	ENSG00000170122	FOXD4
SPAG8	-0.337572	1.56446	-3.53356	0.000538086	0.00803497	-0.394398	3.26915	ENSG00000137098	SPAG8
ZNF615	0.184192	3.71997	3.53296	0.000539223	0.00804634	-0.618028	3.26823	ENSG00000197619	ZNF615
NA	-0.346696	-1.45053	-3.53272	0.000539683	0.00804762	-0.317076	3.26786	ENSG00000271882	NA
PPDPF	-0.307485	5.95349	-3.53187	0.000541286	0.00806259	-0.707057	3.26657	ENSG00000125534	PPDPF
LYRM9	-0.440332	4.86068	-3.53166	0.000541678	0.00806259	-0.710097	3.26626	ENSG00000232859	LYRM9
WDHD1	-0.194866	1.79174	-3.53139	0.000542187	0.00806259	-0.425062	3.26585	ENSG00000198554	WDHD1
ZNF467	0.37366	2.39982	3.53125	0.000542465	0.00806259	-0.462376	3.26563	ENSG00000181444	ZNF467
CD63-AS1	0.332205	3.13365	3.53119	0.000542566	0.00806259	-0.538611	3.26555	ENSG00000258056	CD63-AS1
RHOT1	0.142301	5.80489	3.53053	0.000543823	0.00807567	-0.711546	3.26454	ENSG00000126858	RHOT1
ZNF568	0.133881	3.56867	3.52928	0.000546211	0.00809965	-0.610033	3.26264	ENSG00000198453	ZNF568
GPR34	-0.878884	1.76858	-3.5291	0.000546553	0.00809965	-0.440401	3.26237	ENSG00000171659	GPR34
BSDC1	0.108833	6.63657	3.52909	0.00054657	0.00809965	-0.685916	3.26235	ENSG00000160058	BSDC1
GTF2E2	0.187866	3.66972	3.52875	0.00054723	0.00810384	-0.623345	3.26183	ENSG00000197265	GTF2E2
SIX5	0.417717	1.73721	3.52821	0.000548264	0.00811355	-0.414588	3.26101	ENSG00000177045	SIX5
NA	-0.286522	2.06295	-3.52773	0.000549184	0.00812156	-0.456514	3.26028	ENSG00000231160	NA
FREM1	-0.396421	1.12465	-3.52713	0.000550342	0.00813308	-0.395831	3.25937	ENSG00000164946	FREM1
PPM1D	0.266111	3.46585	3.52639	0.000551776	0.00814866	-0.607045	3.25824	ENSG00000170836	PPM1D
SLC25A21-AS1	-0.448876	0.926061	-3.52596	0.000552595	0.00815514	-0.385497	3.25759	ENSG00000258708	SLC25A21-AS1
NA	-0.530104	-0.879935	-3.52537	0.00055374	0.00816509	-0.33857	3.25669	ENSG00000260634	NA
ATOX1	-0.218442	4.53641	-3.52522	0.00055403	0.00816509	-0.717458	3.25647	ENSG00000177556	ATOX1
NA	0.429143	2.94699	3.52494	0.000554564	0.00816736	-0.559238	3.25605	ENSG00000280385	NA
ERMARD	-0.227666	3.49648	-3.52471	0.000555013	0.00816836	-0.615662	3.2557	ENSG00000130023	ERMARD
SHMT2	0.246071	4.27644	3.52419	0.000556023	0.00817318	-0.698581	3.25491	ENSG00000182199	SHMT2
FAAH	-0.330821	4.58124	-3.52415	0.000556102	0.00817318	-0.723608	3.25485	ENSG00000117480	FAAH
GPR135	-0.229178	1.69801	-3.52322	0.000557911	0.0081895	-0.444112	3.25343	ENSG00000181619	GPR135
MYL5	-0.341086	2.56499	-3.52319	0.000557976	0.0081895	-0.50765	3.25338	ENSG00000215375	MYL5
FCHSD2	0.244927	5.72256	3.52299	0.000558358	0.0081895	-0.744555	3.25309	ENSG00000137478	FCHSD2
BMI1	0.251864	6.203	3.52091	0.000562444	0.00824379	-0.731451	3.24992	ENSG00000168283	BMI1
NA	0.588357	-0.77696	3.51996	0.0005643	0.00826069	-0.354393	3.24849	ENSG00000229376	NA
PYGO2	0.179173	5.58113	3.51993	0.000564366	0.00826069	-0.755794	3.24844	ENSG00000163348	PYGO2
RAB11B-AS1	-0.396127	0.922707	-3.51914	0.000565924	0.00827784	-0.402863	3.24724	ENSG00000269386	RAB11B-AS1
DCST2	-0.448062	-1.06712	-3.5176	0.000568983	0.00831691	-0.36062	3.2449	ENSG00000163354	DCST2
LINC00327	-0.374029	-0.786446	-3.51554	0.000573082	0.00837113	-0.368553	3.24178	ENSG00000232977	LINC00327
PEMT	-0.223374	2.678	-3.51394	0.000576302	0.00841244	-0.557046	3.23935	ENSG00000133027	PEMT
VPS33B	-0.26003	3.6649	-3.51237	0.000579466	0.00845287	-0.682652	3.23697	ENSG00000184056	VPS33B
NA	-0.444069	-1.89784	-3.51102	0.000582186	0.00848678	-0.387024	3.23494	ENSG00000285758	NA
CCDC13-AS1	-0.452876	1.4445	-3.51043	0.0005834	0.00849872	-0.458751	3.23403	ENSG00000173811	CCDC13-AS1
SLC35E3	-0.16924	4.29512	-3.50938	0.000585537	0.00851976	-0.75109	3.23245	ENSG00000175782	SLC35E3
RARS2	-0.178265	3.09996	-3.50933	0.000585639	0.00851976	-0.62117	3.23237	ENSG00000146282	RARS2
WASHC2A	0.121984	5.5573	3.50862	0.000587078	0.0085349	-0.78994	3.2313	ENSG00000099290	WASHC2A
USP28	0.185651	4.00496	3.50816	0.00058802	0.00854281	-0.728604	3.23061	ENSG00000048028	USP28
E2F5	0.193122	2.87983	3.50781	0.000588756	0.00854771	-0.597562	3.23006	ENSG00000133740	E2F5
NUCKS1	-0.182931	8.56233	-3.50747	0.000589441	0.00855188	-0.654474	3.22956	ENSG00000069275	NUCKS1
TREM2	-0.712152	2.15728	-3.50686	0.000590696	0.00856429	-0.533726	3.22864	ENSG00000095970	TREM2
NA	0.679337	-1.84595	3.50638	0.000591676	0.00857272	-0.404401	3.22792	ENSG00000258384	NA
PLEKHG4B	0.613036	-0.649342	3.50573	0.000593022	0.00858642	-0.398436	3.22693	ENSG00000153404	PLEKHG4B
LINC03034	-0.486059	-1.6742	-3.50547	0.00059356	0.00858841	-0.400478	3.22654	ENSG00000259772	LINC03034
PJVK	-0.264261	1.60894	-3.50516	0.000594212	0.00859204	-0.486319	3.22606	ENSG00000204311	PJVK
DHX35	-0.157622	3.11735	-3.50461	0.000595344	0.00860263	-0.640972	3.22523	ENSG00000101452	DHX35
ZNF74	0.129046	3.99276	3.50374	0.000597146	0.00862285	-0.739413	3.22392	ENSG00000185252	ZNF74
NA	-0.457835	-2.17067	-3.50288	0.000598934	0.0086373	-0.418443	3.22262	ENSG00000268584	NA
MOCS2-DT	-0.257012	1.69008	-3.50288	0.000598952	0.0086373	-0.506522	3.22261	ENSG00000247796	MOCS2-DT
ELAVL1	0.112186	5.78305	3.50201	0.000600765	0.00865763	-0.805193	3.2213	ENSG00000066044	ELAVL1
AK8	-0.425326	0.0582104	-3.50165	0.000601511	0.00866256	-0.427681	3.22076	ENSG00000165695	AK8
ERLEC1	-0.225449	5.80436	-3.50129	0.000602272	0.00866771	-0.801097	3.22021	ENSG00000068912	ERLEC1
CTAGE7P	0.431563	-0.400599	3.50094	0.000603007	0.00866875	-0.41664	3.21968	ENSG00000233122	CTAGE7P
NTN5	-0.357092	0.431945	-3.50087	0.000603152	0.00866875	-0.437483	3.21957	ENSG00000142233	NTN5
NA	0.443508	-1.85929	3.50058	0.000603749	0.00867152	-0.419519	3.21914	ENSG00000231616	NA
FAM222B	0.122538	4.14231	3.50002	0.000604933	0.00868272	-0.767049	3.21829	ENSG00000173065	FAM222B
UBR5	0.156553	6.20755	3.49958	0.000605868	0.00869032	-0.799916	3.21762	ENSG00000104517	UBR5
SNX31	0.673139	-1.39266	3.49816	0.000608853	0.00872726	-0.4196	3.21549	ENSG00000174226	SNX31
NIM1K	0.185356	4.05962	3.49764	0.000609956	0.00872726	-0.767242	3.2147	ENSG00000177453	NIM1K
FZD9	0.394246	2.15204	3.49763	0.000609981	0.00872726	-0.542861	3.21468	ENSG00000188763	FZD9
NA	0.387314	0.96875	3.49759	0.00061007	0.00872726	-0.471207	3.21462	ENSG00000273599	NA
RBM14	0.240404	5.01923	3.4969	0.000611524	0.00874223	-0.828391	3.21359	ENSG00000239306	RBM14
CNNM2	0.16118	4.83728	3.49648	0.000612425	0.00874928	-0.824358	3.21295	ENSG00000148842	CNNM2
PLEKHM2	0.321149	7.85915	3.49573	0.000614032	0.00876104	-0.733541	3.21181	ENSG00000116786	PLEKHM2
SHANK2-AS1	0.624915	-1.52486	3.49571	0.000614065	0.00876104	-0.428568	3.21179	ENSG00000226627	SHANK2-AS1
NA	0.266535	0.758098	3.49542	0.000614682	0.00876401	-0.467841	3.21135	ENSG00000277969	NA
CYHR1	0.214821	6.01691	3.49466	0.000616318	0.00877956	-0.826808	3.2102	ENSG00000187954	CYHR1
GTF2H5	-0.1753	5.24534	-3.49453	0.000616591	0.00877956	-0.838459	3.21	ENSG00000272047	GTF2H5
NA	-0.312337	4.90569	-3.49294	0.000620009	0.00881809	-0.838122	3.2076	ENSG00000230910	NA
GNAO1	0.183114	8.7466	3.49289	0.000620118	0.00881809	-0.69356	3.20753	ENSG00000087258	GNAO1
GOLGA2P7	0.232088	4.54488	3.49202	0.00062199	0.00883885	-0.821669	3.20622	ENSG00000225151	GOLGA2P7
KIF15	0.321504	0.41278	3.49158	0.000622937	0.00884645	-0.466585	3.20556	ENSG00000163808	KIF15
CHEK2	0.341391	0.593656	3.49057	0.00062512	0.00887157	-0.47592	3.20404	ENSG00000183765	CHEK2
RHCE	-0.526906	-0.260616	-3.48982	0.000626755	0.00888824	-0.455884	3.2029	ENSG00000188672	RHCE
LNP1	-0.315694	2.79652	-3.48965	0.000627123	0.00888824	-0.65723	3.20265	ENSG00000206535	LNP1
EID2B	-0.345267	3.4742	-3.48867	0.000629273	0.00891283	-0.738664	3.20116	ENSG00000176401	EID2B
UPF1	0.148241	6.42717	3.48774	0.000631304	0.00893569	-0.828647	3.19976	ENSG00000005007	UPF1
LOC107986453	0.762268	-2.30137	3.48684	0.000633285	0.00895783	-0.475823	3.1984	ENSG00000250378	LOC107986453
NA	0.64221	-1.8072	3.48649	0.000634039	0.00896258	-0.461169	3.19788	ENSG00000280758	NA
STEAP4	0.906149	-0.385563	3.48518	0.000636942	0.0089977	-0.463538	3.1959	ENSG00000127954	STEAP4
TM4SF18	0.610071	2.75832	3.48495	0.00063745	0.00899895	-0.648391	3.19555	ENSG00000163762	TM4SF18
ZBTB12	0.292549	2.43172	3.4843	0.000638885	0.00901327	-0.615007	3.19458	ENSG00000204366	ZBTB12
NA	0.542235	-0.375409	3.48378	0.000640033	0.00902353	-0.467012	3.1938	ENSG00000261959	NA
ADGRL1	0.26171	7.7796	3.48258	0.000642711	0.00905534	-0.777612	3.19198	ENSG00000072071	ADGRL1
RBBP6	0.165922	5.57372	3.48219	0.000643577	0.00905574	-0.874843	3.1914	ENSG00000122257	RBBP6
INO80D	0.175784	4.61974	3.48209	0.000643784	0.00905574	-0.86019	3.19126	ENSG00000114933	INO80D
ANKRD27	0.133125	4.67512	3.48193	0.00064415	0.00905574	-0.864524	3.19101	ENSG00000105186	ANKRD27
PHETA1	0.220169	2.78335	3.48181	0.000644427	0.00905574	-0.659377	3.19083	ENSG00000198324	PHETA1
MED14	-0.184894	4.50438	-3.48125	0.000645664	0.00906718	-0.857284	3.18999	ENSG00000180182	MED14
DCAF1	0.148893	4.36813	3.48078	0.000646715	0.00907283	-0.848346	3.18929	ENSG00000145041	DCAF1
HBB	-1.15904	5.32685	-3.4807	0.000646911	0.00907283	-0.871177	3.18916	ENSG00000244734	HBB
CD52	0.610297	0.350029	3.47953	0.000649538	0.00909941	-0.500897	3.1874	ENSG00000169442	CD52
NA	0.65264	-2.44301	3.47947	0.000649655	0.00909941	-0.497937	3.18732	ENSG00000219565	NA
MRTFA-AS1	0.702844	-2.47001	3.47923	0.000650215	0.00910131	-0.503157	3.18694	ENSG00000232564	MRTFA-AS1
NA	0.854446	-0.867347	3.47856	0.000651715	0.00911637	-0.477607	3.18594	ENSG00000271781	NA
GLI2	0.538144	1.099	3.47759	0.000653901	0.00914098	-0.53582	3.18449	ENSG00000074047	GLI2
MAPKAPK2	0.310098	4.96965	3.47673	0.000655855	0.00916234	-0.889554	3.18319	ENSG00000162889	MAPKAPK2
WHAMM	0.120406	3.7958	3.47607	0.000657353	0.00917728	-0.807097	3.1822	ENSG00000156232	WHAMM
HSD11B2	0.736132	0.625086	3.47446	0.000661021	0.0092225	-0.526043	3.17978	ENSG00000176387	HSD11B2
LRRC37A	-0.60639	2.31213	-3.47372	0.000662728	0.00923734	-0.645988	3.17866	ENSG00000176681	LRRC37A
FOXN3	0.244773	5.57511	3.47362	0.000662946	0.00923734	-0.903295	3.17852	ENSG00000053254	FOXN3
SYNRG	0.103675	5.44011	3.47136	0.000668165	0.00930402	-0.910754	3.17512	ENSG00000275066	SYNRG
PARD3	0.462174	4.00936	3.47106	0.00066885	0.00930752	-0.835841	3.17467	ENSG00000148498	PARD3
DECR2	-0.214011	2.86913	-3.47059	0.000669948	0.00931674	-0.713622	3.17396	ENSG00000242612	DECR2
NA	-0.187701	1.47423	-3.46968	0.000672052	0.00933996	-0.591338	3.1726	ENSG00000235859	NA
IGF1	-0.563607	1.16316	-3.46883	0.000674021	0.00936126	-0.590066	3.17133	ENSG00000017427	IGF1
ZNF597	-0.177659	2.30986	-3.46765	0.00067679	0.00939363	-0.674727	3.16955	ENSG00000167981	ZNF597
TEAD3	0.407451	1.22987	3.46711	0.000678046	0.00939954	-0.574816	3.16874	ENSG00000007866	TEAD3
NA	0.532423	1.39805	3.46709	0.000678091	0.00939954	-0.592149	3.16871	ENSG00000261451	NA
AHI1	-0.264259	5.24573	-3.46637	0.000679779	0.00941685	-0.924871	3.16763	ENSG00000135541	AHI1
PYCR2	-0.204998	5.59777	-3.46616	0.000680272	0.0094176	-0.926186	3.16732	ENSG00000143811	PYCR2
NA	-0.580772	-1.10852	-3.46555	0.000681711	0.00943144	-0.515699	3.1664	ENSG00000263004	NA
NA	-1.0095	-2.88404	-3.46519	0.00068256	0.00943709	-0.54778	3.16586	ENSG00000259941	NA
HS6ST1	0.263872	7.0186	3.46459	0.000683966	0.00945044	-0.872981	3.16497	ENSG00000136720	HS6ST1
CNIH2	0.452112	5.67311	3.46401	0.000685336	0.00946328	-0.930642	3.1641	ENSG00000174871	CNIH2
NA	0.480761	-0.146676	3.46368	0.00068613	0.00946538	-0.532993	3.16359	ENSG00000271795	NA
MED26	0.154419	2.7596	3.46354	0.000686461	0.00946538	-0.723697	3.16338	ENSG00000105085	MED26
NA	0.434307	-0.350153	3.46339	0.000686811	0.00946538	-0.529353	3.16316	ENSG00000273356	NA
EOGT	-0.235822	3.22414	-3.46318	0.000687308	0.00946615	-0.779029	3.16285	ENSG00000163378	EOGT
AGTPBP1	-0.319508	5.52396	-3.46178	0.000690629	0.00949214	-0.937125	3.16076	ENSG00000135049	AGTPBP1
NA	-0.67146	-1.93207	-3.46168	0.000690866	0.00949214	-0.531454	3.16061	ENSG00000261997	NA
NA	0.590711	-2.13707	3.46167	0.000690896	0.00949214	-0.539292	3.16059	ENSG00000280392	NA
SPACDR	0.769529	1.10993	3.46164	0.000690964	0.00949214	-0.581132	3.16054	ENSG00000185955	SPACDR
GKAP1	0.245435	3.54293	3.46121	0.000692003	0.00950033	-0.818965	3.15989	ENSG00000165113	GKAP1
SLC26A7	0.800927	-1.68358	3.46099	0.000692533	0.00950152	-0.532228	3.15956	ENSG00000147606	SLC26A7
SKIV2L	0.160334	4.79201	3.46011	0.000694616	0.00951817	-0.939015	3.15825	ENSG00000204351	SKIV2L
NA	-0.590985	-1.48017	-3.45995	0.000695003	0.00951817	-0.532134	3.15801	ENSG00000267740	NA
ARL10	0.1739	5.62812	3.45992	0.000695078	0.00951817	-0.941493	3.15797	ENSG00000175414	ARL10
LINC02798	-0.310403	1.58069	-3.45961	0.00069582	0.00952226	-0.637296	3.1575	ENSG00000227082	LINC02798
GAS1	0.40074	2.52875	3.45846	0.00069859	0.00955337	-0.707243	3.15578	ENSG00000180447	GAS1
ATPSCKMT	0.224256	3.50914	3.4583	0.000698984	0.00955337	-0.825428	3.15553	ENSG00000150756	ATPSCKMT
CSKMT	-0.221363	1.23327	-3.45753	0.000700838	0.00956613	-0.610237	3.15438	ENSG00000214756	CSKMT
NA	0.476942	-1.7187	3.4574	0.000701161	0.00956613	-0.541618	3.15418	ENSG00000187952	NA
THAP1	0.21561	2.9172	3.45734	0.000701292	0.00956613	-0.763214	3.1541	ENSG00000131931	THAP1
MEIOC	0.312503	0.616361	3.45717	0.0007017	0.00956613	-0.584557	3.15385	ENSG00000180336	MEIOC
HMG20A	-0.213918	4.90977	-3.45655	0.000703209	0.00957566	-0.948378	3.15292	ENSG00000140382	HMG20A
NA	0.703013	2.73091	3.45652	0.000703292	0.00957566	-0.732513	3.15286	ENSG00000214425	NA
NA	0.932714	-2.62935	3.45578	0.000705082	0.00959197	-0.571353	3.15176	ENSG00000280936	NA
NA	-0.450444	-0.934004	-3.45565	0.000705384	0.00959197	-0.546358	3.15157	ENSG00000283156	NA
ZNF410	0.166901	4.38846	3.45531	0.000706213	0.00959717	-0.929587	3.15106	ENSG00000119725	ZNF410
LINC00173	-0.469832	-0.0263899	-3.45496	0.000707067	0.00960268	-0.565322	3.15054	ENSG00000196668	LINC00173
TOLLIP-DT	-0.378258	0.411656	-3.45408	0.000709228	0.00962174	-0.582496	3.14921	ENSG00000255153	TOLLIP-DT
SLC25A32	-0.208887	4.05586	-3.45402	0.000709367	0.00962174	-0.910982	3.14913	ENSG00000164933	SLC25A32
PSIP1	-0.142143	7.20883	-3.45343	0.000710807	0.00963518	-0.895097	3.14825	ENSG00000164985	PSIP1
SFXN2	-0.301919	1.49469	-3.45176	0.000714906	0.00968464	-0.645344	3.14575	ENSG00000156398	SFXN2
LRRN2	0.325748	4.56785	3.45158	0.000715363	0.00968471	-0.953516	3.14547	ENSG00000170382	LRRN2
ZNF865	0.187234	4.29249	3.4513	0.00071604	0.00968776	-0.930844	3.14506	ENSG00000261221	ZNF865
SLC15A5	0.670682	-1.47078	3.45096	0.00071687	0.00969287	-0.559028	3.14456	ENSG00000188991	SLC15A5
ZNF771	0.271039	4.03297	3.4496	0.000720239	0.0097323	-0.911703	3.14252	ENSG00000179965	ZNF771
RPL18AP7	0.430089	-1.14473	3.44882	0.000722181	0.0097524	-0.565015	3.14135	ENSG00000232439	RPL18AP7
EXOC1	-0.140604	5.27014	-3.44858	0.000722784	0.0097544	-0.982856	3.14099	ENSG00000090989	EXOC1
DVL3	0.110509	5.85801	3.44751	0.000725443	0.00978413	-0.980291	3.1394	ENSG00000161202	DVL3
NA	0.603553	-1.60523	3.44645	0.000728087	0.00980967	-0.57493	3.13782	ENSG00000276261	NA
DUS2	-0.190641	2.31174	-3.44639	0.000728251	0.00980967	-0.729585	3.13772	ENSG00000167264	DUS2
GFPT2	0.251657	4.15183	3.44554	0.00073038	0.00982662	-0.93837	3.13645	ENSG00000131459	GFPT2
SMNDC1	0.165301	4.32535	3.44552	0.000730425	0.00982662	-0.957403	3.13642	ENSG00000119953	SMNDC1
LTBP2	0.326219	2.36192	3.44514	0.00073138	0.0098333	-0.737489	3.13586	ENSG00000119681	LTBP2
KDM6B	0.25532	4.2861	3.44475	0.000732351	0.0098402	-0.949774	3.13528	ENSG00000132510	KDM6B
H2AW	0.309563	2.55589	3.44446	0.000733098	0.00984407	-0.760952	3.13484	ENSG00000181218	H2AW
MAFB	-0.438047	3.20786	-3.44372	0.000734962	0.00986293	-0.85176	3.13373	ENSG00000204103	MAFB
GREP1	0.632939	-1.01128	3.44312	0.000736467	0.00987694	-0.581753	3.13285	ENSG00000262152	GREP1
WDR88	-0.409379	-1.67089	-3.44214	0.000738953	0.00989766	-0.585954	3.13138	ENSG00000166359	WDR88
NA	0.741684	-1.23113	3.44209	0.00073908	0.00989766	-0.58453	3.13131	ENSG00000277496	NA
ADAM28	-0.747595	1.77891	-3.44197	0.000739396	0.00989766	-0.707139	3.13112	ENSG00000042980	ADAM28
KMT2C	0.240877	6.5596	3.44126	0.000741208	0.00991574	-0.970293	3.13006	ENSG00000055609	KMT2C
NA	0.457043	-0.54151	3.43933	0.00074614	0.0099755	-0.597555	3.12718	ENSG00000265399	NA
ZNF491	-0.274611	0.914582	-3.43823	0.000748951	0.0100068	-0.653464	3.12555	ENSG00000177599	ZNF491
PRG4	0.639621	-1.63529	3.43741	0.000751062	0.0100249	-0.601136	3.12432	ENSG00000116690	PRG4
CYB5R1	-0.17629	4.50957	-3.43734	0.000751234	0.0100249	-0.997235	3.12422	ENSG00000159348	CYB5R1
DEPDC5	-0.179784	3.84772	-3.43687	0.00075246	0.010035	-0.94299	3.12352	ENSG00000100150	DEPDC5
IVD	-0.16823	6.03921	-3.43573	0.000755411	0.0100671	-1.0096	3.12182	ENSG00000128928	IVD
PALM	0.254855	7.85513	3.43538	0.000756329	0.0100671	-0.925904	3.12129	ENSG00000099864	PALM
ATP8B4	-0.535701	1.27335	-3.43518	0.000756825	0.0100671	-0.689837	3.121	ENSG00000104043	ATP8B4
GLIS2	0.276965	3.41657	3.4351	0.000757031	0.0100671	-0.878317	3.12089	ENSG00000126603	GLIS2
GPR39	-0.571596	-1.52664	-3.43503	0.000757216	0.0100671	-0.605804	3.12078	ENSG00000183840	GPR39
ADPGK	-0.181359	4.41006	-3.43395	0.000760025	0.0100982	-1.00111	3.11917	ENSG00000159322	ADPGK
MIDEAS	0.21088	5.20399	3.43358	0.000761002	0.0101049	-1.03231	3.11861	ENSG00000156030	MIDEAS
DENND2B	0.224378	4.74677	3.43231	0.000764319	0.0101427	-1.02461	3.11673	ENSG00000166444	DENND2B
TMEM119	-0.62759	2.76468	-3.43095	0.000767895	0.0101839	-0.832665	3.1147	ENSG00000183160	TMEM119
PDXDC1	0.131925	5.64381	3.42972	0.000771146	0.0102207	-1.03938	3.11286	ENSG00000179889	PDXDC1
NA	0.462259	-1.10165	3.4293	0.000772255	0.0102264	-0.622036	3.11224	ENSG00000258891	NA
KIF5A	0.546487	10.8893	3.42919	0.000772532	0.0102264	-0.801559	3.11208	ENSG00000155980	KIF5A
LRP5	0.410029	3.06667	3.42823	0.000775085	0.0102539	-0.860328	3.11065	ENSG00000162337	LRP5
SIRT7	0.314646	3.76615	3.42784	0.000776133	0.0102574	-0.947708	3.11006	ENSG00000187531	SIRT7
LYRM7	-0.186809	5.54314	-3.42777	0.000776308	0.0102574	-1.04637	3.10997	ENSG00000186687	LYRM7
LOC101928295	0.51429	-0.933957	3.42676	0.000779013	0.0102868	-0.631498	3.10846	ENSG00000268686	LOC101928295
LINC01235	-0.583623	-1.95108	-3.42585	0.000781424	0.0103077	-0.636541	3.10711	ENSG00000270547	LINC01235
MLLT6	0.16063	7.70315	3.4258	0.000781559	0.0103077	-0.962302	3.10704	ENSG00000275023	MLLT6
SPOUT1	0.201561	5.00338	3.42524	0.000783061	0.0103205	-1.05633	3.1062	ENSG00000198917	SPOUT1
ISOC1	0.219349	3.93219	3.42505	0.000783579	0.0103205	-0.985796	3.10592	ENSG00000066583	ISOC1
LSM3	-0.142248	4.49199	-3.4249	0.000783966	0.0103205	-1.03542	3.1057	ENSG00000170860	LSM3
LEKR1	-0.428502	-1.91788	-3.42417	0.00078593	0.01034	-0.640212	3.10462	ENSG00000197980	LEKR1
NUDT3	0.210803	7.65451	3.42352	0.0007877	0.0103569	-0.968835	3.10364	ENSG00000272325	NUDT3
MECP2	0.172211	6.69823	3.42311	0.000788788	0.0103649	-1.01735	3.10304	ENSG00000169057	MECP2
NA	0.57731	-1.61025	3.42242	0.000790651	0.010381	-0.644044	3.10202	ENSG00000227455	NA
ARHGEF18	0.15224	5.5557	3.4223	0.000790982	0.010381	-1.06743	3.10183	ENSG00000104880	ARHGEF18
NA	-0.841112	3.72103	-3.42073	0.000795256	0.0104273	-0.962666	3.09949	ENSG00000207955	NA
LINC01990	-0.416196	-1.26821	-3.42064	0.000795484	0.0104273	-0.647516	3.09937	ENSG00000273125	LINC01990
NR2F2	0.384609	4.09841	3.41984	0.000797682	0.0104497	-1.01591	3.09817	ENSG00000185551	NR2F2
MBD4	-0.161628	4.39866	-3.41949	0.00079863	0.0104558	-1.04564	3.09765	ENSG00000129071	MBD4
IMPACT	-0.241942	4.38224	-3.41909	0.000799723	0.0104635	-1.0459	3.09706	ENSG00000154059	IMPACT
TOP1	0.147046	5.64864	3.41892	0.000800193	0.0104635	-1.07254	3.09681	ENSG00000198900	TOP1
DOCK4	-0.174263	6.44393	-3.41837	0.000801689	0.0104766	-1.04242	3.09599	ENSG00000128512	DOCK4
PROX1-AS1	-0.560395	1.50413	-3.41754	0.000803976	0.0105001	-0.746377	3.09476	ENSG00000230461	PROX1-AS1
NA	0.513216	0.653473	3.41638	0.00080715	0.0105352	-0.700061	3.09305	ENSG00000272597	NA
TBC1D1	0.189282	5.05374	3.41599	0.00080825	0.0105431	-1.08685	3.09245	ENSG00000065882	TBC1D1
NA	-0.834157	-1.14164	-3.41578	0.000808823	0.0105442	-0.661911	3.09215	ENSG00000259065	NA
RBM19	0.15451	4.76493	3.41546	0.000809699	0.0105492	-1.07833	3.09168	ENSG00000122965	RBM19
HIRA	0.150099	5.11916	3.41456	0.000812183	0.010571	-1.09276	3.09035	ENSG00000100084	HIRA
NA	0.586968	-1.29998	3.4145	0.000812359	0.010571	-0.665035	3.09025	ENSG00000279044	NA
NA	-0.250672	0.96012	-3.41371	0.000814565	0.0105933	-0.732095	3.08907	ENSG00000260526	NA
POGLUT2	0.32836	0.921759	3.41255	0.00081778	0.0106287	-0.730871	3.08736	ENSG00000134901	POGLUT2
SH2D1B	0.849056	0.198493	3.41209	0.000819085	0.0106392	-0.701676	3.08667	ENSG00000198574	SH2D1B
PPP1R10	0.137558	5.4174	3.41137	0.000821084	0.010653	-1.10323	3.08561	ENSG00000204569	PPP1R10
EDRF1-DT	-0.237835	1.24342	-3.41135	0.000821141	0.010653	-0.753622	3.08558	ENSG00000224023	EDRF1-DT
NA	-0.187868	2.95246	-3.41082	0.000822623	0.0106599	-0.906415	3.0848	ENSG00000246695	NA
TRAPPC4	-0.139479	4.59345	-3.41075	0.000822828	0.0106599	-1.0862	3.08469	ENSG00000196655	TRAPPC4
SCMH1	0.1574	4.52764	3.41063	0.000823166	0.0106599	-1.0805	3.08451	ENSG00000010803	SCMH1
SCRN2	-0.211514	3.70288	-3.41009	0.000824699	0.0106694	-1.00316	3.0837	ENSG00000141295	SCRN2
NA	-0.365346	0.411221	-3.41002	0.000824892	0.0106694	-0.715412	3.0836	ENSG00000272732	NA
MARK4	0.209072	5.73131	3.40982	0.000825444	0.0106701	-1.10109	3.08331	ENSG00000007047	MARK4
ACTN4	0.166693	7.33639	3.40872	0.000828541	0.0107037	-1.03489	3.08169	ENSG00000130402	ACTN4
AHCTF1	0.17847	5.32238	3.40792	0.000830816	0.0107206	-1.11257	3.08049	ENSG00000153207	AHCTF1
HNRNPA1	-0.189027	8.36317	-3.40791	0.00083085	0.0107206	-0.980503	3.08048	ENSG00000135486	HNRNPA1
PARP12	-0.30655	2.1105	-3.40771	0.0008314	0.0107213	-0.824781	3.08019	ENSG00000059378	PARP12
RASD1	0.370281	6.51412	3.40735	0.00083242	0.010728	-1.07748	3.07966	ENSG00000108551	RASD1
NA	0.522356	-1.71517	3.40629	0.000835447	0.0107581	-0.691019	3.07808	ENSG00000270883	NA
USP51	-0.200779	2.14809	-3.40618	0.000835758	0.0107581	-0.845451	3.07792	ENSG00000247746	USP51
ASB13	-0.242095	4.23789	-3.40557	0.000837496	0.010774	-1.07717	3.07702	ENSG00000196372	ASB13
RPL15	-0.148346	9.06622	-3.40394	0.000842171	0.0108276	-0.955074	3.0746	ENSG00000174748	RPL15
WDR24	0.162586	3.59874	3.40316	0.000844409	0.0108499	-1.01394	3.07345	ENSG00000127580	WDR24
LINC01144	-0.361378	-0.299817	-3.40269	0.000845768	0.0108609	-0.713322	3.07275	ENSG00000281912	LINC01144
CLEC17A	-0.791143	-1.84553	-3.4022	0.000847174	0.0108724	-0.702612	3.07203	ENSG00000187912	CLEC17A
CYBB	-0.83456	2.84705	-3.40122	0.000850002	0.0109022	-0.948274	3.07058	ENSG00000165168	CYBB
BEST4	-0.549941	-1.03615	-3.40074	0.000851409	0.0109137	-0.707208	3.06986	ENSG00000142959	BEST4
NA	-0.441522	-0.902387	-3.40056	0.000851927	0.0109138	-0.708698	3.0696	ENSG00000286196	NA
OR7E14P	0.515473	-1.52966	3.40028	0.000852728	0.0109176	-0.70727	3.06919	ENSG00000184669	OR7E14P
AKAIN1	-0.956097	-2.94075	-3.39904	0.000856344	0.0109552	-0.728652	3.06735	ENSG00000231824	AKAIN1
TMEM128	-0.280952	3.86581	-3.39892	0.00085669	0.0109552	-1.06176	3.06718	ENSG00000132406	TMEM128
P2RX6	-0.397453	2.89846	-3.39844	0.000858102	0.0109667	-0.947064	3.06646	ENSG00000099957	P2RX6
SSBP3-AS1	0.396328	0.651317	3.3967	0.000863177	0.0110221	-0.76459	3.0639	ENSG00000198711	SSBP3-AS1
NIN	0.141212	5.74896	3.39661	0.000863461	0.0110221	-1.1419	3.06376	ENSG00000100503	NIN
HNRNPA3	-0.132704	7.72817	-3.39511	0.000867867	0.0110718	-1.05287	3.06155	ENSG00000170144	HNRNPA3
WDR81	0.19198	4.30455	3.39465	0.000869229	0.0110825	-1.11131	3.06087	ENSG00000167716	WDR81
NA	0.458766	-2.04207	3.39446	0.00086979	0.0110831	-0.729289	3.06059	ENSG00000285632	NA
TFIP11	0.120018	4.45754	3.39331	0.000873189	0.0111198	-1.13112	3.05889	ENSG00000100109	TFIP11
NA	-0.392683	0.327569	-3.39297	0.000874197	0.0111211	-0.763912	3.05839	ENSG00000267325	NA
EPHX1	0.378563	6.47541	3.39282	0.000874658	0.0111211	-1.13056	3.05816	ENSG00000143819	EPHX1
DOK3	0.451791	2.07453	3.39256	0.00087542	0.0111211	-0.866497	3.05778	ENSG00000146094	DOK3
CACFD1	0.207236	3.83959	3.39248	0.000875673	0.0111211	-1.06521	3.05766	ENSG00000160325	CACFD1
RPS2P32	-0.423634	-1.73467	-3.39226	0.000876311	0.0111211	-0.730778	3.05734	ENSG00000232818	RPS2P32
NA	0.288798	1.20553	3.39174	0.000877874	0.0111211	-0.807735	3.05657	ENSG00000271978	NA
HSD11B1	0.638912	2.69654	3.39134	0.000879074	0.0111211	-0.938085	3.05597	ENSG00000117594	HSD11B1
GPC1-AS1	0.537261	0.994737	3.3912	0.000879489	0.0111211	-0.795724	3.05577	ENSG00000218416	GPC1-AS1
TBXAS1	-0.620516	1.84766	-3.39118	0.00087954	0.0111211	-0.864148	3.05574	ENSG00000059377	TBXAS1
PLXNA1	0.311987	6.42478	3.39117	0.000879575	0.0111211	-1.13263	3.05573	ENSG00000114554	PLXNA1
CCDC170	-0.606754	-0.52186	-3.39109	0.000879809	0.0111211	-0.745102	3.05561	ENSG00000120262	CCDC170
FUCA1	-0.289438	2.90558	-3.39094	0.000880274	0.0111211	-0.977714	3.05538	ENSG00000179163	FUCA1
ZNF547	0.30351	2.09636	3.39093	0.000880282	0.0111211	-0.875055	3.05538	ENSG00000152433	ZNF547
ZC3H11A	0.175915	6.83594	3.39085	0.000880542	0.0111211	-1.11469	3.05525	ENSG00000058673	ZC3H11A
NVL	-0.176049	3.22123	-3.3899	0.000883385	0.0111504	-1.00821	3.05385	ENSG00000143748	NVL
ITPK1-AS1	0.881718	-1.77284	3.3892	0.00088548	0.0111674	-0.742701	3.05282	ENSG00000258730	ITPK1-AS1
LRP3	0.325846	6.68377	3.3891	0.000885774	0.0111674	-1.13072	3.05268	ENSG00000130881	LRP3
NA	-0.414057	1.88196	-3.38875	0.00088684	0.0111743	-0.874264	3.05215	ENSG00000260641	NA
MINDY2-DT	-0.437686	-0.430408	-3.38754	0.000890483	0.0112136	-0.75525	3.05037	ENSG00000245975	MINDY2-DT
NA	0.366584	-0.399492	3.38729	0.000891257	0.0112168	-0.755811	3.05	ENSG00000218418	NA
MDGA1	0.430765	4.12505	3.38626	0.000894383	0.0112495	-1.11763	3.04848	ENSG00000112139	MDGA1
MED12	0.173337	4.68326	3.38534	0.000897179	0.0112781	-1.1684	3.04712	ENSG00000184634	MED12
DDX55	-0.163187	3.51605	-3.38508	0.000897953	0.0112812	-1.06275	3.04675	ENSG00000111364	DDX55
NA	0.835765	-1.88633	3.38459	0.00089944	0.0112908	-0.756772	3.04603	ENSG00000249852	NA
NSMCE3	0.148233	4.09489	3.38446	0.000899862	0.0112908	-1.12937	3.04582	ENSG00000185115	NSMCE3
MYH7	0.491602	1.82327	3.38431	0.0009003	0.0112908	-0.885448	3.04561	ENSG00000092054	MYH7
LPCAT2	-0.49452	3.51292	-3.3826	0.000905553	0.0113501	-1.07592	3.04309	ENSG00000087253	LPCAT2
NA	0.237158	-0.183047	3.38182	0.000907936	0.0113733	-0.778108	3.04194	ENSG00000246889	NA
SVOPL	-0.631567	-2.23348	-3.38141	0.000909202	0.0113825	-0.766551	3.04134	ENSG00000157703	SVOPL
H2BC19P	0.523972	3.23946	3.38122	0.000909787	0.0113832	-1.02635	3.04106	ENSG00000220323	H2BC19P
SRF	0.144649	5.15316	3.38069	0.000911445	0.0113973	-1.19917	3.04027	ENSG00000112658	SRF
SLX1A-SULT1A3	0.47802	4.61182	3.38026	0.000912757	0.0114071	-1.17454	3.03964	ENSG00000213599	SLX1A-SULT1A3
APH1B	-0.213942	4.46468	-3.38006	0.000913386	0.0114083	-1.17382	3.03935	ENSG00000138613	APH1B
TARBP1	-0.389193	5.23022	-3.37973	0.000914415	0.0114145	-1.1969	3.03886	ENSG00000059588	TARBP1
PSMA5	-0.200332	5.16137	-3.37937	0.00091551	0.0114173	-1.1989	3.03834	ENSG00000143106	PSMA5
NA	-0.30086	-0.529363	-3.37928	0.000915814	0.0114173	-0.777109	3.03819	ENSG00000233871	NA
POLA1	0.224751	3.22402	3.37914	0.000916235	0.0114173	-1.03674	3.03799	ENSG00000101868	POLA1
SLCO4A1	0.809669	4.38694	3.37891	0.000916939	0.0114194	-1.15179	3.03766	ENSG00000101187	SLCO4A1
S100A4	0.779774	0.754591	3.3784	0.000918529	0.0114326	-0.81891	3.03691	ENSG00000196154	S100A4
NA	0.417405	-1.05986	3.37817	0.000919242	0.0114348	-0.771136	3.03657	ENSG00000276593	NA
ANAPC16	0.215908	5.54737	3.3774	0.000921658	0.0114582	-1.20958	3.03543	ENSG00000166295	ANAPC16
PPARA	0.349615	4.83028	3.37717	0.000922364	0.0114604	-1.19903	3.0351	ENSG00000186951	PPARA
RBP1	-0.41871	3.50393	-3.37688	0.000923283	0.0114652	-1.077	3.03467	ENSG00000114115	RBP1
EMSY	0.195341	4.18252	3.37645	0.000924619	0.0114751	-1.15961	3.03404	ENSG00000158636	EMSY
ALKBH7	-0.197843	4.01845	-3.37617	0.000925511	0.0114795	-1.1433	3.03362	ENSG00000125652	ALKBH7
NA	-0.381385	0.153932	-3.37588	0.00092642	0.0114833	-0.807164	3.03319	ENSG00000255458	NA
NA	0.344437	-0.685428	3.37573	0.000926886	0.0114833	-0.783672	3.03297	ENSG00000231595	NA
ZNF423	0.356055	3.86606	3.37481	0.000929783	0.0115126	-1.12424	3.03162	ENSG00000102935	ZNF423
PLPP6	-0.22558	2.99565	-3.37442	0.000931019	0.0115206	-1.03758	3.03104	ENSG00000205808	PLPP6
CCNH	-0.174529	4.8901	-3.37413	0.00093192	0.0115206	-1.21316	3.03062	ENSG00000134480	CCNH
ALB	-0.592114	-0.858679	-3.37407	0.000932118	0.0115206	-0.786807	3.03053	ENSG00000163631	ALB
PRR11	-0.38757	0.429584	-3.37392	0.000932577	0.0115206	-0.827441	3.03032	ENSG00000068489	PRR11
CARF	-0.230534	4.07418	-3.37357	0.000933703	0.0115272	-1.16284	3.02979	ENSG00000138380	CARF
LILRA1	-0.695982	-0.571876	-3.37341	0.000934186	0.0115272	-0.795102	3.02957	ENSG00000104974	LILRA1
NT5DC1	-0.296413	4.63783	-3.37323	0.000934771	0.0115278	-1.20478	3.02929	ENSG00000178425	NT5DC1
BOC	0.354216	3.49084	3.37107	0.000941615	0.0116055	-1.09151	3.02613	ENSG00000144857	BOC
NA	-0.710222	-2.25725	-3.37068	0.00094287	0.0116143	-0.79988	3.02555	ENSG00000237742	NA
KIAA0753	0.180577	4.00087	3.36916	0.00094773	0.0116675	-1.16698	3.02332	ENSG00000198920	KIAA0753
NA	0.345847	3.06549	3.36849	0.000949875	0.0116807	-1.04699	3.02233	ENSG00000255389	NA
MED7	-0.139661	3.32514	-3.36849	0.000949893	0.0116807	-1.09232	3.02233	ENSG00000155868	MED7
CDCA3	0.335519	1.32706	3.36805	0.000951304	0.0116913	-0.885717	3.02168	ENSG00000111665	CDCA3
NA	-0.231677	2.10925	-3.36708	0.000954415	0.0117222	-0.957627	3.02026	ENSG00000242759	NA
GALNT13	-0.224061	4.26243	-3.36693	0.000954906	0.0117222	-1.1998	3.02004	ENSG00000144278	GALNT13
PDE11A	-0.421686	1.50355	-3.36521	0.000960476	0.0117838	-0.909656	3.01751	ENSG00000128655	PDE11A
TIAL1	0.170953	6.02296	3.36402	0.000964347	0.0118246	-1.23456	3.01577	ENSG00000151923	TIAL1
ZDHHC7	0.113065	4.81791	3.3634	0.000966355	0.0118424	-1.24404	3.01486	ENSG00000153786	ZDHHC7
CCDC122	-0.59792	0.260058	-3.36284	0.000968195	0.0118582	-0.853211	3.01404	ENSG00000151773	CCDC122
VEGFD	0.332159	0.481103	3.36249	0.00096933	0.0118653	-0.857037	3.01353	ENSG00000165197	VEGFD
PXDC1	0.391263	3.79147	3.36176	0.000971721	0.0118878	-1.15028	3.01246	ENSG00000168994	PXDC1
ZBTB40	0.222721	4.71205	3.36132	0.000973187	0.0118989	-1.24452	3.0118	ENSG00000184677	ZBTB40
MSX1	0.508877	2.57843	3.3608	0.000974885	0.0119129	-1.00709	3.01105	ENSG00000163132	MSX1
CSPG4P10	0.445126	2.16967	3.36022	0.000976805	0.0119296	-0.980138	3.01019	ENSG00000276710	CSPG4P10
PP2D1	-0.439784	-2.08093	-3.35975	0.000978356	0.0119417	-0.824668	3.0095	ENSG00000183977	PP2D1
PNISR	0.214185	7.26443	3.35704	0.000987344	0.0120446	-1.19638	3.00553	ENSG00000132424	PNISR
PER1	0.268359	5.99606	3.35665	0.000988636	0.0120535	-1.2627	3.00496	ENSG00000179094	PER1
ATG4A	0.155895	2.58202	3.35645	0.000989299	0.0120547	-1.03127	3.00467	ENSG00000101844	ATG4A
SLC28A2-AS1	-0.921401	-1.59829	-3.3561	0.000990479	0.012057	-0.83327	3.00415	ENSG00000259520	SLC28A2-AS1
NA	0.859723	-0.781138	3.35606	0.000990609	0.012057	-0.837828	3.0041	ENSG00000281327	NA
COL24A1	0.647257	2.95955	3.35555	0.000992306	0.0120708	-1.0904	3.00335	ENSG00000171502	COL24A1
PRANCR	0.284342	1.45372	3.35463	0.000995393	0.0121015	-0.931695	3.00201	ENSG00000257815	PRANCR
ACAA2P1	-0.549161	-1.6052	-3.35443	0.00099606	0.0121027	-0.838239	3.00171	ENSG00000233585	ACAA2P1
CACTIN	0.136618	4.54255	3.35396	0.000997639	0.0121086	-1.25761	3.00103	ENSG00000105298	CACTIN
FBXL19-AS1	0.344225	1.94663	3.35382	0.000998116	0.0121086	-0.968774	3.00082	ENSG00000260852	FBXL19-AS1
MRPL18	0.189823	4.86689	3.35368	0.000998586	0.0121086	-1.27576	3.00061	ENSG00000112110	MRPL18
LINC-PINT	0.173168	4.4658	3.3534	0.000999533	0.0121086	-1.25494	3.0002	ENSG00000231721	LINC-PINT
H4C8	0.36111	1.33391	3.35336	0.000999655	0.0121086	-0.929114	3.00015	ENSG00000158406	H4C8
YEATS4	-0.234003	2.84207	-3.35328	0.000999929	0.0121086	-1.08946	3.00003	ENSG00000127337	YEATS4
SEPTIN7P2	-0.205921	3.51565	-3.353	0.00100089	0.0121119	-1.15791	2.99961	ENSG00000214765	SEPTIN7P2
RSRC1	-0.164766	4.44482	-3.35286	0.00100133	0.0121119	-1.25745	2.99942	ENSG00000174891	RSRC1
ATP6V1FNB	0.38866	2.94158	3.35267	0.00100199	0.0121131	-1.08625	2.99914	ENSG00000272899	ATP6V1FNB
CCT6B	-0.561603	0.367444	-3.35126	0.00100675	0.0121637	-0.890854	2.99708	ENSG00000132141	CCT6B
NA	0.528272	4.58498	3.35083	0.00100821	0.0121745	-1.26434	2.99645	ENSG00000203709	NA
ZNF627	-0.164205	3.03707	-3.34952	0.00101268	0.0122216	-1.11633	2.99453	ENSG00000198551	ZNF627
BAG2	0.230328	3.82864	3.34859	0.00101585	0.012253	-1.21019	2.99317	ENSG00000112208	BAG2
CD109-AS1	-0.494455	-1.46251	-3.34814	0.00101741	0.0122589	-0.856204	2.99251	ENSG00000231652	CD109-AS1
NA	-0.421652	-1.92405	-3.34812	0.00101748	0.0122589	-0.857556	2.99248	ENSG00000249465	NA
TAPT1	0.132366	5.69874	3.34786	0.00101837	0.0122627	-1.29625	2.99209	ENSG00000169762	TAPT1
RFX8	-0.599631	-1.24431	-3.34746	0.00101973	0.0122722	-0.860284	2.99151	ENSG00000196460	RFX8
LCOR	0.202446	5.13503	3.3465	0.00102302	0.0123049	-1.30269	2.99012	ENSG00000196233	LCOR
IQCB1	-0.202361	3.72248	-3.34538	0.00102688	0.0123445	-1.2147	2.98848	ENSG00000173226	IQCB1
LNCOC1	-0.445757	1.62091	-3.34501	0.00102816	0.0123529	-0.989409	2.98794	ENSG00000253741	LNCOC1
CNOT6	0.13762	4.97052	3.34474	0.0010291	0.0123573	-1.30721	2.98754	ENSG00000113300	CNOT6
SPDYE3	-0.276317	2.38075	-3.34352	0.00103334	0.0124012	-1.05721	2.98576	ENSG00000214300	SPDYE3
ZNF662	-0.237651	2.58579	-3.34329	0.00103412	0.0124037	-1.07732	2.98543	ENSG00000182983	ZNF662
MAPKAP1	0.175689	5.95528	3.34303	0.00103505	0.0124079	-1.30325	2.98504	ENSG00000119487	MAPKAP1
RASL10B	0.372751	5.10936	3.34093	0.00104239	0.0124823	-1.31996	2.98197	ENSG00000270885	RASL10B
NA	0.531131	-1.71774	3.34092	0.00104242	0.0124823	-0.877411	2.98196	ENSG00000243961	NA
NFATC4	0.370584	3.68598	3.33987	0.0010461	0.0125194	-1.20407	2.98043	ENSG00000100968	NFATC4
KCTD11	0.293761	2.59501	3.33884	0.00104974	0.0125559	-1.08128	2.97892	ENSG00000213859	KCTD11
ATG14	-0.150871	4.67902	-3.33836	0.00105143	0.0125691	-1.31565	2.97822	ENSG00000126775	ATG14
TBC1D20	0.0998139	5.65002	3.33779	0.00105344	0.0125862	-1.328	2.97739	ENSG00000125875	TBC1D20
NFKB1	0.242434	3.60884	3.33691	0.00105657	0.012611	-1.21684	2.9761	ENSG00000109320	NFKB1
NA	0.64696	-2.42674	3.33687	0.0010567	0.012611	-0.900481	2.97605	ENSG00000267136	NA
DDX23	0.146856	5.56217	3.33582	0.00106042	0.0126484	-1.3364	2.97452	ENSG00000174243	DDX23
POLR3F	-0.165616	3.84508	-3.33468	0.00106449	0.0126899	-1.2593	2.97286	ENSG00000132664	POLR3F
SLPI	1.20696	-1.08924	3.33448	0.00106521	0.0126915	-0.895865	2.97256	ENSG00000124107	SLPI
ST20-MTHFS	0.439049	-0.326598	3.33219	0.00107343	0.0127823	-0.918807	2.96922	ENSG00000259332	ST20-MTHFS
NA	0.433488	0.130656	3.33131	0.00107661	0.012803	-0.937844	2.96794	ENSG00000225234	NA
NUPR1	0.60411	4.40188	3.33126	0.00107677	0.012803	-1.29733	2.96788	ENSG00000176046	NUPR1
PARN	-0.177053	4.43609	-3.33121	0.00107696	0.012803	-1.32355	2.9678	ENSG00000140694	PARN
PLRG1	-0.187275	5.08947	-3.33004	0.0010812	0.012841	-1.35395	2.9661	ENSG00000171566	PLRG1
NA	0.660853	-0.0865776	3.32999	0.00108135	0.012841	-0.926771	2.96603	ENSG00000271653	NA
RAB2B	0.106994	4.93477	3.32892	0.00108526	0.0128803	-1.35402	2.96447	ENSG00000129472	RAB2B
LINC02232	-0.391322	0.0839104	-3.32868	0.00108615	0.0128837	-0.947672	2.96411	ENSG00000250125	LINC02232
MMS19	0.113967	5.38526	3.32803	0.00108851	0.0129046	-1.35898	2.96317	ENSG00000155229	MMS19
DHRS11	-0.359242	3.90525	-3.32745	0.00109063	0.0129225	-1.28573	2.96232	ENSG00000278535	DHRS11
NA	-0.32336	-1.19664	-3.32672	0.0010933	0.0129434	-0.918862	2.96126	ENSG00000271843	NA
C15orf62	0.326026	1.64157	3.32642	0.00109437	0.0129434	-1.03301	2.96083	ENSG00000188277	C15orf62
NR2F1	0.260959	6.45509	3.32611	0.00109554	0.0129434	-1.33346	2.96037	ENSG00000175745	NR2F1
TMEM243	0.213181	3.26988	3.32601	0.0010959	0.0129434	-1.21334	2.96023	ENSG00000135185	TMEM243
TTLL3	-0.266545	5.04069	-3.32593	0.0010962	0.0129434	-1.36658	2.96011	ENSG00000214021	TTLL3
MKNK2	0.414227	5.66915	3.32571	0.00109701	0.0129434	-1.36719	2.95979	ENSG00000099875	MKNK2
PRKAR2A-AS1	-0.323558	1.05448	-3.32556	0.00109755	0.0129434	-0.998757	2.95958	ENSG00000224424	PRKAR2A-AS1
WDR70	-0.128471	3.63139	-3.32544	0.00109799	0.0129434	-1.26123	2.9594	ENSG00000082068	WDR70
DCN	0.533261	4.92036	3.32537	0.00109826	0.0129434	-1.35924	2.9593	ENSG00000011465	DCN
SOX18	-0.500756	1.87475	-3.32525	0.0010987	0.0129434	-1.05561	2.95912	ENSG00000203883	SOX18
PCAT19	0.644744	1.69461	3.32516	0.00109902	0.0129434	-1.0308	2.95899	ENSG00000267107	PCAT19
NA	-0.205272	3.16901	-3.32456	0.00110123	0.0129622	-1.2004	2.95812	ENSG00000269044	NA
NA	-0.33777	0.877824	-3.32396	0.00110346	0.0129814	-0.991586	2.95724	ENSG00000247373	NA
EFNB2	0.234048	5.422	3.32344	0.00110537	0.0129967	-1.37258	2.95649	ENSG00000125266	EFNB2
NRBP2	-0.271059	6.47713	-3.32221	0.00110992	0.0130361	-1.34336	2.95471	ENSG00000185189	NRBP2
AKAP8L	0.241571	5.86963	3.32221	0.00110994	0.0130361	-1.37326	2.9547	ENSG00000011243	AKAP8L
PANTR1	0.301116	3.19378	3.32152	0.00111248	0.0130589	-1.20046	2.95371	ENSG00000233639	PANTR1
C22orf31	-0.787035	-2.56084	-3.32125	0.0011135	0.0130637	-0.945474	2.95331	ENSG00000100249	C22orf31
MXD4	0.257533	6.50488	3.32076	0.00111532	0.0130779	-1.35291	2.9526	ENSG00000123933	MXD4
SNORC	-0.404373	4.04549	-3.32051	0.00111627	0.0130818	-1.31276	2.95223	ENSG00000182600	SNORC
TMC4	-0.374213	-0.855447	-3.31985	0.00111873	0.0130937	-0.942102	2.95128	ENSG00000167608	TMC4
LINC02607	0.6389	4.13325	3.3196	0.00111967	0.0130937	-1.33067	2.95091	ENSG00000228971	LINC02607
CEP83-DT	-0.380352	-1.5656	-3.31959	0.0011197	0.0130937	-0.936882	2.9509	ENSG00000278916	CEP83-DT
FDFT1	0.17859	6.51009	3.31959	0.00111972	0.0130937	-1.34782	2.95089	ENSG00000079459	FDFT1
PRR14L	0.158	5.10189	3.31927	0.00112091	0.0131005	-1.38565	2.95043	ENSG00000183530	PRR14L
NA	-0.513603	-1.45373	-3.3187	0.00112305	0.0131183	-0.940639	2.9496	ENSG00000231245	NA
ZNF252P	0.23734	4.47451	3.31827	0.00112464	0.0131298	-1.36336	2.94899	ENSG00000196922	ZNF252P
SCAP	0.105822	5.87052	3.31693	0.00112973	0.0131816	-1.38656	2.94703	ENSG00000114650	SCAP
ABL2	0.136317	5.30168	3.31677	0.00113031	0.0131816	-1.3954	2.9468	ENSG00000143322	ABL2
HIC2	0.293767	3.87979	3.31643	0.00113159	0.0131894	-1.30635	2.94631	ENSG00000169635	HIC2
ZBTB8B	0.322457	2.81209	3.31606	0.001133	0.0131987	-1.18091	2.94577	ENSG00000273274	ZBTB8B
PNPT1	0.235974	4.77528	3.31454	0.00113877	0.0132531	-1.39166	2.94357	ENSG00000138035	PNPT1
LYPLAL1	-0.240665	3.91722	-3.3145	0.00113891	0.0132531	-1.32675	2.94351	ENSG00000143353	LYPLAL1
NHLRC1	-0.337515	1.66954	-3.31402	0.00114076	0.0132674	-1.08762	2.94281	ENSG00000187566	NHLRC1
CCDC85C	0.250353	5.54984	3.31363	0.00114222	0.0132773	-1.40623	2.94225	ENSG00000205476	CCDC85C
NA	-0.216914	1.16932	-3.31274	0.00114564	0.0133053	-1.04304	2.94095	ENSG00000228274	NA
BAG3	0.723219	5.17906	3.31268	0.00114587	0.0133053	-1.40266	2.94086	ENSG00000151929	BAG3
S100A6	0.323184	5.65055	3.31092	0.00115263	0.0133765	-1.41243	2.93831	ENSG00000197956	S100A6
MARCHF8	0.23175	5.0385	3.30977	0.00115707	0.0134207	-1.41571	2.93664	ENSG00000165406	MARCHF8
NA	-0.397489	-0.644357	-3.30943	0.00115838	0.0134287	-0.977501	2.93615	ENSG00000279865	NA
KLHL38	0.669432	-1.81141	3.30923	0.00115916	0.0134305	-0.966139	2.93586	ENSG00000175946	KLHL38
HEBP2	0.299815	4.01377	3.30764	0.00116533	0.0134946	-1.34761	2.93355	ENSG00000051620	HEBP2
ZNF214	-0.243076	1.46286	-3.30621	0.0011709	0.0135518	-1.09147	2.93148	ENSG00000149050	ZNF214
SKP1	-0.147717	8.31892	-3.30569	0.00117292	0.0135614	-1.29318	2.93073	ENSG00000113558	SKP1
NA	-0.215074	5.73985	-3.30567	0.00117298	0.0135614	-1.42604	2.93071	ENSG00000272888	NA
RCVRN	0.835402	0.0376587	3.30531	0.00117442	0.0135703	-1.00626	2.93018	ENSG00000109047	RCVRN
NA	0.443997	1.40105	3.30515	0.00117502	0.0135703	-1.07177	2.92995	ENSG00000258674	NA
MSTN	0.353635	0.189636	3.3041	0.00117916	0.0136107	-1.02011	2.92843	ENSG00000138379	MSTN
TCAP	0.473424	2.52335	3.3033	0.00118228	0.0136395	-1.17166	2.92728	ENSG00000173991	TCAP
KRT19	0.704806	-1.20405	3.3024	0.00118587	0.0136735	-0.9865	2.92596	ENSG00000171345	KRT19
CALCOCO1	0.17296	6.49614	3.30151	0.00118936	0.0137064	-1.40563	2.92469	ENSG00000012822	CALCOCO1
NA	-0.339726	1.57554	-3.30093	0.00119169	0.013715	-1.10871	2.92384	ENSG00000221990	NA
DMWD	0.1669	5.76424	3.30088	0.00119188	0.013715	-1.43899	2.92377	ENSG00000185800	DMWD
AZIN2	-0.237917	4.74023	-3.30084	0.00119203	0.013715	-1.43369	2.92371	ENSG00000142920	AZIN2
FOXO4	0.38904	6.55841	3.3003	0.00119416	0.0137322	-1.41556	2.92294	ENSG00000184481	FOXO4
SHANK3	0.331836	7.20432	3.29982	0.00119608	0.0137469	-1.37707	2.92224	ENSG00000251322	SHANK3
UBLCP1	-0.225293	4.92665	-3.29892	0.00119969	0.013781	-1.44212	2.92093	ENSG00000164332	UBLCP1
TMEM256	-0.242965	3.58167	-3.29856	0.00120114	0.0137903	-1.3274	2.92041	ENSG00000205544	TMEM256
CENPP	-0.246745	2.31855	-3.29824	0.0012024	0.0137974	-1.18362	2.91995	ENSG00000188312	CENPP
FBXL7	0.310161	4.5211	3.29613	0.00121086	0.013887	-1.43032	2.91691	ENSG00000183580	FBXL7
WDR83	0.162727	3.33963	3.29344	0.00122174	0.0139972	-1.31344	2.91302	ENSG00000123154	WDR83
CDH26	0.400704	0.881392	3.29344	0.00122177	0.0139972	-1.07974	2.91301	ENSG00000124215	CDH26
TRIM66	-0.251477	3.72052	-3.29326	0.00122248	0.0139979	-1.37129	2.91276	ENSG00000166436	TRIM66
NA	0.734802	-1.52459	3.29273	0.00122464	0.014013	-1.0123	2.91199	ENSG00000279110	NA
TMEM88	-0.456623	0.0300552	-3.29262	0.00122511	0.014013	-1.04465	2.91182	ENSG00000167874	TMEM88
PKNOX1	0.162023	3.98746	3.29211	0.00122717	0.0140216	-1.39785	2.91109	ENSG00000160199	PKNOX1
ADNP	0.125287	6.21314	3.29205	0.00122741	0.0140216	-1.44593	2.91101	ENSG00000101126	ADNP
PARL	-0.189432	4.29912	-3.29195	0.00122782	0.0140216	-1.43143	2.91086	ENSG00000175193	PARL
TOR1B	0.131282	3.77505	3.28944	0.00123813	0.014128	-1.38306	2.90723	ENSG00000136816	TOR1B
XPO7	0.109389	6.09716	3.28936	0.00123846	0.014128	-1.45805	2.90712	ENSG00000130227	XPO7
NFKB2	0.455494	2.6385	3.28918	0.00123918	0.0141287	-1.22982	2.90687	ENSG00000077150	NFKB2
DOT1L	0.277317	4.32458	3.28819	0.00124327	0.0141678	-1.43582	2.90544	ENSG00000104885	DOT1L
SLC25A38	0.137579	4.35643	3.28706	0.00124794	0.0142103	-1.45014	2.90381	ENSG00000144659	SLC25A38
TNXB	0.359243	4.29687	3.28697	0.00124832	0.0142103	-1.4363	2.90367	ENSG00000168477	TNXB
PEX12	0.224688	3.42526	3.28652	0.0012502	0.0142242	-1.35472	2.90302	ENSG00000108733	PEX12
NA	0.65493	0.0603019	3.28601	0.0012523	0.0142405	-1.06197	2.90229	ENSG00000279283	NA
NA	-0.244732	3.79484	-3.28507	0.00125621	0.0142774	-1.3965	2.90094	ENSG00000277072	NA
CASKIN1	0.396161	7.11962	3.28405	0.00126048	0.0143184	-1.43172	2.89946	ENSG00000167971	CASKIN1
HNRNPA2B1	0.131771	8.81108	3.28144	0.00127146	0.0144354	-1.34396	2.8957	ENSG00000122566	HNRNPA2B1
SNX24	-0.166877	3.48814	-3.28061	0.00127494	0.0144673	-1.3785	2.89451	ENSG00000064652	SNX24
NA	0.562779	-0.359533	3.27959	0.00127925	0.0145085	-1.06735	2.89305	ENSG00000245156	NA
LINC01376	-0.564233	-2.28243	-3.2774	0.00128857	0.0146065	-1.05774	2.88989	ENSG00000236204	LINC01376
ZBED5	-0.126076	4.77214	-3.2772	0.00128942	0.0146085	-1.50669	2.8896	ENSG00000236287	ZBED5
GK	-0.223974	3.05911	-3.27691	0.00129069	0.0146151	-1.3427	2.88918	ENSG00000198814	GK
NPR2	0.246329	3.75957	3.27652	0.00129235	0.0146262	-1.42221	2.88862	ENSG00000159899	NPR2
ADRA2C	0.337128	2.19309	3.27592	0.00129491	0.0146474	-1.22787	2.88776	ENSG00000184160	ADRA2C
WDR45	0.138559	5.04045	3.27538	0.00129725	0.0146586	-1.52147	2.88698	ENSG00000196998	WDR45
PUS3	0.229218	2.19216	3.27537	0.00129727	0.0146586	-1.23725	2.88697	ENSG00000110060	PUS3
CTSO	-0.420547	3.72474	-3.27468	0.00130027	0.0146848	-1.42981	2.88597	ENSG00000256043	CTSO
NA	-0.809829	-2.5776	-3.27431	0.00130185	0.014695	-1.0705	2.88544	ENSG00000179082	NA
NA	0.597141	-2.5243	3.2729	0.00130793	0.0147558	-1.07989	2.88342	ENSG00000273233	NA
NA	-0.651637	-1.43742	-3.27192	0.00131219	0.0147961	-1.07119	2.882	ENSG00000225331	NA
TMEM255B	0.286117	1.63918	3.2708	0.00131707	0.0148433	-1.19587	2.88039	ENSG00000184497	TMEM255B
CXCL8	1.0295	-0.454036	3.27003	0.00132041	0.0148731	-1.08987	2.87929	ENSG00000169429	CXCL8
NFX1	-0.123139	4.71068	-3.26968	0.00132197	0.0148811	-1.52717	2.87878	ENSG00000086102	NFX1
PALLD	0.429648	5.56959	3.26951	0.0013227	0.0148811	-1.53952	2.87854	ENSG00000129116	PALLD
TMEM100	0.516971	2.3497	3.26934	0.00132346	0.0148811	-1.26422	2.87829	ENSG00000166292	TMEM100
TOMM20	-0.25978	8.02193	-3.26924	0.00132389	0.0148811	-1.41738	2.87815	ENSG00000173726	TOMM20
RAB40A	-0.317429	-0.153811	-3.26881	0.00132575	0.0148942	-1.11309	2.87754	ENSG00000172476	RAB40A
THAP9-AS1	-0.242483	4.63333	-3.26792	0.00132966	0.0149246	-1.52822	2.87626	ENSG00000251022	THAP9-AS1
KIF24	-0.273709	0.669045	-3.26788	0.00132984	0.0149246	-1.1505	2.8762	ENSG00000186638	KIF24
CREB3L1	0.345842	2.19663	3.26754	0.00133132	0.0149333	-1.25843	2.87572	ENSG00000157613	CREB3L1
MAPK4	0.397626	6.2418	3.26646	0.00133609	0.014979	-1.5264	2.87416	ENSG00000141639	MAPK4
ATXN1	0.145988	6.59039	3.26583	0.00133887	0.0150024	-1.50715	2.87326	ENSG00000124788	ATXN1
NA	0.534757	-2.23333	3.26487	0.00134315	0.0150424	-1.09477	2.87188	ENSG00000279328	NA
NA	-0.26735	1.55921	-3.26328	0.00135022	0.015106	-1.22698	2.86959	ENSG00000280187	NA
NA	-0.465069	0.423869	-3.26327	0.00135028	0.015106	-1.14724	2.86958	ENSG00000230084	NA
NBEAP2	-0.241144	1.20704	-3.26312	0.00135094	0.015106	-1.19256	2.86937	ENSG00000197927	NBEAP2
FGFR4	0.435858	-0.0354137	3.26271	0.00135276	0.0151144	-1.12569	2.86878	ENSG00000160867	FGFR4
AIF1	-0.706569	2.6698	-3.26264	0.00135309	0.0151144	-1.34102	2.86867	ENSG00000204472	AIF1
STEEP1	-0.139466	4.19326	-3.26214	0.00135531	0.0151312	-1.51458	2.86796	ENSG00000018610	STEEP1
RAD9A	-0.254578	3.0385	-3.26196	0.00135611	0.015132	-1.3702	2.8677	ENSG00000172613	RAD9A
FASTKD1	0.16113	4.25182	3.26181	0.00135679	0.015132	-1.51679	2.86749	ENSG00000138399	FASTKD1
NA	-0.673407	-2.53587	-3.26142	0.00135853	0.0151435	-1.10449	2.86693	ENSG00000231680	NA
ARHGAP11B	0.678789	-1.79799	3.25986	0.00136555	0.0152139	-1.10441	2.86469	ENSG00000284906	ARHGAP11B
NA	0.418959	0.199909	3.25955	0.00136694	0.0152168	-1.14848	2.86425	ENSG00000279255	NA
NOX4	-0.605839	-1.63288	-3.25949	0.00136723	0.0152168	-1.10508	2.86416	ENSG00000086991	NOX4
PSMD6	0.0860643	5.36503	3.25873	0.00137067	0.0152472	-1.57156	2.86307	ENSG00000163636	PSMD6
ZBTB44-DT	-0.446202	-1.94706	-3.25821	0.00137299	0.0152651	-1.10855	2.86233	ENSG00000175773	ZBTB44-DT
MTMR7	-0.26536	4.6356	-3.25756	0.00137595	0.0152901	-1.55533	2.8614	ENSG00000003987	MTMR7
ITFG2	-0.159034	3.67428	-3.25733	0.00137699	0.0152937	-1.47099	2.86107	ENSG00000111203	ITFG2
FBXO5	0.260079	1.25263	3.25652	0.00138069	0.0153264	-1.21457	2.8599	ENSG00000112029	FBXO5
NA	0.310061	2.49807	3.25596	0.00138326	0.0153264	-1.34132	2.8591	ENSG00000285928	NA
ZNF280D	-0.196277	5.11336	-3.25594	0.00138331	0.0153264	-1.57783	2.85908	ENSG00000137871	ZNF280D
DNAJA1	0.314003	7.55633	3.25581	0.00138393	0.0153264	-1.48686	2.85888	ENSG00000086061	DNAJA1
UBR2	0.130846	5.32101	3.25577	0.0013841	0.0153264	-1.58065	2.85883	ENSG00000024048	UBR2
NA	1.00491	-2.53178	3.25561	0.00138482	0.0153264	-1.12477	2.85861	ENSG00000239511	NA
SMG9	0.192278	4.90166	3.25555	0.00138513	0.0153264	-1.57673	2.85851	ENSG00000105771	SMG9
ZBTB4	0.111996	7.25718	3.25543	0.00138565	0.0153264	-1.50657	2.85835	ENSG00000174282	ZBTB4
DGAT1	0.189948	4.68318	3.25497	0.00138776	0.0153317	-1.56693	2.85769	ENSG00000185000	DGAT1
NF2	0.193795	6.07683	3.25492	0.00138799	0.0153317	-1.56793	2.85762	ENSG00000186575	NF2
S100A13	-0.304035	5.54584	-3.25486	0.00138827	0.0153317	-1.58467	2.85753	ENSG00000189171	S100A13
SMO	0.387863	3.12807	3.25423	0.00139113	0.0153554	-1.39212	2.85663	ENSG00000128602	SMO
TAB2	0.262572	5.96276	3.25377	0.00139326	0.015371	-1.57445	2.85597	ENSG00000055208	TAB2
WFIKKN1	0.51688	2.19097	3.2535	0.00139451	0.0153751	-1.29001	2.85558	ENSG00000127578	WFIKKN1
FLNA	0.380041	6.54914	3.25336	0.00139515	0.0153751	-1.55408	2.85538	ENSG00000196924	FLNA
MAZ	0.183089	7.08811	3.25322	0.00139578	0.0153751	-1.52587	2.85518	ENSG00000103495	MAZ
REP15	0.559431	-0.317266	3.25256	0.00139885	0.0154009	-1.14573	2.85423	ENSG00000174236	REP15
NA	-0.36006	0.167045	-3.25223	0.00140033	0.0154094	-1.16951	2.85377	ENSG00000275400	NA
NHEJ1	0.188924	2.17766	3.25165	0.00140303	0.0154257	-1.30814	2.85293	ENSG00000187736	NHEJ1
CLEC9A	-0.684579	-0.0739451	-3.2516	0.00140325	0.0154257	-1.16393	2.85286	ENSG00000197992	CLEC9A
OLMALINC	0.407442	4.56459	3.2506	0.00140791	0.015469	-1.56688	2.85143	ENSG00000235823	OLMALINC
SRD5A3	-0.308876	3.89203	-3.24893	0.00141563	0.015539	-1.52523	2.84905	ENSG00000128039	SRD5A3
TMEM222	-0.183505	5.08409	-3.24891	0.00141573	0.015539	-1.60271	2.84902	ENSG00000186501	TMEM222
RSPO3	0.570837	2.30851	3.24824	0.00141889	0.0155657	-1.34871	2.84805	ENSG00000146374	RSPO3
SNRPE	-0.14108	4.13087	-3.24801	0.00141994	0.0155693	-1.54828	2.84773	ENSG00000182004	SNRPE
C1D	-0.156177	4.03987	-3.24749	0.00142237	0.0155826	-1.54579	2.84699	ENSG00000197223	C1D
NA	0.705902	-2.43332	3.24744	0.0014226	0.0155826	-1.14577	2.84692	ENSG00000285770	NA
PLCB3	0.280855	3.42835	3.24466	0.00143567	0.0157176	-1.46291	2.84295	ENSG00000149782	PLCB3
PPP1R26-AS1	0.475618	1.4188	3.24451	0.00143642	0.0157177	-1.26203	2.84272	ENSG00000225361	PPP1R26-AS1
VMA21	-0.125005	5.53989	-3.24435	0.00143714	0.0157177	-1.61266	2.8425	ENSG00000160131	VMA21
C14orf28	-0.179642	2.25097	-3.24385	0.0014395	0.0157355	-1.33884	2.84179	ENSG00000179476	C14orf28
EVA1B	0.353905	1.82887	3.24272	0.00144489	0.0157864	-1.28717	2.84016	ENSG00000142694	EVA1B
MIER1	0.11575	5.06933	3.24236	0.00144659	0.0157969	-1.62087	2.83966	ENSG00000198160	MIER1
RILPL2	0.226487	3.6739	3.23859	0.00146465	0.0159859	-1.52038	2.83427	ENSG00000150977	RILPL2
GUSBP5	-0.524126	-1.73961	-3.2379	0.00146795	0.0160139	-1.16529	2.83329	ENSG00000236296	GUSBP5
CEP41	-0.18499	4.03255	-3.23763	0.00146922	0.0160196	-1.57531	2.83291	ENSG00000106477	CEP41
NBPF10	0.386584	2.30075	3.23706	0.00147202	0.016042	-1.35273	2.83209	ENSG00000271425	NBPF10
GLUL	0.340934	10.7876	3.23552	0.00147945	0.0161147	-1.39273	2.8299	ENSG00000135821	GLUL
SRP72	-0.147587	5.5865	-3.23472	0.00148335	0.0161485	-1.63875	2.82876	ENSG00000174780	SRP72
MFAP4	0.50078	1.15094	3.23458	0.00148405	0.0161485	-1.26759	2.82855	ENSG00000166482	MFAP4
RTF1	-0.233657	5.74157	-3.23434	0.00148522	0.0161489	-1.63508	2.82821	ENSG00000137815	RTF1
C4orf47	0.423261	0.0599011	3.23414	0.00148617	0.0161489	-1.21149	2.82793	ENSG00000205129	C4orf47
TRAF2	0.233212	3.19784	3.23411	0.00148635	0.0161489	-1.47125	2.82788	ENSG00000127191	TRAF2
NA	-0.435357	-1.60875	-3.23393	0.00148719	0.0161498	-1.17569	2.82763	ENSG00000277050	NA
NA	0.649585	-1.77465	3.23211	0.00149611	0.0162385	-1.18021	2.82504	ENSG00000249577	NA
AFAP1L1	0.448197	1.68926	3.2318	0.00149763	0.0162468	-1.31514	2.8246	ENSG00000157510	AFAP1L1
UQCRFS1-DT	-0.517998	-1.15994	-3.23154	0.00149891	0.0162524	-1.18729	2.82423	ENSG00000267498	UQCRFS1-DT
BAP1	0.216451	7.12985	3.23118	0.0015007	0.0162579	-1.58743	2.82371	ENSG00000163930	BAP1
NA	0.525427	-0.877976	3.23113	0.00150093	0.0162579	-1.19149	2.82364	ENSG00000253642	NA
LRFN1	0.35819	4.23037	3.23075	0.00150279	0.0162587	-1.6065	2.8231	ENSG00000128011	LRFN1
CD59	0.283016	8.02709	3.23057	0.0015037	0.0162587	-1.54027	2.82284	ENSG00000085063	CD59
LRCH4	0.255132	4.69912	3.23048	0.00150414	0.0162587	-1.63909	2.82271	ENSG00000077454	LRCH4
ANKRA2	-0.216098	3.21296	-3.23029	0.00150508	0.0162587	-1.49992	2.82244	ENSG00000164331	ANKRA2
COQ6	-0.149092	3.67912	-3.23018	0.00150559	0.0162587	-1.55335	2.82229	ENSG00000119723	COQ6
FBXO9	-0.264197	5.52612	-3.23018	0.0015056	0.0162587	-1.65116	2.82229	ENSG00000112146	FBXO9
H2BC11	0.63689	-1.8167	3.23004	0.0015063	0.0162587	-1.18587	2.82209	ENSG00000124635	H2BC11
SQSTM1	0.196663	7.60878	3.22979	0.00150755	0.0162634	-1.56479	2.82173	ENSG00000161011	SQSTM1
BDP1	-0.191811	5.40463	-3.22964	0.00150826	0.0162634	-1.65532	2.82152	ENSG00000145734	BDP1
ALG6	-0.163227	2.61035	-3.22879	0.00151249	0.0162952	-1.42242	2.82031	ENSG00000088035	ALG6
NOL10	0.104955	3.72968	3.22866	0.00151311	0.0162952	-1.56059	2.82013	ENSG00000115761	NOL10
GPHN	-0.177255	4.93059	-3.22859	0.00151348	0.0162952	-1.65724	2.82002	ENSG00000171723	GPHN
GOLT1B	-0.163783	5.20458	-3.22835	0.00151467	0.0162998	-1.65995	2.81968	ENSG00000111711	GOLT1B
TLN1	0.314731	6.62589	3.22818	0.0015155	0.0163006	-1.62489	2.81944	ENSG00000137076	TLN1
NA	0.388192	0.0754579	3.22658	0.0015235	0.0163784	-1.23662	2.81716	ENSG00000275759	NA
NA	0.312392	5.4684	3.22578	0.00152749	0.0164131	-1.67212	2.81602	ENSG00000279117	NA
H2AZ1	0.213009	6.26425	3.22418	0.00153549	0.0164847	-1.64676	2.81375	ENSG00000164032	H2AZ1
TMEM232	-0.24204	1.44165	-3.22414	0.00153569	0.0164847	-1.33164	2.8137	ENSG00000186952	TMEM232
[truncated: 19,459 more rows]

## Sheet: Supp. Table 2. CER DEGs
Gene.symbol	logFC	AveExpr	t	P.Value	adj.P.Val	B	logP	ensembl_gene_id
FAM167B	1.20617	-0.362528	8.21881	7.1e-14	1.52e-09	20.3859	13.149	ENSG00000183615
ALDH1A3-AS1	-1.5523	0.200915	-8.01188	2.36e-13	2.53e-09	19.4866	12.6272	ENSG00000259583
DUSP1	0.757195	6.01649	7.80657	7.68e-13	5.5e-09	18.7366	12.1147	ENSG00000120129
NA	-1.41554	-1.53068	-7.61534	2.28e-12	9.45e-09	16.926	11.6422	ENSG00000266947
COLGALT1	0.369175	5.7256	7.56812	2.98e-12	9.45e-09	17.4165	11.5264	ENSG00000130309
RSAD1	0.492162	6.35536	7.53913	3.5e-12	9.45e-09	17.2536	11.4554	ENSG00000136444
SMPD4	0.405272	6.251	7.52909	3.71e-12	9.45e-09	17.1985	11.4308	ENSG00000136699
DEF8	0.450834	7.21844	7.48215	4.83e-12	9.45e-09	16.9434	11.3162	ENSG00000140995
PHF2	0.265486	6.73081	7.46984	5.17e-12	9.45e-09	16.8739	11.2862	ENSG00000197724
NXN	0.569587	3.79208	7.4671	5.25e-12	9.45e-09	16.9119	11.2795	ENSG00000167693
NR2F1	0.424171	6.80412	7.46707	5.25e-12	9.45e-09	16.8591	11.2794	ENSG00000175745
NA	0.831563	1.65845	7.46148	5.42e-12	9.45e-09	16.7638	11.2658	ENSG00000259250
SLC13A4	0.761887	2.62249	7.44913	5.81e-12	9.45e-09	16.7859	11.2357	ENSG00000164707
CCDC113	-0.797385	2.55381	-7.40607	7.39e-12	9.45e-09	16.5615	11.1311	ENSG00000103021
AXIN1	0.50751	5.79368	7.39997	7.65e-12	9.45e-09	16.4959	11.1163	ENSG00000103126
SDR39U1	0.347979	6.079	7.39872	7.7e-12	9.45e-09	16.4861	11.1132	ENSG00000100445
NA	0.917382	1.38754	7.39693	7.78e-12	9.45e-09	16.39	11.1089	ENSG00000275632
PRG4	1.24078	0.17678	7.38726	8.21e-12	9.45e-09	16.1484	11.0854	ENSG00000116690
F8	-0.544388	2.71627	-7.38413	8.36e-12	9.45e-09	16.4486	11.0779	ENSG00000185010
TPD52L2	0.404807	7.1039	7.34967	1.01e-11	1.06e-08	16.2206	10.9944	ENSG00000101150
ITGA10	0.821408	3.17782	7.34606	1.03e-11	1.06e-08	16.2568	10.9857	ENSG00000143127
SPCS1	-0.543436	5.03884	-7.27005	1.58e-11	1.54e-08	15.8078	10.8023	ENSG00000114902
SP2-DT	-0.752276	1.069	-7.2552	1.71e-11	1.6e-08	15.6197	10.7666	ENSG00000264920
IRF2BPL	0.437447	6.23301	7.19491	2.39e-11	2.14e-08	15.3833	10.6219	ENSG00000119669
NA	0.87081	1.56032	7.17533	2.66e-11	2.24e-08	15.2603	10.575	ENSG00000255201
SLPI	2.46051	-2.0806	7.14736	3.1e-11	2.24e-08	14.3129	10.5081	ENSG00000124107
E2F4	0.321278	5.4845	7.14696	3.11e-11	2.24e-08	15.1343	10.5072	ENSG00000205250
GOLGA3	0.503461	7.18903	7.14114	3.21e-11	2.24e-08	15.0973	10.4933	ENSG00000090615
IPPK	0.429713	4.84234	7.13816	3.26e-11	2.24e-08	15.1062	10.4862	ENSG00000127080
RBM14	0.549213	6.14163	7.1365	3.29e-11	2.24e-08	15.0708	10.4822	ENSG00000239306
SYTL2	-0.67359	3.62071	-7.13432	3.33e-11	2.24e-08	15.1278	10.477	ENSG00000137501
DOLK	-0.689595	2.22938	-7.13263	3.37e-11	2.24e-08	15.0926	10.473	ENSG00000175283
PNPO	-0.429035	4.63208	-7.12876	3.44e-11	2.24e-08	15.0638	10.4638	ENSG00000108439
MECR	-0.661304	2.95231	-7.11379	3.73e-11	2.35e-08	15.0211	10.4281	ENSG00000116353
SYCP3	0.899371	1.9771	7.10031	4.02e-11	2.35e-08	14.8984	10.396	ENSG00000139351
RFPL3S	0.8073	1.94671	7.09911	4.04e-11	2.35e-08	14.8897	10.3931	ENSG00000205853
NA	-0.984018	-1.9432	-7.09396	4.16e-11	2.35e-08	14.2599	10.3809	ENSG00000213062
MXI1	0.365236	7.12943	7.09065	4.24e-11	2.35e-08	14.8273	10.373	ENSG00000119950
UROS	-0.454959	4.49466	-7.08953	4.26e-11	2.35e-08	14.8609	10.3703	ENSG00000188690
NA	0.677835	1.8361	7.05413	5.17e-11	2.78e-08	14.6497	10.2862	ENSG00000272849
LMLN	-0.41736	3.61928	-7.03809	5.65e-11	2.78e-08	14.6183	10.2482	ENSG00000185621
CXXC1	0.481393	6.2629	7.03739	5.67e-11	2.78e-08	14.5419	10.2465	ENSG00000154832
KHDC4	0.316852	6.59521	7.03724	5.67e-11	2.78e-08	14.5407	10.2462	ENSG00000132680
ZNF511	0.618304	4.15968	7.03667	5.69e-11	2.78e-08	14.5979	10.2448	ENSG00000198546
GTF3C5	0.327256	6.18548	7.01733	6.32e-11	3.02e-08	14.4353	10.199	ENSG00000148308
CHERP	0.278047	5.89104	7.00282	6.84e-11	3.2e-08	14.3602	10.1647	ENSG00000085872
MCM8	0.789601	4.22619	6.99041	7.32e-11	3.27e-08	14.3492	10.1353	ENSG00000125885
WDR59	0.417975	5.68592	6.98788	7.42e-11	3.27e-08	14.2844	10.1294	ENSG00000103091
PTOV1	0.612674	7.88979	6.98527	7.53e-11	3.27e-08	14.2735	10.1232	ENSG00000104960
C1orf35	0.573951	5.07599	6.98337	7.61e-11	3.27e-08	14.2783	10.1187	ENSG00000143793
BZW2	-0.426467	2.93508	-6.97152	8.11e-11	3.37e-08	14.2756	10.0908	ENSG00000136261
CASC3	0.239505	7.19027	6.97037	8.17e-11	3.37e-08	14.1891	10.088	ENSG00000108349
AUP1	0.456552	6.27901	6.95178	9.03e-11	3.66e-08	14.0887	10.0442	ENSG00000115307
MIDEAS	0.464873	6.24605	6.94258	9.49e-11	3.78e-08	14.0403	10.0225	ENSG00000156030
NA	0.697048	-0.669581	6.92999	1.02e-10	3.97e-08	13.6688	9.99293	ENSG00000272582
SRRT	0.424284	6.57531	6.92208	1.06e-10	4.04e-08	13.9316	9.97433	ENSG00000087087
BCAP29	-0.320558	5.79366	-6.92025	1.07e-10	4.04e-08	13.9262	9.97003	ENSG00000075790
VN1R83P	-0.764306	-0.400547	-6.91651	1.09e-10	4.05e-08	13.692	9.96123	ENSG00000268521
DMAC2L	-0.462109	4.76598	-6.90412	1.17e-10	4.15e-08	13.87	9.93213	ENSG00000125375
DCTN1-AS1	-0.768277	0.462037	-6.89656	1.22e-10	4.15e-08	13.7206	9.91438	ENSG00000237737
FH	-0.406742	5.05348	-6.89527	1.23e-10	4.15e-08	13.8129	9.91136	ENSG00000091483
DUS4L	-0.664458	1.85707	-6.89238	1.25e-10	4.15e-08	13.8274	9.90458	ENSG00000105865
FSD1	0.489275	5.42154	6.89141	1.25e-10	4.15e-08	13.7824	9.9023	ENSG00000105255
TIAL1	0.386183	7.30135	6.89132	1.25e-10	4.15e-08	13.7736	9.90209	ENSG00000151923
NA	-0.869513	-0.216846	-6.89069	1.26e-10	4.15e-08	13.5813	9.90062	ENSG00000271646
PIWIL4	0.41039	2.63561	6.86494	1.44e-10	4.7e-08	13.7164	9.84027	ENSG00000134627
MAX	0.413364	6.80842	6.85695	1.51e-10	4.83e-08	13.59	9.82155	ENSG00000125952
ZNF90	0.559304	2.11118	6.85236	1.55e-10	4.84e-08	13.6311	9.81083	ENSG00000213988
TPRA1	0.347664	4.87582	6.85144	1.55e-10	4.84e-08	13.591	9.80867	ENSG00000163870
LINC00886	-0.91154	0.328608	-6.84765	1.59e-10	4.86e-08	13.4554	9.79981	ENSG00000240875
PNPLA4	-0.53192	2.82308	-6.83825	1.67e-10	4.93e-08	13.5839	9.77783	ENSG00000006757
PCID2	0.400212	5.68795	6.83737	1.68e-10	4.93e-08	13.4922	9.77577	ENSG00000126226
RELA	0.562697	5.65101	6.83682	1.68e-10	4.93e-08	13.491	9.7745	ENSG00000173039
LETMD1	-0.50602	5.31241	-6.83248	1.72e-10	4.93e-08	13.4763	9.76437	ENSG00000050426
TSEN54	0.488742	4.9911	6.83244	1.72e-10	4.93e-08	13.4887	9.76425	ENSG00000182173
ZNF768	0.343026	5.20511	6.8262	1.78e-10	5.01e-08	13.4465	9.7497	ENSG00000169957
HID1	0.48943	7.90347	6.82451	1.8e-10	5.01e-08	13.4285	9.74574	ENSG00000167861
CEP72	0.399248	2.45225	6.81885	1.85e-10	5.06e-08	13.4753	9.73254	ENSG00000112877
C11orf1	-0.491984	2.09663	-6.81259	1.91e-10	5.06e-08	13.4299	9.71793	ENSG00000137720
ENTR1	0.278134	4.33916	6.81111	1.93e-10	5.06e-08	13.4054	9.71447	ENSG00000165689
MYLK3	-0.990493	-1.20541	-6.80953	1.95e-10	5.06e-08	12.9801	9.71079	ENSG00000140795
TMEM81	0.750549	3.67963	6.80915	1.95e-10	5.06e-08	13.4255	9.70992	ENSG00000174529
RNASEH2C	0.372865	6.28111	6.80785	1.96e-10	5.06e-08	13.3326	9.70687	ENSG00000172922
OARD1	-0.530874	3.5808	-6.80639	1.98e-10	5.06e-08	13.4109	9.70347	ENSG00000124596
CDHR1	-0.872834	2.2747	-6.80252	2.02e-10	5.11e-08	13.3904	9.69444	ENSG00000148600
INHBA-AS1	-0.780046	-1.02694	-6.79861	2.06e-10	5.11e-08	12.9782	9.68535	ENSG00000224116
RPS2P14	0.85282	1.02347	6.79649	2.09e-10	5.11e-08	13.2662	9.6804	ENSG00000232450
KCNMB4	0.584654	6.28731	6.79607	2.09e-10	5.11e-08	13.2715	9.67943	ENSG00000135643
PHF21A	0.270568	6.36624	6.78655	2.2e-10	5.29e-08	13.2212	9.65727	ENSG00000135365
C2orf16	-0.935124	0.691803	-6.78225	2.25e-10	5.29e-08	13.1809	9.64724	ENSG00000221843
MRPS5	0.448971	6.1238	6.78106	2.27e-10	5.29e-08	13.1937	9.64449	ENSG00000144029
SDHAF4	-0.607442	2.81083	-6.78039	2.28e-10	5.29e-08	13.2866	9.64293	ENSG00000154079
BBS4	-0.449892	3.66754	-6.77893	2.29e-10	5.29e-08	13.2658	9.63953	ENSG00000140463
BDNF-AS	-0.715966	2.04316	-6.7771	2.32e-10	5.29e-08	13.247	9.63528	ENSG00000245573
ASPRV1	0.389704	4.59632	6.76949	2.41e-10	5.41e-08	13.1763	9.61757	ENSG00000179818
KHSRP	0.250127	6.92622	6.76909	2.42e-10	5.41e-08	13.132	9.61664	ENSG00000088247
ATP5F1AP3	1.26807	-1.11689	6.76293	2.5e-10	5.51e-08	12.766	9.60234	ENSG00000263232
TMEM232	-0.597317	0.211759	-6.76183	2.51e-10	5.51e-08	13.0108	9.59977	ENSG00000186952
MARCHF8	0.480866	6.33694	6.75689	2.58e-10	5.6e-08	13.0674	9.5883	ENSG00000165406
SPOUT1	0.326991	5.65311	6.74668	2.73e-10	5.8e-08	13.0201	9.56458	ENSG00000198917
MDH1B	-0.898676	0.826892	-6.74664	2.73e-10	5.8e-08	13.0066	9.56451	ENSG00000138400
ZC3H18	0.285441	5.98628	6.73414	2.91e-10	6.05e-08	12.9504	9.53551	ENSG00000158545
POLD1	0.456402	3.55827	6.7337	2.92e-10	6.05e-08	13.0388	9.53449	ENSG00000062822
PRANCR	0.684519	3.59167	6.73326	2.93e-10	6.05e-08	13.036	9.53345	ENSG00000257815
ENTPD5	-0.497361	3.61673	-6.72862	3e-10	6.08e-08	13.0084	9.52271	ENSG00000187097
NA	-0.683953	1.30305	-6.72724	3.02e-10	6.08e-08	12.953	9.51952	ENSG00000259319
GCK	0.506871	3.36284	6.72687	3.03e-10	6.08e-08	13.0088	9.51865	ENSG00000106633
FAM86C1P	-0.817544	0.456884	-6.71392	3.25e-10	6.46e-08	12.802	9.48867	ENSG00000158483
LIME1	0.711229	5.03552	6.70179	3.46e-10	6.82e-08	12.8136	9.46058	ENSG00000203896
MAPT	0.279096	8.89811	6.69781	3.54e-10	6.91e-08	12.783	9.45139	ENSG00000186868
AIG1	-0.374566	4.87236	-6.68694	3.75e-10	7.25e-08	12.7349	9.42627	ENSG00000146416
PACSIN2	0.301603	6.35828	6.68454	3.8e-10	7.28e-08	12.692	9.42073	ENSG00000100266
PLEKHM1	0.406002	5.89451	6.68151	3.86e-10	7.33e-08	12.6791	9.41372	ENSG00000225190
AMACR	-0.695475	3.51343	-6.67439	4.01e-10	7.55e-08	12.7328	9.3973	ENSG00000242110
SCIRT	-1.25399	-1.41386	-6.67129	4.07e-10	7.61e-08	12.2681	9.39014	ENSG00000237686
SLFNL1	1.00587	1.54319	6.66813	4.14e-10	7.67e-08	12.6616	9.38284	ENSG00000171790
VPS39	-0.353518	6.30367	-6.66434	4.23e-10	7.76e-08	12.5883	9.37409	ENSG00000166887
TMEM125	-1.35401	0.561337	-6.66093	4.3e-10	7.8e-08	12.5534	9.36625	ENSG00000179178
PSPN	0.639344	3.65831	6.65886	4.35e-10	7.8e-08	12.6524	9.36148	ENSG00000125650
AAGAB	-0.371727	4.04451	-6.65853	4.36e-10	7.8e-08	12.629	9.36071	ENSG00000103591
HS6ST1	0.327035	6.59086	6.65446	4.45e-10	7.9e-08	12.5367	9.35132	ENSG00000136720
EWSAT1	-0.994498	-0.870276	-6.65037	4.55e-10	8.01e-08	12.3105	9.34191	ENSG00000212766
FBXO44	0.397639	7.62401	6.6479	4.61e-10	8.05e-08	12.5095	9.33621	ENSG00000132879
USP21	0.391203	4.91203	6.64039	4.8e-10	8.31e-08	12.4944	9.31892	ENSG00000143258
BTG1	0.583548	7.96423	6.63708	4.88e-10	8.35e-08	12.4576	9.3113	ENSG00000133639
ERLEC1	-0.431208	5.06009	-6.63396	4.96e-10	8.35e-08	12.4552	9.30412	ENSG00000068912
KBTBD11-OT1	1.1751	-0.242785	6.63321	4.98e-10	8.35e-08	12.2955	9.3024	ENSG00000253696
MCRIP2	0.439779	5.19839	6.63273	5e-10	8.35e-08	12.4457	9.3013	ENSG00000172366
LINC01089	0.585803	5.82126	6.63193	5.02e-10	8.35e-08	12.4273	9.29946	ENSG00000212694
ETFB	-0.514527	4.6773	-6.62917	5.09e-10	8.41e-08	12.4482	9.29311	ENSG00000105379
LOC102724323	1.06129	-1.44146	6.62609	5.18e-10	8.49e-08	12.0257	9.28603	ENSG00000231964
KIF15	0.698624	0.926053	6.62297	5.26e-10	8.56e-08	12.389	9.27885	ENSG00000163808
BRD4	0.321297	6.5688	6.61999	5.35e-10	8.6e-08	12.3592	9.272	ENSG00000141867
YTHDF1	0.295237	6.12595	6.61859	5.39e-10	8.6e-08	12.3526	9.2688	ENSG00000149658
NA	-0.97945	1.20257	-6.6168	5.44e-10	8.6e-08	12.3977	9.26469	ENSG00000271474
ZNF692	0.465191	6.12611	6.6165	5.45e-10	8.6e-08	12.3431	9.26398	ENSG00000171163
CLDN9	0.72369	4.03112	6.61449	5.5e-10	8.63e-08	12.412	9.25936	ENSG00000213937
IP6K2	0.452423	7.26554	6.61174	5.58e-10	8.69e-08	12.3206	9.25305	ENSG00000068745
NHLRC1	-0.911291	0.151429	-6.60619	5.75e-10	8.89e-08	12.2357	9.2403	ENSG00000187566
CHML	-0.640967	2.42019	-6.60392	5.82e-10	8.93e-08	12.3856	9.2351	ENSG00000203668
NUP93	-0.485792	4.62781	-6.59761	6.02e-10	9.12e-08	12.2879	9.22062	ENSG00000102900
PLA2G7	-0.882797	0.347032	-6.59719	6.03e-10	9.12e-08	12.2158	9.21965	ENSG00000146070
NA	0.551165	5.53561	6.59357	6.15e-10	9.13e-08	12.233	9.21135	ENSG00000274712
TIMM23B	-0.580151	2.79369	-6.59331	6.16e-10	9.13e-08	12.3343	9.21075	ENSG00000204152
CIZ1	0.233925	6.69912	6.59302	6.16e-10	9.13e-08	12.2211	9.2101	ENSG00000148337
NA	-1.01928	0.328385	-6.58988	6.27e-10	9.22e-08	12.176	9.2029	ENSG00000205740
NA	-0.748087	1.22166	-6.5845	6.45e-10	9.42e-08	12.2301	9.19055	ENSG00000228878
NXF1	0.364169	6.49695	6.58256	6.51e-10	9.45e-08	12.1671	9.18611	ENSG00000162231
PEX11G	-1.00388	-0.799094	-6.57632	6.73e-10	9.66e-08	11.938	9.17182	ENSG00000104883
TM6SF2	-0.978156	-1.63797	-6.5751	6.78e-10	9.66e-08	11.7566	9.16903	ENSG00000213996
STARD10	0.50503	5.07817	6.57476	6.79e-10	9.66e-08	12.1523	9.16824	ENSG00000214530
ZNF337-AS1	-0.778768	1.54203	-6.57098	6.92e-10	9.78e-08	12.1868	9.15959	ENSG00000213742
ZNF441	-0.813912	3.98932	-6.56268	7.23e-10	1.02e-07	12.1413	9.1406	ENSG00000197044
VPS25	-0.44165	3.22571	-6.55687	7.46e-10	1.04e-07	12.1449	9.12732	ENSG00000131475
NA	0.983544	0.676783	6.55401	7.57e-10	1.05e-07	12.0225	9.12077	ENSG00000284060
TATDN3	-0.55341	3.68259	-6.55069	7.71e-10	1.06e-07	12.0972	9.1132	ENSG00000203705
FAM162A	-0.451931	4.80342	-6.54658	7.87e-10	1.08e-07	12.0191	9.10379	ENSG00000114023
PARVB	-0.51429	3.94128	-6.52674	8.74e-10	1.19e-07	11.9634	9.0585	ENSG00000188677
DIDO1	0.508831	6.81667	6.5249	8.82e-10	1.19e-07	11.8738	9.05432	ENSG00000101191
NA	0.746398	-1.31559	6.52322	8.9e-10	1.2e-07	11.5724	9.05049	ENSG00000279148
NUDT17	0.798963	2.73156	6.51638	9.23e-10	1.23e-07	11.9472	9.03489	ENSG00000186364
WDR61	-0.485862	4.61116	-6.51488	9.3e-10	1.23e-07	11.8667	9.03147	ENSG00000140395
ZMYND10	0.799835	1.40484	6.51296	9.4e-10	1.24e-07	11.8797	9.0271	ENSG00000004838
PRKAG1	-0.439664	4.36672	-6.50557	9.77e-10	1.28e-07	11.8324	9.01027	ENSG00000181929
ADAM10	0.369781	7.11796	6.50078	1e-09	1.3e-07	11.7529	8.99935	ENSG00000137845
LPCAT1	0.316891	6.06068	6.49316	1.04e-09	1.35e-07	11.7119	8.98203	ENSG00000153395
PSMA5	-0.369085	4.64141	-6.49212	1.05e-09	1.35e-07	11.7491	8.97967	ENSG00000143106
NA	1.02831	1.72131	6.48814	1.07e-09	1.37e-07	11.7805	8.97061	ENSG00000283064
TUBA3FP	0.658706	3.03934	6.48514	1.09e-09	1.37e-07	11.7887	8.96378	ENSG00000161149
NA	0.641897	0.748841	6.48513	1.09e-09	1.37e-07	11.692	8.96376	ENSG00000273001
MEX3A	0.662343	2.58106	6.47728	1.13e-09	1.42e-07	11.7512	8.94593	ENSG00000254726
DYNC2LI1	-0.614338	3.11921	-6.46931	1.18e-09	1.47e-07	11.7067	8.92782	ENSG00000138036
ZNF658	-0.757544	2.35076	-6.46929	1.18e-09	1.47e-07	11.7108	8.92777	ENSG00000274349
RUBCN	0.425346	6.54123	6.46802	1.19e-09	1.47e-07	11.5832	8.9249	ENSG00000145016
CRELD1	0.443597	6.36209	6.46315	1.22e-09	1.5e-07	11.5585	8.91385	ENSG00000163703
MIR34AHG	-0.837515	0.372697	-6.46093	1.23e-09	1.51e-07	11.5488	8.9088	ENSG00000228526
WDR6	0.433641	7.24828	6.45854	1.25e-09	1.51e-07	11.5389	8.90339	ENSG00000178252
COQ8A	0.656779	7.1104	6.45845	1.25e-09	1.51e-07	11.5374	8.90317	ENSG00000163050
TUBGCP5	-0.814089	3.14596	-6.4532	1.28e-09	1.53e-07	11.6235	8.89127	ENSG00000275835
TRPM7	0.453024	6.22815	6.45293	1.29e-09	1.53e-07	11.5072	8.89066	ENSG00000092439
KDM5C	0.270738	7.13422	6.45044	1.3e-09	1.54e-07	11.4969	8.88502	ENSG00000126012
SLC7A9	1.15243	0.889789	6.44973	1.31e-09	1.54e-07	11.5305	8.8834	ENSG00000021488
LRRK1	-0.645927	2.7379	-6.44781	1.32e-09	1.55e-07	11.6047	8.87905	ENSG00000154237
IFT27	-0.487027	4.53188	-6.44392	1.35e-09	1.57e-07	11.5117	8.87025	ENSG00000100360
NA	0.741433	3.2113	6.43528	1.41e-09	1.64e-07	11.5366	8.85068	ENSG00000269918
INHBC	-1.15976	-2.2683	-6.43066	1.44e-09	1.67e-07	10.939	8.84022	ENSG00000175189
IMMT	-0.287346	5.48345	-6.4293	1.45e-09	1.67e-07	11.398	8.83716	ENSG00000132305
HSD17B8	-0.988132	0.569135	-6.42681	1.47e-09	1.68e-07	11.4028	8.83151	ENSG00000204228
NUBP2	0.329316	5.43356	6.42441	1.49e-09	1.7e-07	11.3747	8.82609	ENSG00000095906
GPS2	0.288243	5.21349	6.41943	1.53e-09	1.73e-07	11.3568	8.81483	ENSG00000132522
EFTUD2	-0.347021	4.94481	-6.40887	1.62e-09	1.81e-07	11.3135	8.79097	ENSG00000108883
GBA	-0.511301	3.98113	-6.40874	1.62e-09	1.81e-07	11.366	8.79068	ENSG00000177628
CCDC71	-0.751555	1.80707	-6.40589	1.64e-09	1.83e-07	11.3811	8.78423	ENSG00000177352
TMSB4Y	-0.702318	-2.80944	-6.40312	1.67e-09	1.85e-07	11.0922	8.77799	ENSG00000154620
RBM4	0.440656	6.87306	6.39923	1.7e-09	1.87e-07	11.2365	8.7692	ENSG00000173933
NA	0.840561	1.20643	6.39705	1.72e-09	1.88e-07	11.3011	8.76429	ENSG00000284747
PAPPA2	-0.737372	1.05598	-6.39675	1.72e-09	1.88e-07	11.3014	8.76361	ENSG00000116183
MARK2	0.26752	5.75884	6.39205	1.77e-09	1.91e-07	11.2038	8.753	ENSG00000072518
NA	0.55565	2.97103	6.39194	1.77e-09	1.91e-07	11.3253	8.75275	ENSG00000281332
PLCG1	0.520552	8.03929	6.39102	1.78e-09	1.91e-07	11.2059	8.75069	ENSG00000124181
DHRS7B	-0.3216	3.10829	-6.38981	1.79e-09	1.91e-07	11.3108	8.74795	ENSG00000109016
S100B	-0.631391	8.09638	-6.38595	1.82e-09	1.94e-07	11.1815	8.73925	ENSG00000160307
ASTN2	-0.414616	5.02901	-6.38521	1.83e-09	1.94e-07	11.1911	8.73757	ENSG00000148219
TENT4A	0.32064	5.82739	6.3834	1.85e-09	1.94e-07	11.1591	8.7335	ENSG00000112941
ATP1B3	0.522825	6.47475	6.38047	1.88e-09	1.96e-07	11.1407	8.72689	ENSG00000069849
UBLCP1	-0.533152	4.14934	-6.37311	1.95e-09	2.03e-07	11.1771	8.71031	ENSG00000164332
BABAM2	-0.37526	3.44163	-6.36902	1.99e-09	2.07e-07	11.1953	8.7011	ENSG00000158019
AFAP1L2	0.594098	5.97375	6.36085	2.08e-09	2.14e-07	11.045	8.68273	ENSG00000169129
ST6GALNAC6	0.644261	4.23148	6.35913	2.09e-09	2.15e-07	11.1092	8.67886	ENSG00000257524
C12orf43	-0.665293	3.42014	-6.35798	2.11e-09	2.16e-07	11.1404	8.67627	ENSG00000157895
NA	0.413734	5.41984	6.35669	2.12e-09	2.16e-07	11.0336	8.67338	ENSG00000272335
NA	0.40968	2.86541	6.35246	2.17e-09	2.19e-07	11.1308	8.66387	ENSG00000267248
NA	1.11525	1.3454	6.35243	2.17e-09	2.19e-07	11.091	8.66379	ENSG00000236814
MBD3	0.377249	6.58199	6.3492	2.21e-09	2.21e-07	10.9838	8.65654	ENSG00000071655
TCF20	0.343232	5.87825	6.34771	2.22e-09	2.22e-07	10.98	8.65319	ENSG00000100207
NA	-0.994784	-1.86737	-6.34272	2.28e-09	2.27e-07	10.6518	8.64198	ENSG00000236065
SGSM3	0.401335	6.54417	6.33828	2.33e-09	2.31e-07	10.9288	8.63202	ENSG00000100359
TIMM9	-0.408611	3.56279	-6.33754	2.34e-09	2.31e-07	11.0333	8.63035	ENSG00000100575
FAM53C	0.379943	6.62384	6.33542	2.37e-09	2.32e-07	10.9145	8.62558	ENSG00000120709
SLC25A45	-1.26389	1.20983	-6.33493	2.37e-09	2.32e-07	11.0035	8.62448	ENSG00000162241
ZNF763	-0.610347	1.4046	-6.33222	2.41e-09	2.32e-07	11.0014	8.6184	ENSG00000197054
SPEF2	-0.590902	2.60965	-6.33192	2.41e-09	2.32e-07	11.0309	8.61774	ENSG00000152582
NA	1.16381	2.20928	6.33173	2.41e-09	2.32e-07	11.0259	8.61731	ENSG00000278012
SRD5A3	-0.662612	2.65201	-6.32451	2.51e-09	2.4e-07	10.9941	8.60112	ENSG00000128039
CTIF	0.268517	7.4738	6.31996	2.56e-09	2.45e-07	10.8428	8.59091	ENSG00000134030
LYRM9	-0.965457	3.26053	-6.31846	2.59e-09	2.45e-07	10.9519	8.58754	ENSG00000232859
EHBP1-AS1	0.697387	2.30415	6.31828	2.59e-09	2.45e-07	10.9622	8.58714	ENSG00000231609
UXS1	0.251271	4.76083	6.31023	2.7e-09	2.54e-07	10.8274	8.56911	ENSG00000115652
NA	0.847009	-1.97045	6.30568	2.76e-09	2.57e-07	10.416	8.55893	ENSG00000232503
ATP5F1C	-0.358705	6.23692	-6.30565	2.76e-09	2.57e-07	10.7674	8.55885	ENSG00000165629
LINC02525	-0.840887	-0.687137	-6.30458	2.78e-09	2.57e-07	10.6725	8.55645	ENSG00000230269
ZC3H11A	0.370494	7.91781	6.30379	2.79e-09	2.57e-07	10.7672	8.5547	ENSG00000058673
TAGAP-AS1	-0.797404	-0.482039	-6.30344	2.79e-09	2.57e-07	10.6922	8.55392	ENSG00000271913
NA	-0.723564	0.638615	-6.29871	2.86e-09	2.63e-07	10.7967	8.54332	ENSG00000259577
PCYOX1L	-1.13968	4.00783	-6.29659	2.89e-09	2.64e-07	10.8072	8.53858	ENSG00000145882
NA	0.739332	0.688371	6.29452	2.92e-09	2.65e-07	10.7643	8.53394	ENSG00000269814
FASTKD2	-0.37755	5.03862	-6.29402	2.93e-09	2.65e-07	10.7339	8.53283	ENSG00000118246
DONSON	0.59914	4.59536	6.29303	2.95e-09	2.65e-07	10.7561	8.53061	ENSG00000159147
TSPAN17	0.369108	5.24463	6.29259	2.95e-09	2.65e-07	10.7188	8.52963	ENSG00000048140
ARHGAP9	-0.494964	3.03594	-6.28928	3e-09	2.68e-07	10.8143	8.52223	ENSG00000123329
RAF1	0.281346	6.99941	6.28883	3.01e-09	2.68e-07	10.6834	8.52124	ENSG00000132155
ABCC2	0.784318	0.816668	6.2855	3.06e-09	2.69e-07	10.7341	8.51378	ENSG00000023839
LOC105378644	1.4925	0.889561	6.28541	3.06e-09	2.69e-07	10.7374	8.51358	ENSG00000284640
H2BC19P	0.729798	5.65859	6.28362	3.09e-09	2.69e-07	10.6642	8.50958	ENSG00000220323
RPP38-DT	1.54659	1.05804	6.28264	3.11e-09	2.69e-07	10.7345	8.5074	ENSG00000176236
DPH6	-0.824484	1.68204	-6.28261	3.11e-09	2.69e-07	10.7757	8.50732	ENSG00000134146
ACP2	-0.704668	3.93035	-6.28194	3.12e-09	2.69e-07	10.7376	8.50583	ENSG00000134575
GCSH	-0.525365	4.5596	-6.2814	3.13e-09	2.69e-07	10.6965	8.50463	ENSG00000140905
PNMA8B	-0.635286	4.73624	-6.28105	3.13e-09	2.69e-07	10.6867	8.50385	ENSG00000204851
STAT5B	0.346082	7.35902	6.28087	3.14e-09	2.69e-07	10.6467	8.50344	ENSG00000173757
TCF3	0.29401	4.43845	6.2807	3.14e-09	2.69e-07	10.7027	8.50307	ENSG00000071564
PLK5	0.93202	4.99602	6.27774	3.19e-09	2.72e-07	10.6629	8.49646	ENSG00000185988
HINFP	0.340805	5.81786	6.27321	3.26e-09	2.77e-07	10.6073	8.48633	ENSG00000172273
RWDD2B	-0.662693	2.62318	-6.27027	3.31e-09	2.8e-07	10.7277	8.47977	ENSG00000156253
NA	-1.22447	-2.54964	-6.26913	3.33e-09	2.81e-07	10.1437	8.47723	ENSG00000253965
ZNF334	-0.681497	4.45243	-6.26829	3.35e-09	2.81e-07	10.6371	8.47535	ENSG00000198185
NA	0.54817	4.95858	6.26484	3.41e-09	2.85e-07	10.5974	8.46767	ENSG00000277476
KDM2A	0.326342	7.45137	6.26371	3.43e-09	2.85e-07	10.5622	8.46515	ENSG00000173120
ATG10	-0.470244	1.843	-6.26031	3.49e-09	2.88e-07	10.6706	8.45756	ENSG00000152348
NA	-0.671397	0.614897	-6.26001	3.49e-09	2.88e-07	10.5995	8.45689	ENSG00000281398
RTN4IP1	-0.437971	2.20383	-6.25628	3.56e-09	2.93e-07	10.6589	8.44857	ENSG00000130347
SLITRK5	0.536924	6.39921	6.25499	3.58e-09	2.94e-07	10.513	8.44571	ENSG00000165300
SMPD3	0.351032	5.00317	6.25222	3.63e-09	2.97e-07	10.5277	8.43953	ENSG00000103056
MYRFL	1.35226	1.19216	6.25127	3.65e-09	2.97e-07	10.5914	8.4374	ENSG00000166268
U2AF2	0.364108	7.13586	6.25042	3.67e-09	2.97e-07	10.4931	8.43552	ENSG00000063244
LINC00926	0.574703	1.03309	6.24868	3.7e-09	2.98e-07	10.5703	8.43165	ENSG00000247982
MED29	-0.566649	5.78513	-6.24708	3.73e-09	2.98e-07	10.4793	8.42808	ENSG00000063322
INTS14	-0.436627	3.80677	-6.24648	3.74e-09	2.98e-07	10.5689	8.42673	ENSG00000138614
TMCC2	0.352318	7.26923	6.24619	3.75e-09	2.98e-07	10.4731	8.42609	ENSG00000133069
NA	-0.562479	1.39504	-6.24608	3.75e-09	2.98e-07	10.5839	8.42586	ENSG00000242759
SAP25	0.972218	2.12123	6.24306	3.81e-09	3.02e-07	10.592	8.41913	ENSG00000205307
KLHL17	0.633221	3.87388	6.23117	4.05e-09	3.16e-07	10.4947	8.39267	ENSG00000187961
ADORA2A	1.00308	3.73043	6.23105	4.05e-09	3.16e-07	10.5044	8.39241	ENSG00000128271
VGLL4	0.303515	5.79522	6.23062	4.06e-09	3.16e-07	10.3959	8.39146	ENSG00000144560
NA	1.01271	1.73773	6.2301	4.07e-09	3.16e-07	10.5182	8.3903	ENSG00000276445
ZKSCAN1	-0.539862	6.10749	-6.22983	4.08e-09	3.16e-07	10.3905	8.38968	ENSG00000106261
SLC38A7	-0.465957	3.67718	-6.22961	4.08e-09	3.16e-07	10.4942	8.38921	ENSG00000103042
NA	-0.692826	-0.557808	-6.22817	4.11e-09	3.18e-07	10.3366	8.38599	ENSG00000247934
VHLL	1.65699	-1.42279	6.22681	4.14e-09	3.19e-07	10.1537	8.38298	ENSG00000189030
HDGF	0.257392	7.21442	6.22019	4.28e-09	3.29e-07	10.3437	8.36826	ENSG00000143321
NA	1.06936	-1.25224	6.21553	4.39e-09	3.34e-07	10.1367	8.35791	ENSG00000276533
FBRS	0.272662	6.34629	6.21541	4.39e-09	3.34e-07	10.3162	8.35765	ENSG00000156860
LOC339666	0.78287	0.533243	6.2072	4.58e-09	3.47e-07	10.3405	8.33943	ENSG00000230736
TAF4	0.293113	4.77308	6.2049	4.63e-09	3.5e-07	10.3053	8.33432	ENSG00000130699
ANXA6	-0.480865	6.12103	-6.1999	4.75e-09	3.58e-07	10.2415	8.32323	ENSG00000197043
PCSK1	-1.41469	-0.902301	-6.19602	4.85e-09	3.64e-07	10.1382	8.31463	ENSG00000175426
LINC02395	-1.76928	-1.72703	-6.19199	4.95e-09	3.7e-07	9.97195	8.30568	ENSG00000257771
RAP2C-AS1	-0.976159	-0.258529	-6.1907	4.98e-09	3.71e-07	10.1957	8.30283	ENSG00000232160
VWA8	-0.366199	4.60392	-6.18726	5.07e-09	3.77e-07	10.226	8.29521	ENSG00000102763
MEIS3	-0.909389	2.85848	-6.1814	5.22e-09	3.87e-07	10.2912	8.28224	ENSG00000105419
C1orf74	-0.636965	2.45057	-6.18005	5.26e-09	3.88e-07	10.289	8.27925	ENSG00000162757
VPS37D	0.411152	3.18241	6.17854	5.3e-09	3.9e-07	10.2695	8.27591	ENSG00000176428
NUP62	0.292734	5.49833	6.17737	5.33e-09	3.91e-07	10.1383	8.2733	ENSG00000213024
ARHGEF7	0.324527	7.69886	6.17432	5.41e-09	3.95e-07	10.122	8.26655	ENSG00000102606
NA	0.816349	3.71355	6.17362	5.43e-09	3.96e-07	10.225	8.26502	ENSG00000260418
PAAF1	-0.591358	4.86758	-6.16991	5.54e-09	4.02e-07	10.129	8.25681	ENSG00000175575
MXD4	0.428549	8.51018	6.16904	5.56e-09	4.02e-07	10.106	8.25489	ENSG00000123933
NA	-0.892538	0.137337	-6.16762	5.6e-09	4.04e-07	10.1244	8.25175	ENSG00000270607
FAM86B3P	-1.55049	0.920643	-6.16589	5.65e-09	4.05e-07	10.1777	8.24793	ENSG00000173295
LDB3	-1.11261	1.22782	-6.16589	5.65e-09	4.05e-07	10.1935	8.24792	ENSG00000122367
ATF7-NPFF	0.745404	3.95225	6.1645	5.69e-09	4.06e-07	10.1654	8.24485	ENSG00000267281
MIR9-1HG	-0.565083	8.06208	-6.16389	5.71e-09	4.06e-07	10.0748	8.24351	ENSG00000125462
CPSF7	0.189661	6.6211	6.16179	5.77e-09	4.09e-07	10.0513	8.23886	ENSG00000149532
NFRKB	0.279923	5.03914	6.15804	5.88e-09	4.15e-07	10.0596	8.23058	ENSG00000170322
WDR5	0.329893	5.83628	6.1536	6.02e-09	4.24e-07	10.0148	8.22076	ENSG00000196363
ENOSF1	-0.841598	2.79766	-6.15261	6.05e-09	4.24e-07	10.1519	8.21858	ENSG00000132199
PHYH	-0.446705	3.98095	-6.14915	6.15e-09	4.29e-07	10.0786	8.21094	ENSG00000107537
PLXNA4	-0.714511	3.72929	-6.149	6.16e-09	4.29e-07	10.0901	8.21062	ENSG00000221866
NA	0.666195	4.96028	6.14599	6.25e-09	4.35e-07	10.0082	8.20397	ENSG00000273373
H2BC5	1.10224	2.75414	6.14364	6.33e-09	4.38e-07	10.1105	8.19878	ENSG00000158373
RFESD	-0.720035	0.971866	-6.14223	6.37e-09	4.4e-07	10.0679	8.19566	ENSG00000175449
NA	-1.82812	-2.78449	-6.14104	6.41e-09	4.41e-07	9.55672	8.19304	ENSG00000285578
ZNF572	-0.742138	-0.0513102	-6.13847	6.5e-09	4.44e-07	9.97044	8.18738	ENSG00000180938
FAM117B	0.417359	5.41002	6.13832	6.5e-09	4.44e-07	9.94885	8.18705	ENSG00000138439
NFKB1	0.27027	4.27273	6.13763	6.52e-09	4.44e-07	10.0034	8.18553	ENSG00000109320
TATDN2	0.24148	5.79837	6.13746	6.53e-09	4.44e-07	9.93561	8.18515	ENSG00000157014
NA	0.696234	0.0824117	6.1354	6.6e-09	4.47e-07	9.95754	8.1806	ENSG00000257086
PHF7	-0.74509	1.2473	-6.1302	6.77e-09	4.58e-07	10.0257	8.16915	ENSG00000010318
NA	-0.897024	-0.362089	-6.12951	6.8e-09	4.58e-07	9.90402	8.16762	ENSG00000279631
UEVLD	-0.485581	3.40381	-6.12842	6.84e-09	4.58e-07	10.0113	8.16522	ENSG00000151116
MINDY2	0.398287	7.27413	6.12813	6.85e-09	4.58e-07	9.89048	8.16458	ENSG00000128923
MRPL15	-0.286915	4.01726	-6.12511	6.95e-09	4.63e-07	9.95867	8.15794	ENSG00000137547
DPH2	-0.28458	3.25443	-6.12462	6.97e-09	4.63e-07	10.0015	8.15686	ENSG00000132768
MGAT1	0.303339	6.08182	6.12054	7.11e-09	4.72e-07	9.84939	8.14786	ENSG00000131446
ANKRD13D	0.372429	5.84255	6.11686	7.25e-09	4.78e-07	9.83465	8.13977	ENSG00000172932
WFIKKN1	0.704354	4.58122	6.11649	7.26e-09	4.78e-07	9.88781	8.13895	ENSG00000127578
SPIDR	0.396795	5.76142	6.11621	7.27e-09	4.78e-07	9.83271	8.13835	ENSG00000164808
LINC02693	0.49714	7.20475	6.11461	7.33e-09	4.8e-07	9.82354	8.13482	ENSG00000212719
SFRP1	0.684367	5.87168	6.11332	7.38e-09	4.82e-07	9.81861	8.13199	ENSG00000104332
ZCCHC14	0.310098	6.8909	6.10766	7.59e-09	4.94e-07	9.78691	8.11953	ENSG00000140948
P4HA3	-1.22255	-0.792446	-6.10666	7.63e-09	4.95e-07	9.72662	8.11733	ENSG00000149380
TIGD6	-0.381851	1.97853	-6.10619	7.65e-09	4.95e-07	9.9306	8.11629	ENSG00000164296
POMT2	0.32924	5.28496	6.10338	7.76e-09	5.01e-07	9.78188	8.11013	ENSG00000009830
NA	0.490624	3.4919	6.10158	7.83e-09	5.04e-07	9.8794	8.10616	ENSG00000124593
ADAT3	0.716927	1.99851	6.09686	8.02e-09	5.14e-07	9.88471	8.0958	ENSG00000213638
TOMM40L	-0.498962	4.03725	-6.09446	8.12e-09	5.19e-07	9.80763	8.09053	ENSG00000158882
KTN1-AS1	-0.415519	0.844859	-6.09385	8.14e-09	5.19e-07	9.8291	8.08918	ENSG00000186615
LANCL2	-0.450162	4.83804	-6.0835	8.58e-09	5.45e-07	9.7049	8.06647	ENSG00000132434
NFU1	-0.515456	3.75953	-6.08245	8.63e-09	5.45e-07	9.76766	8.06417	ENSG00000169599
NA	0.754945	-0.400914	6.08241	8.63e-09	5.45e-07	9.65585	8.06406	ENSG00000272416
ATP5PB	-0.292167	6.1137	-6.07671	8.88e-09	5.59e-07	9.63571	8.05157	ENSG00000116459
SUPT5H	0.247746	7.31388	6.07394	9.01e-09	5.66e-07	9.62465	8.04549	ENSG00000196235
BRD1	0.299292	6.38015	6.06876	9.24e-09	5.79e-07	9.59461	8.03415	ENSG00000100425
ERLIN1	0.405314	4.3873	6.06783	9.29e-09	5.8e-07	9.65723	8.03211	ENSG00000107566
NA	-0.719837	1.60385	-6.06629	9.36e-09	5.83e-07	9.7324	8.02873	ENSG00000272983
GATAD2B	0.223833	6.80179	6.06448	9.45e-09	5.86e-07	9.57464	8.02477	ENSG00000143614
NA	0.842874	1.96228	6.06161	9.58e-09	5.93e-07	9.71615	8.01848	ENSG00000274184
DESI1	-0.339324	5.47676	-6.06017	9.65e-09	5.93e-07	9.56434	8.01534	ENSG00000100418
PFKP	0.655896	7.08467	6.06014	9.65e-09	5.93e-07	9.55572	8.01527	ENSG00000067057
MAZ	0.327476	7.40675	6.06012	9.66e-09	5.93e-07	9.55792	8.01522	ENSG00000103495
ZDHHC4	-0.331985	3.1908	-6.05625	9.85e-09	6.02e-07	9.67312	8.00675	ENSG00000136247
TRAM1L1	-0.492143	2.31492	-6.05465	9.93e-09	6.06e-07	9.686	8.00324	ENSG00000174599
NA	0.578892	3.85591	6.05379	9.97e-09	6.06e-07	9.62731	8.00136	ENSG00000269911
CA5BP1	0.525519	2.94805	6.05335	9.99e-09	6.06e-07	9.67186	8.00042	ENSG00000186312
NDUFB5	-0.277692	5.82776	-6.0529	1e-08	6.06e-07	9.52183	7.99943	ENSG00000136521
CCDC102A	0.820586	0.269852	6.05078	1.01e-08	6.08e-07	9.57754	7.99478	ENSG00000135736
WDR31	-0.721858	1.66255	-6.05063	1.01e-08	6.08e-07	9.6606	7.99446	ENSG00000148225
NA	0.640237	2.42356	6.05009	1.02e-08	6.08e-07	9.66433	7.99329	ENSG00000271553
PPA2	-0.378234	4.09553	-6.04986	1.02e-08	6.08e-07	9.58833	7.99277	ENSG00000138777
CAPN10	0.290261	5.30547	6.0492	1.02e-08	6.08e-07	9.51687	7.99134	ENSG00000142330
CX3CR1	-1.68314	0.699706	-6.04854	1.02e-08	6.08e-07	9.61691	7.9899	ENSG00000168329
PAXBP1-AS1	-0.690588	2.36093	-6.04785	1.03e-08	6.08e-07	9.65322	7.98838	ENSG00000238197
TSC22D2	0.348636	5.78307	6.04778	1.03e-08	6.08e-07	9.4974	7.98822	ENSG00000196428
ZBTB44	0.386565	6.74589	6.0473	1.03e-08	6.08e-07	9.49117	7.98717	ENSG00000196323
USP4	-0.343724	5.24655	-6.04432	1.05e-08	6.15e-07	9.49495	7.98066	ENSG00000114316
MRPS6	1.08318	4.64785	6.04318	1.05e-08	6.16e-07	9.52819	7.97817	ENSG00000243927
NA	-1.14833	0.32022	-6.04299	1.05e-08	6.16e-07	9.56005	7.97775	ENSG00000257135
SCRN3	-0.47707	3.70127	-6.03814	1.08e-08	6.29e-07	9.55347	7.96716	ENSG00000144306
PTP4A1	-0.407936	4.88961	-6.03678	1.09e-08	6.32e-07	9.47479	7.9642	ENSG00000285976
CIRBP	-0.81896	8.24239	-6.03546	1.09e-08	6.35e-07	9.44945	7.96131	ENSG00000099622
SLFN5	-0.720767	1.92562	-6.03321	1.11e-08	6.4e-07	9.58243	7.9564	ENSG00000166750
GMDS-DT	-0.486837	0.756109	-6.03234	1.11e-08	6.41e-07	9.53517	7.9545	ENSG00000250903
E2F3	-0.614174	1.33329	-6.03161	1.11e-08	6.42e-07	9.55978	7.95291	ENSG00000112242
CCDC62	0.712187	1.05763	6.03085	1.12e-08	6.43e-07	9.53937	7.95123	ENSG00000130783
GIT1	0.27923	6.75528	6.02879	1.13e-08	6.47e-07	9.40039	7.94674	ENSG00000108262
FAM193B	0.3918	6.20129	6.02788	1.14e-08	6.49e-07	9.39618	7.94476	ENSG00000146067
LOC100131939	0.967343	0.705264	6.0248	1.15e-08	6.57e-07	9.48922	7.93803	ENSG00000233196
HINT2	-0.516461	2.91229	-6.02399	1.16e-08	6.57e-07	9.52961	7.93627	ENSG00000137133
ALDH1A3	-0.7958	3.41679	-6.02375	1.16e-08	6.57e-07	9.50007	7.93575	ENSG00000184254
APEX1	-0.273193	5.33689	-6.02136	1.17e-08	6.63e-07	9.37968	7.93054	ENSG00000100823
LOC100130691	-0.552457	0.981588	-6.01958	1.18e-08	6.67e-07	9.48642	7.92665	ENSG00000213963
MTSS2	0.437838	9.55372	6.01683	1.2e-08	6.75e-07	9.37944	7.92066	ENSG00000132613
DPF2	0.374401	6.09379	6.0154	1.21e-08	6.78e-07	9.33587	7.91754	ENSG00000133884
BCL6	0.473478	7.85033	6.01288	1.22e-08	6.85e-07	9.33335	7.91204	ENSG00000113916
ZNF19	-0.625589	1.35553	-6.01244	1.23e-08	6.85e-07	9.46927	7.91108	ENSG00000157429
ATG4B	0.382219	6.37135	6.00678	1.26e-08	7.03e-07	9.29284	7.89875	ENSG00000168397
CRPPA	-0.671845	1.9634	-6.00144	1.3e-08	7.2e-07	9.43191	7.88714	ENSG00000214960
ADSS2	-0.381985	4.75513	-5.99919	1.31e-08	7.24e-07	9.29931	7.88223	ENSG00000035687
BBOF1	-0.357319	2.31572	-5.99883	1.31e-08	7.24e-07	9.42013	7.88145	ENSG00000119636
NA	-0.577851	0.877215	-5.99819	1.32e-08	7.24e-07	9.3835	7.88006	ENSG00000280187
C5	-0.672581	1.9175	-5.9981	1.32e-08	7.24e-07	9.41512	7.87986	ENSG00000106804
RECQL4	0.655528	4.68404	5.99628	1.33e-08	7.29e-07	9.29594	7.8759	ENSG00000160957
TMEM132E-DT	-1.26055	0.369313	-5.99499	1.34e-08	7.32e-07	9.34189	7.8731	ENSG00000197322
NXPH1	-0.689919	2.33506	-5.99426	1.34e-08	7.32e-07	9.39649	7.8715	ENSG00000122584
BCAT1	-0.696873	2.58522	-5.9941	1.35e-08	7.32e-07	9.39207	7.87116	ENSG00000060982
NA	0.576735	4.79557	5.99325	1.35e-08	7.32e-07	9.27675	7.86931	ENSG00000273154
LINC00504	-0.857269	-1.5635	-5.99292	1.35e-08	7.32e-07	9.09654	7.86858	ENSG00000248360
KIAA1958	0.470311	5.41028	5.99225	1.36e-08	7.33e-07	9.23686	7.86712	ENSG00000165185
TSHZ1	0.371297	6.3674	5.98956	1.38e-08	7.41e-07	9.20975	7.86127	ENSG00000179981
TAF6	0.277433	5.57518	5.98722	1.39e-08	7.48e-07	9.20688	7.8562	ENSG00000106290
NA	0.733538	0.159784	5.98647	1.4e-08	7.48e-07	9.2713	7.85455	ENSG00000276593
MAP10	-0.894666	0.562863	-5.98592	1.4e-08	7.48e-07	9.31271	7.85338	ENSG00000212916
TRERF1	0.39885	4.43816	5.98569	1.4e-08	7.48e-07	9.25485	7.85287	ENSG00000124496
NA	-1.18845	1.16516	-5.98443	1.41e-08	7.51e-07	9.33007	7.85013	ENSG00000207955
LYG1	0.505351	0.762653	5.97529	1.48e-08	7.84e-07	9.26187	7.83027	ENSG00000144214
SIAE	-0.295744	5.31603	-5.96939	1.52e-08	8.05e-07	9.12892	7.81746	ENSG00000110013
WBP2NL	-0.743395	0.654024	-5.96749	1.54e-08	8.1e-07	9.22461	7.81335	ENSG00000183066
PDHB	-0.356831	5.14432	-5.96692	1.54e-08	8.1e-07	9.12446	7.81211	ENSG00000168291
SRBD1	-0.622619	1.53351	-5.96648	1.54e-08	8.1e-07	9.25973	7.81115	ENSG00000068784
NA	1.08704	-0.893466	5.96596	1.55e-08	8.1e-07	9.06	7.81002	ENSG00000229808
PXN	0.439509	5.74119	5.96566	1.55e-08	8.1e-07	9.10052	7.80937	ENSG00000089159
GFPT2	0.537848	5.44102	5.96498	1.56e-08	8.1e-07	9.10472	7.8079	ENSG00000131459
BMP5	1.87146	-2.72251	5.96483	1.56e-08	8.1e-07	8.70311	7.80757	ENSG00000112175
ARMCX4	-0.411684	5.12368	-5.96437	1.56e-08	8.1e-07	9.11316	7.80657	ENSG00000196440
MPHOSPH8	0.375259	6.68036	5.96361	1.57e-08	8.11e-07	9.0842	7.80493	ENSG00000196199
WDR33	0.254267	6.81586	5.96194	1.58e-08	8.16e-07	9.07676	7.80131	ENSG00000136709
LRRC20	-0.546302	4.43467	-5.96099	1.59e-08	8.18e-07	9.136	7.79925	ENSG00000172731
MAP3K3	0.333306	5.67108	5.95928	1.6e-08	8.23e-07	9.06991	7.79555	ENSG00000198909
SLC16A4	0.589326	2.26329	5.95865	1.61e-08	8.23e-07	9.22991	7.79416	ENSG00000168679
ZDHHC15	-0.462253	2.24372	-5.95392	1.64e-08	8.41e-07	9.20716	7.78392	ENSG00000102383
NIPSNAP1	-0.388692	5.37673	-5.9491	1.68e-08	8.59e-07	9.02994	7.77348	ENSG00000184117
KLF5	0.90954	-0.150936	5.94791	1.69e-08	8.63e-07	9.06328	7.77091	ENSG00000102554
IFT88	-0.429994	3.10901	-5.94666	1.71e-08	8.66e-07	9.15136	7.76819	ENSG00000032742
MSANTD2	0.295909	4.18742	5.9447	1.72e-08	8.7e-07	9.07592	7.76395	ENSG00000120458
MTCH2	-0.592948	5.0178	-5.94426	1.73e-08	8.7e-07	9.02238	7.763	ENSG00000109919
TSC22D3	0.432088	7.31774	5.94423	1.73e-08	8.7e-07	8.99532	7.76293	ENSG00000157514
H2BC8	1.45275	0.314999	5.94075	1.76e-08	8.8e-07	9.07147	7.75541	ENSG00000273802
BIRC5	0.737521	-0.0971421	5.94023	1.76e-08	8.8e-07	9.03599	7.75429	ENSG00000089685
GPR137	0.342725	5.08931	5.94013	1.76e-08	8.8e-07	8.99771	7.75405	ENSG00000173264
NA	-1.14574	-1.94172	-5.94005	1.76e-08	8.8e-07	8.79829	7.75389	ENSG00000271538
PLK4	-0.922774	-1.77405	-5.93928	1.77e-08	8.81e-07	8.82544	7.75223	ENSG00000142731
SEC24C	0.196727	6.66997	5.93897	1.77e-08	8.81e-07	8.96523	7.75155	ENSG00000176986
ADORA2A-AS1	1.30613	0.997537	5.93803	1.78e-08	8.83e-07	9.10435	7.74952	ENSG00000178803
UIMC1	0.272007	4.47461	5.93399	1.82e-08	8.99e-07	9.00361	7.74078	ENSG00000087206
SRR	-0.492068	3.29963	-5.93251	1.83e-08	9.03e-07	9.07308	7.73759	ENSG00000167720
MIER2	0.315264	4.23701	5.93145	1.84e-08	9.03e-07	9.01139	7.73529	ENSG00000105556
KICS2	-0.384084	2.23269	-5.93094	1.84e-08	9.03e-07	9.09885	7.73418	ENSG00000174206
AMPD3	-0.515925	2.88552	-5.93085	1.85e-08	9.03e-07	9.08564	7.734	ENSG00000133805
GTSE1	0.651252	-0.739914	5.93084	1.85e-08	9.03e-07	8.92692	7.73397	ENSG00000075218
MAFG-DT	-0.678433	0.037099	-5.92909	1.86e-08	9.09e-07	9.00434	7.73019	ENSG00000265688
NA	-0.586398	2.70807	-5.9267	1.88e-08	9.16e-07	9.07183	7.72502	ENSG00000273270
PDZD11	-0.338793	3.74966	-5.92636	1.89e-08	9.16e-07	9.01695	7.72428	ENSG00000120509
SF3B2	0.307636	7.48192	5.92618	1.89e-08	9.16e-07	8.90999	7.7239	ENSG00000087365
NA	-0.478621	1.57357	-5.92527	1.9e-08	9.16e-07	9.06579	7.72193	ENSG00000278576
MAGEL2	-0.889432	-1.52254	-5.92494	1.9e-08	9.16e-07	8.80381	7.72122	ENSG00000254585
FOXJ1	1.39273	0.510825	5.9248	1.9e-08	9.16e-07	9.01201	7.72092	ENSG00000129654
GZMM	1.04357	0.27831	5.9231	1.92e-08	9.2e-07	8.98608	7.71725	ENSG00000197540
MTRFR	0.360437	4.53957	5.92257	1.92e-08	9.2e-07	8.94518	7.71609	ENSG00000130921
PHF12	0.227203	5.78114	5.92207	1.93e-08	9.2e-07	8.88813	7.71502	ENSG00000109118
NA	-1.1801	1.42896	-5.92205	1.93e-08	9.2e-07	9.04971	7.71497	ENSG00000246100
SUMF2	-0.407836	5.05687	-5.91915	1.96e-08	9.31e-07	8.89845	7.70872	ENSG00000129103
PPP4R3A	0.282345	6.39442	5.91485	2e-08	9.49e-07	8.84887	7.69944	ENSG00000100796
ARMCX5	-0.589769	2.21721	-5.91374	2.01e-08	9.52e-07	9.01781	7.69703	ENSG00000125962
DHX36	-0.337032	5.30546	-5.91292	2.02e-08	9.54e-07	8.85953	7.69527	ENSG00000174953
NA	-0.809722	0.0582507	-5.91055	2.04e-08	9.61e-07	8.92213	7.69015	ENSG00000271714
ZNF641	-0.416	4.46274	-5.91026	2.04e-08	9.61e-07	8.88925	7.68953	ENSG00000167528
PPP6R1	0.324433	5.862	5.91016	2.04e-08	9.61e-07	8.83008	7.68931	ENSG00000105063
GPAT4	0.396125	7.54443	5.90876	2.06e-08	9.66e-07	8.82693	7.68628	ENSG00000158669
KCNE4	1.39547	1.58816	5.90823	2.06e-08	9.66e-07	8.98414	7.68515	ENSG00000152049
TMEM17	-0.52142	0.844996	-5.90673	2.08e-08	9.71e-07	8.95579	7.6819	ENSG00000186889
MAN1C1	0.266371	5.78447	5.90507	2.1e-08	9.74e-07	8.8063	7.67832	ENSG00000117643
AHNAK2	-0.818541	4.92557	-5.90486	2.1e-08	9.74e-07	8.83947	7.67788	ENSG00000185567
RBM17	0.229156	6.42348	5.90411	2.11e-08	9.74e-07	8.79695	7.67625	ENSG00000134453
SLC16A6	-0.735915	2.18747	-5.904	2.11e-08	9.74e-07	8.97232	7.67601	ENSG00000108932
SUFU	0.227033	4.64127	5.90381	2.11e-08	9.74e-07	8.84784	7.6756	ENSG00000107882
EFCAB6	-0.604623	0.0761926	-5.90353	2.11e-08	9.74e-07	8.89301	7.675	ENSG00000186976
ZMYND12	-0.765449	-0.136579	-5.90191	2.13e-08	9.8e-07	8.86766	7.67152	ENSG00000066185
NA	1.2202	-1.49933	5.90019	2.15e-08	9.86e-07	8.66286	7.66781	ENSG00000274294
CREBBP	0.331076	7.49905	5.89865	2.17e-08	9.92e-07	8.77836	7.66449	ENSG00000005339
BCORL1	0.338909	4.63593	5.89816	2.17e-08	9.92e-07	8.82061	7.66344	ENSG00000085185
ITPA	-0.477476	2.85635	-5.89773	2.18e-08	9.92e-07	8.93107	7.6625	ENSG00000125877
RNF170	-0.276834	5.14997	-5.89555	2.2e-08	1e-06	8.77942	7.65781	ENSG00000120925
DNAJC19	-0.35765	3.91583	-5.89494	2.21e-08	1e-06	8.85431	7.6565	ENSG00000205981
HERC4	0.362086	5.68936	5.89478	2.21e-08	1e-06	8.75918	7.65615	ENSG00000148634
MBTPS1	0.233613	6.96633	5.89136	2.24e-08	1.02e-06	8.73814	7.64879	ENSG00000140943
DCTN6	-0.322274	4.55865	-5.89081	2.25e-08	1.02e-06	8.78965	7.6476	ENSG00000104671
SNX27	0.216844	6.93828	5.88908	2.27e-08	1.02e-06	8.72718	7.64388	ENSG00000143376
PCOLCE	0.518711	3.93752	5.88837	2.28e-08	1.02e-06	8.82893	7.64234	ENSG00000106333
ST3GAL1	0.365699	4.45575	5.88793	2.28e-08	1.02e-06	8.78417	7.6414	ENSG00000008513
PDS5A	0.404926	6.61322	5.88445	2.32e-08	1.04e-06	8.70332	7.63391	ENSG00000121892
KDM4D	-1.13417	-0.258781	-5.88382	2.33e-08	1.04e-06	8.7741	7.63255	ENSG00000186280
GTF2H5	-0.4603	4.74406	-5.88339	2.34e-08	1.04e-06	8.74346	7.63163	ENSG00000272047
GPBP1L1	0.306207	6.22448	5.88326	2.34e-08	1.04e-06	8.69754	7.63134	ENSG00000159592
NA	-0.644511	-0.19304	-5.88256	2.35e-08	1.04e-06	8.77033	7.62983	ENSG00000273314
GPX7	-0.487547	1.11753	-5.88166	2.36e-08	1.04e-06	8.84895	7.62791	ENSG00000116157
CYB5R1	-0.301709	4.42727	-5.87849	2.39e-08	1.06e-06	8.74027	7.62109	ENSG00000159348
PCK2	-0.731336	2.21378	-5.87758	2.4e-08	1.06e-06	8.84822	7.61914	ENSG00000100889
NA	1.26429	-1.05132	5.87724	2.41e-08	1.06e-06	8.64407	7.6184	ENSG00000260899
MTHFD1	-0.310691	4.81426	-5.87721	2.41e-08	1.06e-06	8.70901	7.61833	ENSG00000100714
NA	0.54799	2.00467	5.87595	2.42e-08	1.06e-06	8.84072	7.61562	ENSG00000276182
MCCC2	-0.345281	4.52323	-5.87504	2.43e-08	1.06e-06	8.71747	7.61366	ENSG00000131844
SMARCC1	0.300071	5.21018	5.87149	2.48e-08	1.08e-06	8.66214	7.60603	ENSG00000173473
NOP14	0.320996	5.19952	5.86787	2.52e-08	1.1e-06	8.64535	7.59827	ENSG00000087269
GUF1	-0.379131	4.24363	-5.8671	2.53e-08	1.1e-06	8.69767	7.59661	ENSG00000151806
NPC1L1	1.59744	0.757373	5.86653	2.54e-08	1.1e-06	8.75735	7.59538	ENSG00000015520
CUZD1	0.705877	1.21579	5.86526	2.55e-08	1.11e-06	8.77452	7.59265	ENSG00000138161
VIPAS39	-0.304085	4.11371	-5.86196	2.6e-08	1.12e-06	8.68478	7.58556	ENSG00000151445
HTR7P1	-0.806666	-0.0707267	-5.8579	2.65e-08	1.14e-06	8.67316	7.57686	ENSG00000183935
BANP	0.474289	4.15374	5.85726	2.66e-08	1.14e-06	8.66248	7.57548	ENSG00000172530
NA	1.40877	-2.51088	5.85711	2.66e-08	1.14e-06	8.27768	7.57515	ENSG00000283209
STK38	0.361689	5.09914	5.85698	2.66e-08	1.14e-06	8.60141	7.57488	ENSG00000112079
LINC01176	0.824998	0.115888	5.85466	2.69e-08	1.15e-06	8.65984	7.56989	ENSG00000281404
STX10	0.300513	5.01424	5.85339	2.71e-08	1.16e-06	8.58748	7.56717	ENSG00000104915
LMX1A	-1.60067	-2.79162	-5.85212	2.73e-08	1.16e-06	8.28058	7.56444	ENSG00000162761
DHX35	-0.374617	3.10222	-5.84521	2.82e-08	1.2e-06	8.67102	7.54963	ENSG00000101452
LYRM1	-0.341022	3.86647	-5.84323	2.85e-08	1.21e-06	8.61411	7.54539	ENSG00000102897
OLFML1	0.588406	1.18686	5.84301	2.85e-08	1.21e-06	8.67063	7.54492	ENSG00000183801
NA	-0.65533	0.466762	-5.84186	2.87e-08	1.21e-06	8.63845	7.54245	ENSG00000227014
PNLDC1	1.33935	-1.18859	5.84061	2.89e-08	1.22e-06	8.45032	7.53977	ENSG00000146453
NA	0.905811	-1.58369	5.8405	2.89e-08	1.22e-06	8.39728	7.53955	ENSG00000251095
NDUFA5	-0.307064	6.75591	-5.83738	2.93e-08	1.23e-06	8.47982	7.53285	ENSG00000128609
SOX4	0.432396	4.96232	5.83492	2.97e-08	1.24e-06	8.49983	7.52759	ENSG00000124766
PTPRJ	-0.408236	3.97598	-5.83465	2.97e-08	1.24e-06	8.56533	7.52702	ENSG00000149177
LNCOC1	-0.835388	0.808743	-5.83448	2.97e-08	1.24e-06	8.62209	7.52665	ENSG00000253741
RMND5A	0.433161	8.57823	5.83403	2.98e-08	1.24e-06	8.48471	7.52568	ENSG00000153561
RTL5	0.316811	6.51391	5.83354	2.99e-08	1.24e-06	8.45972	7.52463	ENSG00000242732
NA	-1.80549	-1.01062	-5.8327	3e-08	1.24e-06	8.47557	7.52284	ENSG00000279400
CINP	-0.403337	4.44081	-5.83192	3.01e-08	1.24e-06	8.51761	7.52117	ENSG00000100865
NA	-0.875781	-0.587076	-5.83182	3.01e-08	1.24e-06	8.50422	7.52095	ENSG00000280434
SLC6A1	-0.737147	6.78385	-5.83176	3.01e-08	1.24e-06	8.4561	7.52083	ENSG00000157103
NA	0.679471	-1.01985	5.83087	3.03e-08	1.25e-06	8.43595	7.51892	ENSG00000275542
CHRNA6	-1.2092	0.175794	-5.83014	3.04e-08	1.25e-06	8.56957	7.51736	ENSG00000147434
DVL2	0.340713	5.31576	5.82888	3.06e-08	1.26e-06	8.45557	7.51466	ENSG00000004975
CPS1	-0.633279	0.591207	-5.82772	3.07e-08	1.26e-06	8.57859	7.51217	ENSG00000021826
MFSD1	-0.463893	3.80421	-5.82606	3.1e-08	1.27e-06	8.53404	7.50862	ENSG00000118855
BNIPL	1.05572	1.82596	5.82458	3.12e-08	1.28e-06	8.59979	7.50547	ENSG00000163141
SPDYE3	-0.542401	1.76465	-5.82361	3.14e-08	1.28e-06	8.59551	7.50338	ENSG00000214300
MPI	-0.442706	4.87858	-5.82354	3.14e-08	1.28e-06	8.44997	7.50323	ENSG00000178802
RABEPK	-0.265914	3.18003	-5.82318	3.14e-08	1.28e-06	8.56474	7.50247	ENSG00000136933
NA	0.909946	-0.735785	5.82205	3.16e-08	1.28e-06	8.43108	7.50004	ENSG00000274156
MC1R	0.650175	5.29094	5.8208	3.18e-08	1.29e-06	8.42151	7.49738	ENSG00000258839
ZDHHC8	0.321348	5.7738	5.82024	3.19e-08	1.29e-06	8.40247	7.49617	ENSG00000099904
SLC25A5-AS1	-0.455899	1.56815	-5.81587	3.26e-08	1.31e-06	8.55727	7.48685	ENSG00000224281
BOLA3	-0.465963	2.97187	-5.81583	3.26e-08	1.31e-06	8.53819	7.48675	ENSG00000163170
CAMK1G	-1.02308	0.471681	-5.81367	3.3e-08	1.32e-06	8.51039	7.48214	ENSG00000008118
NA	-1.00876	1.20737	-5.81263	3.31e-08	1.33e-06	8.53499	7.47992	ENSG00000226200
NA	1.10731	-1.20283	5.81193	3.32e-08	1.33e-06	8.32121	7.47841	ENSG00000273416
PIAS4	0.315941	5.40457	5.81028	3.35e-08	1.34e-06	8.36447	7.4749	ENSG00000105229
ACOT11	-0.574841	3.54084	-5.80975	3.36e-08	1.34e-06	8.47809	7.47375	ENSG00000162390
NA	0.855633	0.74165	5.80695	3.41e-08	1.35e-06	8.48796	7.46777	ENSG00000260743
DCP2	0.338744	6.34107	5.80189	3.49e-08	1.39e-06	8.3099	7.45699	ENSG00000172795
MOB2	0.460313	5.32865	5.79959	3.53e-08	1.4e-06	8.31823	7.45208	ENSG00000182208
NUDT12	-0.471716	3.45185	-5.7984	3.55e-08	1.4e-06	8.42769	7.44953	ENSG00000112874
PANK2	0.42628	5.84662	5.79652	3.58e-08	1.42e-06	8.28792	7.44553	ENSG00000125779
RALY-AS1	-1.03997	-0.214459	-5.79606	3.59e-08	1.42e-06	8.38031	7.44454	ENSG00000285230
GSS	-0.54228	3.79079	-5.79425	3.63e-08	1.43e-06	8.38825	7.44068	ENSG00000100983
DECR1	-0.358424	4.38497	-5.79024	3.7e-08	1.45e-06	8.32494	7.43213	ENSG00000104325
NA	1.17667	-0.500589	5.78963	3.71e-08	1.45e-06	8.30976	7.43084	ENSG00000272217
MAGOHB	-0.369066	2.52961	-5.78956	3.71e-08	1.45e-06	8.43116	7.43069	ENSG00000111196
PHF1	0.31202	6.35495	5.78869	3.73e-08	1.45e-06	8.24646	7.42883	ENSG00000112511
PCCB	-0.303475	4.71185	-5.78764	3.74e-08	1.46e-06	8.28988	7.42659	ENSG00000114054
DDX28	-0.704243	1.76301	-5.78452	3.8e-08	1.48e-06	8.41512	7.41995	ENSG00000182810
MRPL45	-0.34132	3.84386	-5.78313	3.83e-08	1.49e-06	8.32845	7.41698	ENSG00000278845
MTR	-0.438997	5.48549	-5.78199	3.85e-08	1.49e-06	8.22801	7.41457	ENSG00000116984
TOLLIP	0.225821	7.4201	5.78169	3.86e-08	1.49e-06	8.2196	7.41392	ENSG00000078902
FICD	-0.360152	2.65462	-5.78168	3.86e-08	1.49e-06	8.39162	7.41391	ENSG00000198855
NA	0.792497	4.1102	5.77916	3.9e-08	1.51e-06	8.30319	7.40853	ENSG00000276259
STEEP1	-0.332064	4.02945	-5.7779	3.93e-08	1.51e-06	8.29182	7.40584	ENSG00000018610
NA	1.15289	5.12995	5.77631	3.96e-08	1.52e-06	8.22543	7.40246	ENSG00000254615
FKTN	-0.411846	4.33148	-5.77579	3.97e-08	1.52e-06	8.25855	7.40135	ENSG00000106692
ADAM20P1	0.781476	3.1068	5.77549	3.97e-08	1.52e-06	8.34817	7.40072	ENSG00000259158
NA	0.995965	0.324949	5.77493	3.99e-08	1.52e-06	8.31432	7.39953	ENSG00000226396
BRCC3P1	0.868466	-1.24467	5.77404	4e-08	1.53e-06	8.16081	7.39764	ENSG00000251667
EIF3M	-0.251421	6.03256	-5.77298	4.02e-08	1.53e-06	8.17421	7.39538	ENSG00000149100
NA	0.744865	0.571857	5.77263	4.03e-08	1.53e-06	8.32018	7.39464	ENSG00000277435
ERI2	-0.568333	2.78011	-5.77188	4.05e-08	1.54e-06	8.34012	7.39305	ENSG00000196678
EXOC1	-0.302026	5.15559	-5.76946	4.09e-08	1.55e-06	8.17933	7.3879	ENSG00000090989
USP46-DT	-1.29186	-1.54865	-5.76889	4.11e-08	1.55e-06	8.11279	7.38668	ENSG00000248866
LINC02987	0.441064	3.03424	5.76748	4.13e-08	1.56e-06	8.31259	7.38368	ENSG00000267575
ABITRAM	-0.289086	3.25714	-5.76681	4.15e-08	1.56e-06	8.29426	7.38226	ENSG00000119328
CHRM2	-1.13988	-1.40085	-5.7644	4.2e-08	1.58e-06	8.13301	7.37714	ENSG00000181072
RGS22	-1.02907	-1.5715	-5.76225	4.24e-08	1.59e-06	8.07411	7.37256	ENSG00000132554
CNOT3	0.31288	5.73234	5.76125	4.26e-08	1.6e-06	8.12268	7.37044	ENSG00000088038
LSMEM1	0.893711	2.97243	5.7607	4.27e-08	1.6e-06	8.28559	7.36927	ENSG00000181016
NA	0.339159	1.81404	5.76044	4.28e-08	1.6e-06	8.30377	7.36872	ENSG00000234773
ZCWPW2	-0.619618	0.0764323	-5.75947	4.3e-08	1.6e-06	8.23589	7.36666	ENSG00000206559
YY1	0.326744	7.13664	5.75942	4.3e-08	1.6e-06	8.11159	7.36654	ENSG00000100811
NA	0.471545	1.41834	5.75799	4.33e-08	1.61e-06	8.28626	7.36351	ENSG00000269489
NA	0.623587	3.72147	5.75733	4.34e-08	1.61e-06	8.22469	7.36211	ENSG00000277938
BRD2	0.247102	8.07069	5.75729	4.34e-08	1.61e-06	8.11259	7.36201	ENSG00000204256
LINC00467	-0.744939	0.427467	-5.75712	4.35e-08	1.61e-06	8.2452	7.36166	ENSG00000153363
NA	0.565176	1.84582	5.75518	4.39e-08	1.62e-06	8.27958	7.35755	ENSG00000228393
CEL	0.801091	2.89742	5.75485	4.4e-08	1.62e-06	8.26123	7.35684	ENSG00000170835
IKBKB	0.410874	5.91675	5.75373	4.42e-08	1.63e-06	8.08464	7.35447	ENSG00000104365
PRMT6	-0.436781	3.18182	-5.75342	4.43e-08	1.63e-06	8.23393	7.35382	ENSG00000198890
GPRASP2	-0.546562	5.52527	-5.74965	4.51e-08	1.65e-06	8.07734	7.34581	ENSG00000158301
NME5	-0.678472	1.68623	-5.74873	4.53e-08	1.66e-06	8.24935	7.34384	ENSG00000112981
PEX19	-0.393967	5.24739	-5.74831	4.54e-08	1.66e-06	8.07738	7.34296	ENSG00000162735
TAF1A-AS1	-0.500661	-0.562405	-5.74487	4.62e-08	1.68e-06	8.12046	7.33567	ENSG00000225265
TXLNG	0.278966	5.25166	5.74345	4.65e-08	1.69e-06	8.05392	7.33264	ENSG00000086712
ANKRD31	-0.921787	-1.72363	-5.74162	4.69e-08	1.7e-06	7.97098	7.32877	ENSG00000145700
EZHIP	0.799772	0.511258	5.73981	4.73e-08	1.72e-06	8.16733	7.32493	ENSG00000187690
LYPLAL1	-0.462877	3.32307	-5.73942	4.74e-08	1.72e-06	8.16203	7.3241	ENSG00000143353
NA	1.06319	0.58912	5.73933	4.74e-08	1.72e-06	8.17015	7.32391	ENSG00000286008
NA	-1.08485	-0.891015	-5.73736	4.79e-08	1.73e-06	8.05471	7.31973	ENSG00000286084
SH3YL1	0.26568	5.36578	5.73721	4.79e-08	1.73e-06	8.01874	7.31941	ENSG00000035115
C16orf46	0.514814	1.01997	5.73669	4.8e-08	1.73e-06	8.17754	7.31832	ENSG00000166455
ADGRL1	0.381156	8.2519	5.73646	4.81e-08	1.73e-06	8.01656	7.31782	ENSG00000072071
PPP2R2D	0.45975	6.14729	5.73606	4.82e-08	1.73e-06	7.99873	7.31699	ENSG00000175470
NA	0.493182	0.816974	5.73264	4.9e-08	1.75e-06	8.1503	7.30973	ENSG00000271659
NT5DC1	-0.398951	4.17786	-5.7311	4.94e-08	1.76e-06	8.05973	7.30646	ENSG00000178425
CYB561D2	0.556789	0.233801	5.73094	4.94e-08	1.76e-06	8.11047	7.30613	ENSG00000271858
RFNG	0.342834	5.53997	5.73047	4.95e-08	1.76e-06	7.9833	7.30514	ENSG00000169733
CYHR1	0.353467	6.8825	5.73021	4.96e-08	1.76e-06	7.97159	7.30457	ENSG00000187954
FAM13A	0.38403	6.50151	5.72801	5.01e-08	1.78e-06	7.96025	7.29993	ENSG00000138640
PKDREJ	-0.920428	-0.46649	-5.72788	5.02e-08	1.78e-06	8.05887	7.29965	ENSG00000130943
ZNF619	-0.53248	1.92215	-5.72656	5.05e-08	1.79e-06	8.14807	7.29686	ENSG00000177873
RCC2	0.354943	5.62317	5.72571	5.07e-08	1.79e-06	7.95744	7.29506	ENSG00000179051
ZNF214	-0.524303	1.51134	-5.72493	5.09e-08	1.79e-06	8.13851	7.29341	ENSG00000149050
NFKBIA	0.526951	5.5138	5.72101	5.19e-08	1.83e-06	7.93981	7.28511	ENSG00000100906
NA	1.0905	-0.797241	5.72043	5.2e-08	1.83e-06	7.97027	7.28388	ENSG00000184414
DNAJC10	-0.476422	5.30034	-5.7197	5.22e-08	1.83e-06	7.94138	7.28233	ENSG00000077232
ST3GAL3	-0.475952	4.43444	-5.7187	5.25e-08	1.84e-06	7.98498	7.28022	ENSG00000126091
SLC26A5-AS1	0.678157	0.547578	5.71752	5.28e-08	1.84e-06	8.07183	7.27771	ENSG00000234715
USP40	-0.400668	4.19096	-5.71748	5.28e-08	1.84e-06	7.99853	7.27765	ENSG00000085982
PRKCZ-AS1	0.51854	4.18734	5.71627	5.31e-08	1.85e-06	7.99713	7.27507	ENSG00000182873
FNDC5	-0.531828	5.92541	-5.71596	5.32e-08	1.85e-06	7.90853	7.27441	ENSG00000160097
RAB15	0.578358	7.44937	5.71468	5.35e-08	1.86e-06	7.9038	7.27173	ENSG00000139998
HGFAC	0.925135	2.28319	5.71427	5.36e-08	1.86e-06	8.08977	7.27084	ENSG00000109758
GDF15	1.05506	-1.97705	5.71376	5.37e-08	1.86e-06	7.77264	7.26976	ENSG00000130513
PPP1R2	-0.316917	5.38904	-5.71163	5.43e-08	1.88e-06	7.89938	7.26526	ENSG00000184203
THAP12P8	0.871321	-0.0302465	5.7106	5.46e-08	1.88e-06	8.0086	7.26309	ENSG00000223963
NA	-0.800987	0.724054	-5.7093	5.49e-08	1.89e-06	8.04498	7.26034	ENSG00000234807
ARL1	-0.337964	5.42298	-5.70837	5.52e-08	1.9e-06	7.88419	7.25837	ENSG00000120805
NA	0.936959	0.375063	5.70768	5.53e-08	1.9e-06	8.01492	7.25692	ENSG00000258384
NA	1.45336	-2.43162	5.70766	5.53e-08	1.9e-06	7.66053	7.25688	ENSG00000270240
TANGO6	-0.401439	3.04111	-5.70662	5.56e-08	1.91e-06	8.02274	7.25469	ENSG00000103047
PAPOLA	0.484197	7.47967	5.70551	5.59e-08	1.91e-06	7.86126	7.25232	ENSG00000090060
MAST2	0.260207	5.65749	5.70421	5.63e-08	1.92e-06	7.85536	7.24959	ENSG00000086015
CCDC40	0.657718	2.81236	5.7032	5.66e-08	1.93e-06	8.02506	7.24745	ENSG00000141519
NA	1.07718	4.34154	5.70261	5.67e-08	1.93e-06	7.93047	7.24621	ENSG00000279196
TMEM14B	-0.413661	4.50673	-5.70179	5.7e-08	1.94e-06	7.89983	7.24449	ENSG00000137210
PGBD5	0.337144	6.84447	5.70131	5.71e-08	1.94e-06	7.83582	7.24346	ENSG00000177614
HDAC4	0.241989	5.54905	5.70057	5.73e-08	1.94e-06	7.84055	7.2419	ENSG00000068024
NA	-0.762734	-1.65345	-5.70037	5.73e-08	1.94e-06	7.78467	7.24148	ENSG00000259442
MORN4	-0.350451	3.99565	-5.69947	5.76e-08	1.94e-06	7.92814	7.23958	ENSG00000171160
EIF3B	0.210455	6.23842	5.69928	5.77e-08	1.94e-06	7.82475	7.23917	ENSG00000106263
ELAC1	-0.530723	1.75333	-5.6984	5.79e-08	1.94e-06	8.01888	7.23732	ENSG00000141642
SRD5A3-AS1	-0.575635	0.151742	-5.69833	5.79e-08	1.94e-06	7.96336	7.23717	ENSG00000249700
TMEM45B	0.539304	-0.531405	5.69823	5.79e-08	1.94e-06	7.90458	7.23696	ENSG00000151715
MTNR1A	-1.22598	-1.90136	-5.69753	5.81e-08	1.95e-06	7.78052	7.23549	ENSG00000168412
YEATS4	-0.580383	3.45537	-5.69611	5.85e-08	1.96e-06	7.94661	7.23248	ENSG00000127337
NA	0.577116	2.46755	5.69554	5.87e-08	1.96e-06	8.00009	7.23127	ENSG00000239569
PTBP1	0.321707	5.98018	5.69496	5.89e-08	1.96e-06	7.80685	7.23005	ENSG00000011304
TMX2	-0.295377	5.867	-5.69458	5.9e-08	1.96e-06	7.80667	7.22926	ENSG00000213593
C19orf25	0.252191	4.99301	5.69359	5.93e-08	1.97e-06	7.83254	7.22716	ENSG00000119559
RNF24	0.458501	5.81023	5.69254	5.96e-08	1.98e-06	7.79838	7.22495	ENSG00000101236
ARSD	-0.649111	2.70665	-5.69193	5.98e-08	1.98e-06	7.97401	7.22365	ENSG00000006756
MTO1	0.270083	4.90497	5.69133	5.99e-08	1.98e-06	7.82416	7.22241	ENSG00000135297
HMGCL	-0.502118	3.13677	-5.69121	6e-08	1.98e-06	7.95103	7.22216	ENSG00000117305
ABCB6	0.406983	5.52352	5.68976	6.04e-08	1.99e-06	7.79235	7.21909	ENSG00000115657
BCKDHB	-0.518719	3.83691	-5.68945	6.05e-08	1.99e-06	7.89158	7.21844	ENSG00000083123
CRTC2	0.312802	5.61494	5.6877	6.1e-08	2.01e-06	7.7802	7.21474	ENSG00000160741
GLMP	-0.362055	2.5928	-5.68644	6.14e-08	2.02e-06	7.95291	7.21208	ENSG00000198715
NA	0.637424	-0.0684303	5.68521	6.17e-08	2.02e-06	7.88826	7.2095	ENSG00000227253
COLGALT2	-0.30639	5.14214	-5.68414	6.21e-08	2.03e-06	7.77846	7.20725	ENSG00000198756
LYPD5	-0.510877	2.34525	-5.68414	6.21e-08	2.03e-06	7.94712	7.20723	ENSG00000159871
DMRTC1B	-0.648936	2.21591	-5.68364	6.22e-08	2.03e-06	7.94878	7.20617	ENSG00000184911
SMAD2	0.292111	5.98184	5.68253	6.25e-08	2.04e-06	7.74856	7.20383	ENSG00000175387
LINC01359	-1.01485	-0.151179	-5.67812	6.39e-08	2.08e-06	7.8485	7.19456	ENSG00000226891
C6orf47	-0.341953	3.80945	-5.67666	6.43e-08	2.09e-06	7.83537	7.19147	ENSG00000204439
MCEE	-0.312829	2.02257	-5.67627	6.45e-08	2.09e-06	7.91702	7.19067	ENSG00000124370
RBMX	-0.362909	6.57504	-5.67615	6.45e-08	2.09e-06	7.71807	7.19041	ENSG00000147274
FUNDC1	-0.278508	3.83825	-5.67496	6.49e-08	2.1e-06	7.82413	7.1879	ENSG00000069509
DAXX	0.238112	5.03238	5.67449	6.5e-08	2.1e-06	7.73911	7.18691	ENSG00000204209
OXA1L	-0.44537	5.0155	-5.67363	6.53e-08	2.11e-06	7.73714	7.18509	ENSG00000155463
OXCT2	-0.91832	0.104108	-5.67291	6.55e-08	2.11e-06	7.85068	7.18359	ENSG00000198754
HOMEZ	-0.330951	2.70823	-5.67185	6.59e-08	2.12e-06	7.88117	7.18136	ENSG00000215271
ZNF596	-0.553258	3.46956	-5.6714	6.6e-08	2.12e-06	7.83638	7.1804	ENSG00000172748
TRAPPC6A	-0.6612	1.64607	-5.66974	6.65e-08	2.13e-06	7.88723	7.1769	ENSG00000007255
LINC00461	-0.46242	5.15899	-5.6687	6.69e-08	2.14e-06	7.70617	7.17471	ENSG00000245526
NR2F2	0.625911	3.68132	5.66804	6.71e-08	2.14e-06	7.80665	7.17333	ENSG00000185551
CHMP6	-0.618326	2.91884	-5.66593	6.78e-08	2.16e-06	7.84466	7.16889	ENSG00000176108
JMJD6	0.77252	6.24527	5.66437	6.83e-08	2.18e-06	7.66306	7.16561	ENSG00000070495
DTX3	0.309629	7.06792	5.66313	6.87e-08	2.19e-06	7.65824	7.163	ENSG00000178498
SP1	0.301591	6.40049	5.66096	6.94e-08	2.2e-06	7.64539	7.15844	ENSG00000185591
MED17	0.351902	5.28601	5.66066	6.95e-08	2.2e-06	7.66319	7.15781	ENSG00000042429
BTN3A3	-0.444941	3.21615	-5.66061	6.95e-08	2.2e-06	7.80332	7.1577	ENSG00000111801
MROH7	-0.669296	3.51007	-5.66057	6.96e-08	2.2e-06	7.78603	7.15762	ENSG00000184313
SIRT1	0.330652	5.47022	5.65896	7.01e-08	2.21e-06	7.64882	7.15424	ENSG00000096717
IL34	0.470644	2.3664	5.65808	7.04e-08	2.22e-06	7.83028	7.15239	ENSG00000157368
LIPJ	-1.42221	-2.15645	-5.65745	7.06e-08	2.22e-06	7.53663	7.15106	ENSG00000204022
OTUD1	0.373088	4.54826	5.65741	7.06e-08	2.22e-06	7.68986	7.15097	ENSG00000165312
WSB1	-0.540272	6.35088	-5.65655	7.09e-08	2.23e-06	7.6266	7.14916	ENSG00000109046
NA	0.900667	-2.16126	5.6558	7.12e-08	2.23e-06	7.48939	7.1476	ENSG00000259354
NA	-0.681001	4.33959	-5.65464	7.16e-08	2.24e-06	7.69312	7.14516	ENSG00000250644
FAM149A	-0.515029	2.78107	-5.64965	7.33e-08	2.29e-06	7.77569	7.13467	ENSG00000109794
GLDN	-1.00578	2.37314	-5.64846	7.38e-08	2.3e-06	7.78143	7.13217	ENSG00000186417
PIP4P1	0.201632	5.66255	5.64711	7.42e-08	2.31e-06	7.58775	7.12935	ENSG00000165782
ORC1	0.646181	0.201625	5.64615	7.46e-08	2.32e-06	7.73	7.12733	ENSG00000085840
NA	1.11639	-0.542292	5.64608	7.46e-08	2.32e-06	7.66844	7.12719	ENSG00000276867
NOS2P3	1.04701	0.362068	5.64498	7.5e-08	2.33e-06	7.73373	7.12487	ENSG00000230528
THAP7-AS1	0.403339	2.28528	5.64418	7.53e-08	2.33e-06	7.76822	7.12319	ENSG00000230513
LINC01599	0.739417	0.221073	5.64347	7.56e-08	2.34e-06	7.7204	7.1217	ENSG00000214900
RERE	0.256927	7.89515	5.64208	7.61e-08	2.35e-06	7.56956	7.11879	ENSG00000142599
CPNE1	0.328218	5.92661	5.64151	7.63e-08	2.35e-06	7.55764	7.11758	ENSG00000214078
SETD6	0.456823	5.86199	5.64128	7.64e-08	2.35e-06	7.55773	7.11709	ENSG00000103037
DIXDC1	0.401236	7.27133	5.64073	7.66e-08	2.35e-06	7.55631	7.11595	ENSG00000150764
NA	-0.964846	-0.881292	-5.64058	7.66e-08	2.35e-06	7.63737	7.11563	ENSG00000188013
TKFC	-0.584709	3.25165	-5.64043	7.67e-08	2.35e-06	7.70678	7.11531	ENSG00000149476
SAPCD2	-0.641838	1.40723	-5.63964	7.7e-08	2.36e-06	7.74768	7.11366	ENSG00000186193
RIPOR3	0.757315	0.627295	5.63879	7.73e-08	2.36e-06	7.71779	7.11188	ENSG00000042062
MSANTD1	0.715224	1.41247	5.63854	7.74e-08	2.36e-06	7.74221	7.11136	ENSG00000188981
MALT1	0.312919	5.50523	5.63669	7.81e-08	2.38e-06	7.54364	7.10748	ENSG00000172175
DLEU1	0.521711	2.75451	5.63658	7.81e-08	2.38e-06	7.71908	7.10724	ENSG00000176124
NA	0.863834	-0.913425	5.63528	7.86e-08	2.39e-06	7.5826	7.10452	ENSG00000260844
DTX2P1-UPK3BP1-PMS2P11	-0.40085	3.03842	-5.63486	7.88e-08	2.39e-06	7.69601	7.10364	ENSG00000265479
COPS7A	-0.41785	5.55471	-5.63451	7.89e-08	2.39e-06	7.53353	7.1029	ENSG00000111652
UFSP1	0.765163	0.167863	5.63237	7.97e-08	2.41e-06	7.66593	7.09842	ENSG00000176125
FAM86C2P	-0.906357	-0.391483	-5.63213	7.98e-08	2.41e-06	7.63227	7.09792	ENSG00000160172
CCNA2	0.883656	3.55611	5.62884	8.11e-08	2.45e-06	7.6393	7.09101	ENSG00000145386
H2BC21	0.78436	5.30233	5.62788	8.15e-08	2.46e-06	7.51374	7.089	ENSG00000184678
BCORP1	-0.504857	-2.50435	-5.62519	8.25e-08	2.49e-06	7.58986	7.08336	ENSG00000215580
PRPF4B	0.398627	7.08104	5.62239	8.37e-08	2.52e-06	7.46923	7.07751	ENSG00000112739
VPS52	-0.25681	5.32583	-5.62102	8.42e-08	2.53e-06	7.47686	7.07464	ENSG00000223501
APEH	-0.47535	4.38801	-5.62088	8.43e-08	2.53e-06	7.53162	7.07435	ENSG00000164062
GABPB1	0.342158	4.10223	5.6187	8.52e-08	2.55e-06	7.54413	7.06978	ENSG00000104064
TATDN1	-0.349189	3.40454	-5.61809	8.54e-08	2.55e-06	7.5932	7.0685	ENSG00000147687
MEX3C	0.359113	5.1907	5.61781	8.55e-08	2.55e-06	7.46747	7.06792	ENSG00000176624
PTPN2	0.323699	5.8168	5.61756	8.56e-08	2.55e-06	7.44744	7.0674	ENSG00000175354
SRSF4	0.240487	6.53334	5.61622	8.62e-08	2.56e-06	7.43677	7.0646	ENSG00000116350
FANCC	0.529584	4.97229	5.61593	8.63e-08	2.56e-06	7.47213	7.06399	ENSG00000158169
KCNIP1	-0.633373	3.21833	-5.61593	8.63e-08	2.56e-06	7.59482	7.06399	ENSG00000182132
SORL1	-0.315836	7.94845	-5.61536	8.65e-08	2.57e-06	7.44769	7.06279	ENSG00000137642
KANSL1	0.268148	6.75409	5.61502	8.67e-08	2.57e-06	7.43244	7.06209	ENSG00000120071
DUS2	-0.591138	2.10705	-5.61496	8.67e-08	2.57e-06	7.63674	7.06195	ENSG00000167264
EXOSC1	-0.400672	3.05668	-5.61305	8.75e-08	2.58e-06	7.59485	7.05796	ENSG00000171311
CDK13	0.190566	6.27869	5.61266	8.77e-08	2.58e-06	7.42029	7.05714	ENSG00000065883
NA	0.862041	1.55584	5.61237	8.78e-08	2.58e-06	7.62617	7.05654	ENSG00000245156
UBE2I	0.25295	6.66965	5.61223	8.79e-08	2.58e-06	7.41849	7.05625	ENSG00000103275
JDP2	0.502593	4.75353	5.61016	8.87e-08	2.6e-06	7.45946	7.05191	ENSG00000140044
M6PR	-0.231298	5.84549	-5.6101	8.88e-08	2.6e-06	7.41239	7.05179	ENSG00000003056
RPL7AP16	0.921585	-1.14607	5.6098	8.89e-08	2.6e-06	7.45844	7.05116	ENSG00000234329
MPDU1	-0.260088	4.34475	-5.60931	8.91e-08	2.61e-06	7.48209	7.05014	ENSG00000129255
MCHR1	-1.04495	0.170207	-5.60919	8.91e-08	2.61e-06	7.57365	7.0499	ENSG00000128285
NA	0.463961	4.45126	5.60841	8.95e-08	2.61e-06	7.47235	7.04826	ENSG00000261526
ZMYND19	0.284344	3.88057	5.60707	9.01e-08	2.62e-06	7.51134	7.04545	ENSG00000165724
LAPTM4B	-0.598605	4.28464	-5.60631	9.04e-08	2.63e-06	7.47066	7.04388	ENSG00000104341
TTC30A	-0.700748	2.01881	-5.60523	9.09e-08	2.64e-06	7.59276	7.04162	ENSG00000197557
FKRP	-0.467941	2.95473	-5.60495	9.1e-08	2.64e-06	7.56227	7.04102	ENSG00000181027
NA	0.928755	-0.939159	5.60455	9.12e-08	2.64e-06	7.44602	7.04019	ENSG00000219529
TRAM2-AS1	-0.466265	1.59313	-5.6043	9.13e-08	2.64e-06	7.59023	7.03966	ENSG00000225791
HYKK	-0.404474	0.914108	-5.60273	9.2e-08	2.66e-06	7.5715	7.03639	ENSG00000188266
WDR26	0.293809	6.95032	5.60109	9.27e-08	2.67e-06	7.369	7.03297	ENSG00000162923
ZNF75D	-0.280372	3.74923	-5.60104	9.27e-08	2.67e-06	7.48845	7.03286	ENSG00000186376
PPCS	-0.382118	3.65896	-5.60019	9.31e-08	2.68e-06	7.4917	7.03109	ENSG00000127125
EIF2AK3-DT	-0.779883	-0.649828	-5.60014	9.31e-08	2.68e-06	7.47031	7.03098	ENSG00000234028
LINC02552	-0.739117	1.5877	-5.59962	9.34e-08	2.68e-06	7.56943	7.02988	ENSG00000256422
STAR	-0.640116	0.0872433	-5.59943	9.34e-08	2.68e-06	7.52256	7.02948	ENSG00000147465
ING1	0.389691	4.31065	5.59895	9.36e-08	2.68e-06	7.43711	7.02849	ENSG00000153487
ERO1B	0.374862	5.26441	5.5977	9.42e-08	2.69e-06	7.37144	7.02588	ENSG00000086619
NA	0.87993	0.687376	5.59764	9.42e-08	2.69e-06	7.53863	7.02576	ENSG00000235888
GSK3A	0.231779	6.58739	5.5954	9.53e-08	2.72e-06	7.34012	7.02108	ENSG00000105723
DHFR2	-0.632188	2.50302	-5.59229	9.67e-08	2.75e-06	7.52207	7.01458	ENSG00000178700
EXD2	0.241304	5.64708	5.58955	9.8e-08	2.79e-06	7.32079	7.00887	ENSG00000081177
CFAP70	-0.486162	2.71077	-5.5894	9.81e-08	2.79e-06	7.50439	7.00855	ENSG00000156042
ZCCHC8	0.31218	5.15893	5.58685	9.93e-08	2.82e-06	7.32555	7.00323	ENSG00000033030
TIMM23	-0.268179	4.23176	-5.58552	9.99e-08	2.83e-06	7.37948	7.00047	ENSG00000265354
PLP2	0.417393	3.10971	5.58442	1e-07	2.84e-06	7.46414	6.99816	ENSG00000102007
UBQLN4	0.216649	6.15493	5.58296	1.01e-07	2.86e-06	7.28297	6.99513	ENSG00000160803
RMDN1	-0.326206	4.24891	-5.58192	1.02e-07	2.87e-06	7.36208	6.99295	ENSG00000176623
NA	0.940828	-0.833406	5.58174	1.02e-07	2.87e-06	7.35765	6.99259	ENSG00000237927
PPEF2	0.810134	0.463617	5.58055	1.02e-07	2.88e-06	7.45165	6.99011	ENSG00000156194
BTBD6	0.343545	5.88922	5.5805	1.02e-07	2.88e-06	7.2747	6.99	ENSG00000184887
CARNS1	-1.13028	3.95786	-5.58	1.03e-07	2.88e-06	7.38024	6.98895	ENSG00000172508
ADHFE1	-0.766449	3.13598	-5.57881	1.03e-07	2.89e-06	7.4335	6.98647	ENSG00000147576
MAST1	0.658597	7.54349	5.57855	1.03e-07	2.89e-06	7.27021	6.98594	ENSG00000105613
SCN5A	0.864884	-1.0102	5.5785	1.03e-07	2.89e-06	7.32663	6.98582	ENSG00000183873
ZBTB10	0.33296	6.09783	5.57774	1.04e-07	2.9e-06	7.25987	6.98424	ENSG00000205189
FBXL22	-0.698799	0.848435	-5.5775	1.04e-07	2.9e-06	7.45893	6.98374	ENSG00000197361
NDUFS7	0.350589	6.7108	5.57685	1.04e-07	2.9e-06	7.2547	6.98239	ENSG00000115286
NA	1.11394	-0.173749	5.57618	1.04e-07	2.91e-06	7.3916	6.98098	ENSG00000258900
BCDIN3D-AS1	-0.455258	1.26734	-5.5758	1.05e-07	2.91e-06	7.45914	6.98019	ENSG00000258057
ZNF200	-0.398645	3.19677	-5.575	1.05e-07	2.92e-06	7.40962	6.97853	ENSG00000010539
RILPL2	0.379312	3.05452	5.57413	1.06e-07	2.92e-06	7.41909	6.97672	ENSG00000150977
FOLH1	-1.10282	1.71245	-5.57373	1.06e-07	2.93e-06	7.45252	6.97589	ENSG00000086205
NA	-0.847456	-1.58202	-5.57288	1.06e-07	2.93e-06	7.23972	6.97413	ENSG00000272927
PHF10	0.270802	6.47993	5.57268	1.06e-07	2.93e-06	7.23487	6.9737	ENSG00000130024
DXO	0.329229	5.05096	5.57014	1.08e-07	2.97e-06	7.25493	6.96841	ENSG00000204348
CHST6	0.462926	5.03405	5.56933	1.08e-07	2.97e-06	7.25193	6.96672	ENSG00000183196
LGR6	-1.20259	2.45399	-5.5691	1.08e-07	2.97e-06	7.41922	6.96626	ENSG00000133067
RPA3	-0.42485	2.88285	-5.56862	1.08e-07	2.98e-06	7.39657	6.96525	ENSG00000106399
MAP3K7	0.368601	6.08849	5.5649	1.1e-07	3.02e-06	7.20069	6.95751	ENSG00000135341
SLC23A3	0.95695	0.0561517	5.56366	1.11e-07	3.04e-06	7.35525	6.95492	ENSG00000213901
ANAPC13	-0.268652	4.82093	-5.56211	1.12e-07	3.06e-06	7.22926	6.9517	ENSG00000129055
CRABP2	0.716453	1.70303	5.56143	1.12e-07	3.06e-06	7.39716	6.9503	ENSG00000143320
ANKRD13A	-0.203552	5.02041	-5.56129	1.12e-07	3.06e-06	7.21369	6.95	ENSG00000076513
ALG1	-0.486491	3.07348	-5.55857	1.14e-07	3.1e-06	7.34399	6.94433	ENSG00000033011
NA	0.715765	2.07468	5.55802	1.14e-07	3.1e-06	7.38	6.94319	ENSG00000261168
ZCCHC18	0.406942	3.64082	5.55679	1.15e-07	3.12e-06	7.29769	6.94065	ENSG00000166707
LOC613038	-0.992676	-1.42006	-5.55602	1.15e-07	3.12e-06	7.19571	6.93904	ENSG00000258130
NA	-0.654382	1.07329	-5.55597	1.15e-07	3.12e-06	7.36772	6.93894	ENSG00000278266
NA	1.26204	-0.610597	5.55465	1.16e-07	3.14e-06	7.26732	6.9362	ENSG00000279314
NA	0.412969	1.29692	5.55368	1.16e-07	3.15e-06	7.35892	6.93418	ENSG00000278922
NA	0.906183	-2.08156	5.55097	1.18e-07	3.18e-06	7.05809	6.92855	ENSG00000261610
TMEM168	-0.490413	3.56199	-5.54987	1.19e-07	3.2e-06	7.26806	6.92627	ENSG00000146802
GABRR1	1.34499	-2.47794	5.54863	1.19e-07	3.21e-06	6.98235	6.92368	ENSG00000146276
TBCD	0.290868	6.55468	5.54812	1.2e-07	3.21e-06	7.12145	6.92262	ENSG00000141556
MKNK2	0.454049	7.44752	5.54775	1.2e-07	3.21e-06	7.12646	6.92185	ENSG00000099875
SEMA3E	-0.589954	2.05108	-5.54771	1.2e-07	3.21e-06	7.33147	6.92177	ENSG00000170381
TEAD2	0.638021	1.48902	5.54754	1.2e-07	3.21e-06	7.33352	6.92143	ENSG00000074219
SLC9A7P1	-0.834138	-1.09324	-5.54568	1.21e-07	3.24e-06	7.19859	6.91756	ENSG00000227825
SMIM10L2B	-0.959239	3.54814	-5.54528	1.21e-07	3.24e-06	7.24819	6.91673	ENSG00000196972
CEACAM19	0.446496	3.25498	5.54374	1.22e-07	3.26e-06	7.27012	6.91353	ENSG00000186567
OPALIN	-1.39945	2.91243	-5.5423	1.23e-07	3.28e-06	7.27304	6.91054	ENSG00000197430
ERCC5	0.336751	6.00482	5.53982	1.24e-07	3.31e-06	7.08517	6.9054	ENSG00000134899
ITIH2	0.583604	-0.264872	5.53912	1.25e-07	3.32e-06	7.22508	6.90394	ENSG00000151655
AGA	-0.658226	1.87379	-5.53882	1.25e-07	3.32e-06	7.2945	6.90332	ENSG00000038002
LIFR-AS1	-0.56162	2.38157	-5.53809	1.25e-07	3.32e-06	7.27973	6.90181	ENSG00000244968
DTWD2	-0.44359	3.31339	-5.53807	1.25e-07	3.32e-06	7.23278	6.90177	ENSG00000169570
IDNK	-0.731904	2.8336	-5.53747	1.26e-07	3.33e-06	7.26113	6.90052	ENSG00000148057
EEF2KMT	-0.506584	1.6589	-5.537	1.26e-07	3.33e-06	7.28759	6.89954	ENSG00000118894
CPT1B	0.501636	5.51566	5.53669	1.26e-07	3.33e-06	7.08352	6.8989	ENSG00000205560
HP1BP3	0.231138	7.64279	5.53555	1.27e-07	3.35e-06	7.07305	6.89653	ENSG00000127483
USP51	-0.501636	2.27533	-5.53441	1.28e-07	3.36e-06	7.26733	6.89418	ENSG00000247746
NA	0.503308	6.74633	5.53414	1.28e-07	3.36e-06	7.0585	6.89361	ENSG00000093100
NA	0.586077	4.47133	5.5341	1.28e-07	3.36e-06	7.13	6.89352	ENSG00000255389
CCN3	0.718693	2.38254	5.53215	1.29e-07	3.38e-06	7.25503	6.88949	ENSG00000136999
LBX2-AS1	0.90875	-0.730997	5.53209	1.29e-07	3.38e-06	7.154	6.88936	ENSG00000257702
NA	0.821989	-1.69036	5.53124	1.3e-07	3.39e-06	7.03455	6.8876	ENSG00000269946
TLCD1	-0.70456	1.46981	-5.5309	1.3e-07	3.39e-06	7.25944	6.8869	ENSG00000160606
NIPSNAP3B	-0.419736	2.95301	-5.53034	1.3e-07	3.4e-06	7.22072	6.88573	ENSG00000165028
EIF1AY	-0.386046	-0.754212	-5.53003	1.3e-07	3.4e-06	7.24548	6.8851	ENSG00000198692
SIRPA	0.222525	8.05704	5.52973	1.3e-07	3.4e-06	7.05165	6.88447	ENSG00000198053
WNT2B	0.377753	3.66452	5.5293	1.31e-07	3.4e-06	7.16957	6.88359	ENSG00000134245
NA	0.65191	-1.09503	5.52913	1.31e-07	3.4e-06	7.10361	6.88323	ENSG00000231086
TMEM243	0.453984	2.77238	5.5288	1.31e-07	3.4e-06	7.22807	6.88254	ENSG00000135185
ABCD4	0.349419	6.06922	5.52786	1.32e-07	3.41e-06	7.02976	6.88061	ENSG00000119688
TAF3	0.337705	4.79313	5.52636	1.33e-07	3.43e-06	7.06675	6.87749	ENSG00000165632
NIPAL4	-0.903684	-0.4092	-5.52617	1.33e-07	3.43e-06	7.16542	6.87709	ENSG00000172548
LINC01637	-0.555663	0.423876	-5.52503	1.33e-07	3.45e-06	7.20729	6.87473	ENSG00000237476
OPLAH	-0.841178	3.53255	-5.52485	1.34e-07	3.45e-06	7.15926	6.87437	ENSG00000178814
H2BC18	0.779653	2.33566	5.52345	1.34e-07	3.46e-06	7.21659	6.87145	ENSG00000203814
LGMN	-0.373336	3.67268	-5.52339	1.34e-07	3.46e-06	7.14028	6.87134	ENSG00000100600
NA	0.410098	2.2351	5.52236	1.35e-07	3.48e-06	7.21667	6.86921	ENSG00000244701
PSMG1	-0.426564	3.02905	-5.52217	1.35e-07	3.48e-06	7.17949	6.86881	ENSG00000183527
TRPV1	0.260012	4.7769	5.5216	1.36e-07	3.48e-06	7.04855	6.86762	ENSG00000196689
RBIS	-0.275591	3.75998	-5.51871	1.38e-07	3.52e-06	7.11218	6.86165	ENSG00000176731
ANKS6	0.356865	6.48161	5.51837	1.38e-07	3.52e-06	6.98448	6.86094	ENSG00000165138
TPST2	0.362839	3.47617	5.51827	1.38e-07	3.52e-06	7.13556	6.86073	ENSG00000128294
MDP1	-0.443626	2.63985	-5.51695	1.39e-07	3.53e-06	7.17668	6.858	ENSG00000213920
NA	-0.493262	0.753105	-5.51663	1.39e-07	3.53e-06	7.18244	6.85734	ENSG00000269176
MAML1	0.270358	6.32501	5.51648	1.39e-07	3.53e-06	6.97587	6.85704	ENSG00000161021
RGS5	-0.566679	-0.995135	-5.51638	1.39e-07	3.53e-06	7.06802	6.85682	ENSG00000232995
SNX24	-0.344515	3.03022	-5.51635	1.39e-07	3.53e-06	7.15453	6.85677	ENSG00000064652
HDDC3	-0.435351	3.13873	-5.51576	1.39e-07	3.54e-06	7.14533	6.85555	ENSG00000184508
EXT2	-0.240859	4.8003	-5.51309	1.41e-07	3.58e-06	7.00487	6.85002	ENSG00000151348
CYP39A1	0.698698	2.41968	5.5128	1.41e-07	3.58e-06	7.16787	6.84941	ENSG00000146233
MBTPS2	-0.594147	4.4213	-5.51242	1.42e-07	3.58e-06	7.02852	6.84862	ENSG00000012174
OPA1	-0.361544	6.08889	-5.51231	1.42e-07	3.58e-06	6.96125	6.8484	ENSG00000198836
NA	-0.359007	1.78218	-5.51175	1.42e-07	3.58e-06	7.17401	6.84725	ENSG00000235944
TTC12	-0.880386	1.11976	-5.51167	1.42e-07	3.58e-06	7.17088	6.84708	ENSG00000149292
ZNF141	0.412221	5.61821	5.51152	1.42e-07	3.58e-06	6.96248	6.84676	ENSG00000131127
NPIPP1	0.540919	6.21595	5.51045	1.43e-07	3.6e-06	6.9507	6.84456	ENSG00000188599
ZNF135	-0.666404	2.87338	-5.50933	1.44e-07	3.61e-06	7.13102	6.84223	ENSG00000176293
TFCP2	-0.239521	4.76108	-5.50749	1.45e-07	3.64e-06	6.98174	6.83843	ENSG00000135457
ZMAT1	-0.681099	4.74566	-5.50702	1.45e-07	3.64e-06	6.98176	6.83746	ENSG00000166432
GSTK1	-0.297259	3.88404	-5.50656	1.46e-07	3.65e-06	7.04735	6.83652	ENSG00000197448
TOMM40	0.279907	5.14329	5.50608	1.46e-07	3.65e-06	6.95488	6.83552	ENSG00000130204
CAPN13	-0.988486	-2.13258	-5.5048	1.47e-07	3.67e-06	6.88358	6.83288	ENSG00000162949
NYNRIN	0.598653	7.24827	5.50359	1.48e-07	3.69e-06	6.922	6.83037	ENSG00000205978
CRY1	0.50299	5.98295	5.50258	1.48e-07	3.7e-06	6.91598	6.82828	ENSG00000008405
ATP5PF	-0.252748	5.75883	-5.50239	1.49e-07	3.7e-06	6.91738	6.82788	ENSG00000154723
PNPLA6	0.320398	5.82738	5.50098	1.5e-07	3.72e-06	6.90939	6.82498	ENSG00000032444
EEF1B2	-0.321854	6.40046	-5.50068	1.5e-07	3.72e-06	6.90414	6.82435	ENSG00000114942
GPR156	-0.817758	-2.45797	-5.50057	1.5e-07	3.72e-06	6.80854	6.82414	ENSG00000175697
SLC25A39	0.348034	5.43302	5.50015	1.5e-07	3.72e-06	6.91785	6.82328	ENSG00000013306
FLCN	0.465945	7.69378	5.50005	1.5e-07	3.72e-06	6.91071	6.82305	ENSG00000154803
CCDC191	-0.589258	2.06786	-5.49937	1.51e-07	3.72e-06	7.11523	6.82166	ENSG00000163617
POLG	0.224171	5.65836	5.49935	1.51e-07	3.72e-06	6.90491	6.82162	ENSG00000140521
KCTD6	0.533154	5.63738	5.49906	1.51e-07	3.72e-06	6.90554	6.82102	ENSG00000168301
NPRL2	0.303301	5.13422	5.49869	1.51e-07	3.73e-06	6.92218	6.82025	ENSG00000114388
NA	-1.06317	-1.31855	-5.49755	1.52e-07	3.74e-06	6.95492	6.81789	ENSG00000260997
MSTO1	-0.432076	3.99954	-5.49736	1.52e-07	3.74e-06	6.99524	6.81749	ENSG00000125459
LYNX1	-0.468261	6.71412	-5.49713	1.52e-07	3.74e-06	6.88852	6.81703	ENSG00000180155
NA	0.708745	-0.684016	5.49636	1.53e-07	3.75e-06	7.00478	6.81545	ENSG00000275441
NDUFA4	-0.317103	7.42201	-5.49596	1.53e-07	3.75e-06	6.88938	6.81462	ENSG00000189043
NA	0.982657	-0.795469	5.49584	1.53e-07	3.75e-06	6.99249	6.81437	ENSG00000260490
NA	-0.558223	0.789777	-5.49354	1.55e-07	3.79e-06	7.08179	6.80962	ENSG00000272129
PEX7	-0.512705	1.62024	-5.49338	1.55e-07	3.79e-06	7.0925	6.80928	ENSG00000112357
PATL1	0.237219	5.04891	5.49297	1.55e-07	3.79e-06	6.89842	6.80843	ENSG00000166889
DCX	-0.723719	0.341729	-5.49239	1.56e-07	3.79e-06	7.06559	6.80725	ENSG00000077279
CCDC120	0.441261	4.58462	5.49227	1.56e-07	3.79e-06	6.92944	6.807	ENSG00000147144
ANKHD1-EIF4EBP3	0.41575	4.12893	5.49095	1.57e-07	3.81e-06	6.95765	6.80426	ENSG00000254996
TRIM28	0.265316	7.15459	5.48952	1.58e-07	3.83e-06	6.85609	6.80133	ENSG00000130726
NA	-0.429831	-0.119829	-5.48933	1.58e-07	3.83e-06	7.02509	6.80093	ENSG00000267904
CD99L2	-0.239036	7.25721	-5.48861	1.59e-07	3.84e-06	6.85368	6.79944	ENSG00000102181
NA	-0.625172	2.07288	-5.48829	1.59e-07	3.84e-06	7.06495	6.79878	ENSG00000243444
SLC35F6	-0.33248	4.54056	-5.48774	1.59e-07	3.85e-06	6.90746	6.79765	ENSG00000213699
NA	0.557048	1.04633	5.48765	1.59e-07	3.85e-06	7.06054	6.79747	ENSG00000275413
NA	0.34079	3.2242	5.48722	1.6e-07	3.85e-06	7.0128	6.79657	ENSG00000272079
LINC01102	-0.824017	-0.587687	-5.4849	1.62e-07	3.89e-06	6.97007	6.79179	ENSG00000235597
TRIM66	-0.34874	4.65009	-5.48401	1.62e-07	3.9e-06	6.88235	6.78996	ENSG00000166436
HTR1E	-0.899995	-0.41647	-5.48391	1.62e-07	3.9e-06	6.98372	6.78975	ENSG00000168830
MRPS16	-0.347795	4.88048	-5.48355	1.63e-07	3.9e-06	6.86576	6.789	ENSG00000182180
TNR	-0.547189	6.78451	-5.48171	1.64e-07	3.93e-06	6.81985	6.78521	ENSG00000116147
RASSF4	-0.391449	6.40651	-5.48142	1.64e-07	3.93e-06	6.81556	6.78462	ENSG00000107551
MROH7-TTC4	-0.746982	2.03086	-5.48117	1.64e-07	3.93e-06	7.03335	6.7841	ENSG00000271723
TOB1-AS1	0.371746	2.37231	5.48039	1.65e-07	3.94e-06	7.02374	6.78249	ENSG00000229980
MRPL30	-0.316318	4.77881	-5.47987	1.65e-07	3.95e-06	6.85512	6.78143	ENSG00000185414
UMAD1	-0.367707	3.58543	-5.47897	1.66e-07	3.96e-06	6.94221	6.77958	ENSG00000219545
CCT6B	-1.05729	-0.387756	-5.47806	1.67e-07	3.97e-06	6.9561	6.77769	ENSG00000132141
H2AZ1	0.400184	6.91095	5.47751	1.67e-07	3.98e-06	6.79945	6.77656	ENSG00000164032
MAGED1	-0.356917	6.66242	-5.47663	1.68e-07	3.99e-06	6.79501	6.77474	ENSG00000179222
NA	-0.898239	-0.415279	-5.47619	1.68e-07	3.99e-06	6.9456	6.77384	ENSG00000198106
P2RY13	-1.06566	-0.572156	-5.4757	1.69e-07	3.99e-06	6.93869	6.77283	ENSG00000181631
TRA2A	0.364508	6.60215	5.47566	1.69e-07	3.99e-06	6.78905	6.77274	ENSG00000164548
NA	-1.38822	-1.99556	-5.47559	1.69e-07	3.99e-06	6.78027	6.77261	ENSG00000283462
NTAN1P2	0.662143	-1.33722	5.47527	1.69e-07	3.99e-06	6.8459	6.77195	ENSG00000250569
NA	0.917219	0.337547	5.47523	1.69e-07	3.99e-06	6.98176	6.77186	ENSG00000271653
STX12	-0.274363	6.07183	-5.47314	1.71e-07	4.03e-06	6.77992	6.76756	ENSG00000117758
CCDC117	0.512895	5.38396	5.47271	1.71e-07	4.03e-06	6.79217	6.76666	ENSG00000159873
NA	-0.880235	-2.43837	-5.47233	1.71e-07	4.03e-06	6.7059	6.76588	ENSG00000224566
NA	-0.799513	1.13619	-5.47201	1.72e-07	4.03e-06	6.99564	6.76522	ENSG00000198416
NA	-0.523154	2.18871	-5.47175	1.72e-07	4.04e-06	6.98694	6.7647	ENSG00000269001
RNF139-DT	0.384392	3.07992	5.46915	1.74e-07	4.08e-06	6.94094	6.75934	ENSG00000245149
NA	-0.939712	-0.925703	-5.46829	1.75e-07	4.09e-06	6.86996	6.75757	ENSG00000260625
ZNF554	-0.528606	3.40612	-5.46781	1.75e-07	4.1e-06	6.90903	6.75659	ENSG00000172006
FAM193A	0.185863	5.59539	5.4673	1.76e-07	4.1e-06	6.75968	6.75554	ENSG00000125386
RBL1	0.251331	3.40826	5.46721	1.76e-07	4.1e-06	6.90783	6.75535	ENSG00000080839
IRGQ	0.229301	6.70322	5.46651	1.76e-07	4.11e-06	6.74765	6.75391	ENSG00000167378
TTLL6	-0.936072	-1.6953	-5.46632	1.76e-07	4.11e-06	6.76937	6.75351	ENSG00000170703
FARSB	-0.367063	4.92342	-5.46474	1.78e-07	4.14e-06	6.77736	6.75026	ENSG00000116120
CFAP221	-0.63079	-0.0801544	-5.46321	1.79e-07	4.16e-06	6.91361	6.74712	ENSG00000163075
P2RY11	0.416857	3.51112	5.46207	1.8e-07	4.18e-06	6.88194	6.74478	ENSG00000244165
TGFA	-0.499006	3.16313	-5.46068	1.81e-07	4.2e-06	6.89347	6.74192	ENSG00000163235
MOCS3	-0.493314	2.08215	-5.46011	1.82e-07	4.21e-06	6.93844	6.74075	ENSG00000124217
USP5	-0.241712	5.7484	-5.45983	1.82e-07	4.21e-06	6.72318	6.74018	ENSG00000111667
TRIP4	0.344306	3.92627	5.45967	1.82e-07	4.21e-06	6.83331	6.73985	ENSG00000103671
TNFRSF11A	-0.797923	-0.894972	-5.45909	1.83e-07	4.22e-06	6.83902	6.73864	ENSG00000141655
NA	-1.09177	-1.7782	-5.45726	1.84e-07	4.25e-06	6.73329	6.73488	ENSG00000233435
LPXN	-0.484661	2.01577	-5.45572	1.85e-07	4.27e-06	6.92136	6.73172	ENSG00000110031
TAFAZZIN	0.3626	5.47066	5.45453	1.87e-07	4.29e-06	6.7079	6.72928	ENSG00000102125
ZNF143	0.2715	4.20234	5.45395	1.87e-07	4.3e-06	6.78125	6.72809	ENSG00000166478
SIX4	0.656506	2.77922	5.45343	1.87e-07	4.31e-06	6.88682	6.72702	ENSG00000100625
WARS2	-0.472021	1.98984	-5.45181	1.89e-07	4.34e-06	6.90336	6.72368	ENSG00000116874
ISCA2	-0.343587	3.46725	-5.44948	1.91e-07	4.38e-06	6.81954	6.71889	ENSG00000165898
NA	-1.18705	-2.55454	-5.4491	1.91e-07	4.38e-06	6.58121	6.71812	ENSG00000224418
CASP2	0.286732	4.59383	5.44667	1.94e-07	4.43e-06	6.71725	6.71313	ENSG00000106144
SOX12	0.380709	5.29429	5.44558	1.95e-07	4.45e-06	6.673	6.71089	ENSG00000177732
NA	0.916688	-2.49849	5.44493	1.95e-07	4.46e-06	6.54911	6.70955	ENSG00000258752
NA	-1.11229	-2.52561	-5.44351	1.96e-07	4.48e-06	6.55931	6.70664	ENSG00000279879
PYCR3	-0.719114	2.2233	-5.44251	1.97e-07	4.49e-06	6.85773	6.7046	ENSG00000104524
PCGF2	0.395091	5.11571	5.44235	1.98e-07	4.49e-06	6.66675	6.70426	ENSG00000277258
ARHGAP27P1-BPTFP1-KPNA2P3	0.277263	4.60931	5.44223	1.98e-07	4.49e-06	6.69863	6.70402	ENSG00000215769
DISP3	-0.641198	2.0666	-5.4421	1.98e-07	4.49e-06	6.85833	6.70374	ENSG00000204624
CDA	0.849809	-0.413535	5.44149	1.98e-07	4.5e-06	6.78974	6.7025	ENSG00000158825
TPK1	-0.415417	1.2324	-5.44143	1.98e-07	4.5e-06	6.86026	6.70238	ENSG00000196511
NA	0.576292	2.63811	5.44118	1.99e-07	4.5e-06	6.83942	6.70185	ENSG00000234336
NA	0.764207	-1.667	5.44086	1.99e-07	4.5e-06	6.66166	6.7012	ENSG00000231167
NME1	-0.465702	4.19448	-5.44048	1.99e-07	4.5e-06	6.72083	6.70042	ENSG00000239672
CALD1	0.259682	6.41679	5.43999	2e-07	4.51e-06	6.62622	6.69942	ENSG00000122786
CELSR1	1.0439	0.345686	5.43966	2e-07	4.51e-06	6.82613	6.69874	ENSG00000075275
FDXACB1	-0.499854	0.238463	-5.43948	2e-07	4.51e-06	6.8252	6.69837	ENSG00000255561
DDX27	0.247137	5.70518	5.4388	2.01e-07	4.52e-06	6.62748	6.69698	ENSG00000124228
SLC4A8	-0.346661	6.48347	-5.43818	2.02e-07	4.53e-06	6.62116	6.6957	ENSG00000050438
SMG1P7	0.555078	4.67187	5.435	2.05e-07	4.59e-06	6.66534	6.68919	ENSG00000261556
NA	-0.849299	-2.14218	-5.4319	2.08e-07	4.65e-06	6.56683	6.68283	ENSG00000233862
NA	1.01508	1.90462	5.43083	2.09e-07	4.67e-06	6.81302	6.68064	ENSG00000273113
RBM26-AS1	-0.759116	0.834805	-5.43072	2.09e-07	4.67e-06	6.80812	6.68041	ENSG00000227354
HPS6	-0.528608	2.61405	-5.43027	2.09e-07	4.68e-06	6.7872	6.67948	ENSG00000166189
H1-2	0.941803	2.81746	5.42949	2.1e-07	4.69e-06	6.77917	6.67788	ENSG00000187837
ZNNT1	0.521579	6.12273	5.42918	2.1e-07	4.69e-06	6.57965	6.67725	ENSG00000261087
HMGCS1	-0.439151	5.57568	-5.42684	2.13e-07	4.73e-06	6.57994	6.67247	ENSG00000112972
IPP	-0.409569	3.04086	-5.42679	2.13e-07	4.73e-06	6.74772	6.67236	ENSG00000197429
PBLD	-0.515454	1.86253	-5.42543	2.14e-07	4.76e-06	6.78858	6.66957	ENSG00000108187
TOM1	-0.369312	4.8397	-5.42431	2.15e-07	4.78e-06	6.59904	6.66727	ENSG00000100284
STOML1	-0.519141	3.74336	-5.42111	2.18e-07	4.85e-06	6.67124	6.66073	ENSG00000067221
ATXN1	0.293679	6.70101	5.4206	2.19e-07	4.85e-06	6.53921	6.65969	ENSG00000124788
ASIC4	0.545064	4.4052	5.41964	2.2e-07	4.87e-06	6.61415	6.65772	ENSG00000072182
NID2	0.664359	0.874952	5.41931	2.2e-07	4.87e-06	6.75622	6.65705	ENSG00000087303
EIF3K	-0.282478	5.64629	-5.41925	2.2e-07	4.87e-06	6.54069	6.65692	ENSG00000178982
UBE2J2	0.263367	5.29198	5.41906	2.21e-07	4.87e-06	6.55185	6.65652	ENSG00000160087
SLC23A2	-0.201534	6.79278	-5.41712	2.23e-07	4.91e-06	6.52409	6.65256	ENSG00000089057
RFX1	0.358462	4.56979	5.41491	2.25e-07	4.95e-06	6.57806	6.64803	ENSG00000132005
H2AW	0.484827	4.95822	5.41486	2.25e-07	4.95e-06	6.55018	6.64793	ENSG00000181218
PMS2P1	-0.356035	1.71391	-5.41455	2.25e-07	4.95e-06	6.74205	6.6473	ENSG00000078319
SH2B2	0.461122	2.97952	5.41365	2.26e-07	4.97e-06	6.69964	6.64546	ENSG00000160999
IFFO2	0.358613	6.87269	5.41353	2.26e-07	4.97e-06	6.5076	6.64522	ENSG00000169991
VEZT	-0.309217	5.22576	-5.41172	2.28e-07	5e-06	6.5214	6.64152	ENSG00000028203
CCDC9	0.308673	3.94417	5.41001	2.3e-07	5.04e-06	6.60836	6.63802	ENSG00000105321
SIDT1	-0.424965	4.24247	-5.40988	2.3e-07	5.04e-06	6.57685	6.63774	ENSG00000072858
MISP3	0.441029	4.54034	5.4086	2.32e-07	5.06e-06	6.55379	6.63514	ENSG00000141854
MAN1B1-DT	-0.91644	0.145832	-5.40725	2.33e-07	5.09e-06	6.68104	6.63237	ENSG00000268996
LRP1B	-0.482321	5.09887	-5.40611	2.34e-07	5.11e-06	6.50255	6.63004	ENSG00000168702
TAF9B	-0.296991	4.87371	-5.40331	2.38e-07	5.17e-06	6.5012	6.62432	ENSG00000187325
DNPH1	-0.557527	2.6793	-5.40174	2.39e-07	5.21e-06	6.65951	6.62111	ENSG00000112667
QARS1	-0.287782	4.9144	-5.3989	2.42e-07	5.27e-06	6.47947	6.61531	ENSG00000172053
LOXHD1	0.97349	-1.37887	5.39813	2.43e-07	5.29e-06	6.51546	6.61374	ENSG00000167210
CFAP157	0.711815	1.15426	5.39751	2.44e-07	5.3e-06	6.66539	6.61248	ENSG00000160401
PLGRKT	-0.475074	1.53273	-5.39699	2.45e-07	5.3e-06	6.66569	6.61142	ENSG00000107020
MRPL32	-0.309011	4.46649	-5.39571	2.46e-07	5.32e-06	6.49451	6.6088	ENSG00000106591
PRMT3	-0.353174	3.3156	-5.39563	2.46e-07	5.32e-06	6.58886	6.60865	ENSG00000185238
TPH1	-1.04842	-1.52349	-5.39554	2.46e-07	5.32e-06	6.49675	6.60845	ENSG00000129167
RHNO1	-0.523402	2.53947	-5.39357	2.49e-07	5.37e-06	6.62808	6.60443	ENSG00000171792
SUOX	-0.312073	3.69122	-5.39093	2.52e-07	5.43e-06	6.53884	6.59904	ENSG00000139531
CDNF	-1.07918	-1.4069	-5.39064	2.52e-07	5.43e-06	6.49355	6.59846	ENSG00000185267
TOM1L2	-0.259449	7.36108	-5.39057	2.52e-07	5.43e-06	6.40849	6.59831	ENSG00000175662
CSPP1	0.243424	4.35821	5.38904	2.54e-07	5.46e-06	6.47453	6.5952	ENSG00000104218
SLC12A9	0.288471	5.70982	5.38882	2.54e-07	5.46e-06	6.40142	6.59474	ENSG00000146828
NA	0.889259	-1.25151	5.38824	2.55e-07	5.47e-06	6.48203	6.59355	ENSG00000271754
NFIB	0.238392	6.92838	5.38818	2.55e-07	5.47e-06	6.39318	6.59344	ENSG00000147862
MRPS18A	-0.467451	3.09329	-5.38758	2.56e-07	5.47e-06	6.57064	6.59222	ENSG00000096080
INTS11	0.37254	7.34414	5.38747	2.56e-07	5.47e-06	6.39368	6.592	ENSG00000127054
THNSL1	-0.438826	2.97261	-5.38699	2.56e-07	5.48e-06	6.57321	6.59102	ENSG00000185875
PHB1P9	-0.729301	-0.516211	-5.38635	2.57e-07	5.49e-06	6.56028	6.58971	ENSG00000230224
SERGEF	0.332297	5.12412	5.38615	2.57e-07	5.49e-06	6.41026	6.58931	ENSG00000129158
RBM45	-0.458814	2.8552	-5.38579	2.58e-07	5.49e-06	6.57746	6.58857	ENSG00000155636
SAMD1	0.398027	4.83388	5.38566	2.58e-07	5.49e-06	6.42885	6.58831	ENSG00000141858
ZNF318	0.312686	5.804	5.38368	2.6e-07	5.54e-06	6.3774	6.58427	ENSG00000171467
RSPH4A	-0.905336	-0.412331	-5.38205	2.62e-07	5.58e-06	6.54209	6.58094	ENSG00000111834
LINC02035	-0.32541	3.60055	-5.38165	2.63e-07	5.58e-06	6.50396	6.58012	ENSG00000273033
SPACA6-AS1	0.645252	2.08111	5.38053	2.64e-07	5.6e-06	6.5874	6.57785	ENSG00000269959
FAM229A	0.689277	4.86215	5.38024	2.65e-07	5.61e-06	6.40584	6.57725	ENSG00000225828
FMOD	1.38462	-0.935895	5.37855	2.67e-07	5.64e-06	6.47757	6.5738	ENSG00000122176
SPAG16	-0.325943	3.97692	-5.37846	2.67e-07	5.64e-06	6.45918	6.57363	ENSG00000144451
VPS4B	-0.470361	4.86417	-5.37824	2.67e-07	5.64e-06	6.38933	6.57319	ENSG00000119541
POLG2	0.37862	3.10754	5.37779	2.68e-07	5.65e-06	6.52911	6.57227	ENSG00000256525
PLRG1	-0.405656	5.23734	-5.37672	2.69e-07	5.67e-06	6.36322	6.57009	ENSG00000171566
LAMB1	-0.587108	4.77826	-5.37639	2.7e-07	5.67e-06	6.38739	6.56941	ENSG00000091136
PLK1	0.57124	3.17537	5.37638	2.7e-07	5.67e-06	6.52034	6.5694	ENSG00000166851
DTD1	-0.391038	4.28341	-5.37413	2.72e-07	5.72e-06	6.41311	6.56482	ENSG00000125821
HNRNPH3	0.194093	7.59355	5.37253	2.74e-07	5.76e-06	6.32967	6.56155	ENSG00000096746
MSH5-SAPCD1	-0.692801	0.830751	-5.37241	2.75e-07	5.76e-06	6.55087	6.56131	ENSG00000255152
ANKMY1	-0.548056	3.12861	-5.37188	2.75e-07	5.77e-06	6.49776	6.56024	ENSG00000144504
SH3D19	-0.381334	3.87805	-5.37066	2.77e-07	5.79e-06	6.43113	6.55775	ENSG00000109686
PMF1-BGLAP	0.666998	2.54695	5.37058	2.77e-07	5.79e-06	6.52938	6.55758	ENSG00000260238
PFKFB2	-0.619932	2.54004	-5.36974	2.78e-07	5.81e-06	6.52099	6.55587	ENSG00000123836
NA	0.591954	5.13254	5.36935	2.79e-07	5.81e-06	6.33764	6.55508	ENSG00000285589
JADE2	0.348565	6.69464	5.36845	2.8e-07	5.83e-06	6.30327	6.55325	ENSG00000043143
CTBP1	0.276297	7.62221	5.3661	2.83e-07	5.89e-06	6.30056	6.54847	ENSG00000159692
MDK	-0.950098	3.00386	-5.36594	2.83e-07	5.89e-06	6.48064	6.54815	ENSG00000110492
PARN	-0.389349	4.22183	-5.36515	2.84e-07	5.9e-06	6.37768	6.54655	ENSG00000140694
SEPSECS	-0.450473	3.47948	-5.36512	2.84e-07	5.9e-06	6.44015	6.54648	ENSG00000109618
NA	0.732594	-1.24253	5.36482	2.85e-07	5.9e-06	6.39295	6.54587	ENSG00000234595
SMAD4	0.266206	6.91865	5.3637	2.86e-07	5.93e-06	6.28306	6.54359	ENSG00000141646
KDM2B	0.234228	5.89263	5.36356	2.86e-07	5.93e-06	6.28347	6.54331	ENSG00000089094
FOXO4	0.487244	6.22567	5.36297	2.87e-07	5.93e-06	6.27847	6.5421	ENSG00000184481
B9D2	0.459235	0.358016	5.36281	2.87e-07	5.93e-06	6.4945	6.54179	ENSG00000123810
NA	0.646864	2.37545	5.36272	2.87e-07	5.93e-06	6.5007	6.5416	ENSG00000226332
CEP43	0.264538	4.98439	5.36239	2.88e-07	5.93e-06	6.30972	6.54093	ENSG00000213066
ZNF704	0.324121	7.46878	5.36226	2.88e-07	5.93e-06	6.28226	6.54066	ENSG00000164684
ABCA11P	-0.670573	2.2841	-5.36208	2.88e-07	5.93e-06	6.49763	6.5403	ENSG00000251595
PPHLN1	0.302525	5.5694	5.36171	2.89e-07	5.94e-06	6.28259	6.53955	ENSG00000134283
IST1	0.249155	6.79351	5.36023	2.91e-07	5.97e-06	6.26614	6.53655	ENSG00000182149
KLHL3	0.295314	7.26857	5.35898	2.92e-07	6e-06	6.26489	6.534	ENSG00000146021
CHRNA10	0.65668	1.1961	5.35872	2.93e-07	6.01e-06	6.49638	6.53346	ENSG00000129749
AMPD2	0.236265	6.24357	5.35762	2.94e-07	6.03e-06	6.25365	6.53124	ENSG00000116337
TBCK	-0.393262	4.88224	-5.35723	2.95e-07	6.04e-06	6.29317	6.53044	ENSG00000145348
CNOT6	0.325804	6.34978	5.35666	2.96e-07	6.05e-06	6.24964	6.52928	ENSG00000113300
CDH13	-0.675465	0.635407	-5.35624	2.96e-07	6.05e-06	6.47864	6.52844	ENSG00000140945
MEP1B	1.36579	-1.99265	5.3553	2.97e-07	6.07e-06	6.27129	6.52653	ENSG00000141434
AMOTL2	-0.338642	4.6562	-5.35526	2.98e-07	6.07e-06	6.29813	6.52643	ENSG00000114019
RAB4B	-0.457898	4.3245	-5.35503	2.98e-07	6.07e-06	6.32636	6.52597	ENSG00000167578
ADCY10	1.1093	0.369451	5.35346	3e-07	6.11e-06	6.45339	6.52277	ENSG00000143199
ZDHHC7	0.21052	5.15136	5.35289	3.01e-07	6.12e-06	6.2578	6.52163	ENSG00000153786
LRCH3	0.187666	6.14653	5.35266	3.01e-07	6.12e-06	6.23166	6.52115	ENSG00000186001
PEX16	-0.48385	3.1666	-5.35255	3.01e-07	6.12e-06	6.4111	6.52094	ENSG00000121680
PXN-AS1	-0.58428	0.977416	-5.35175	3.02e-07	6.13e-06	6.46411	6.51931	ENSG00000255857
PPP1R9B	0.259895	8.07558	5.34856	3.07e-07	6.22e-06	6.22807	6.51283	ENSG00000108819
TCAP	0.866727	4.08244	5.34738	3.09e-07	6.25e-06	6.3253	6.51044	ENSG00000173991
ALKBH5	0.267702	6.68698	5.34542	3.12e-07	6.3e-06	6.1991	6.50646	ENSG00000091542
NA	0.425249	5.82047	5.34509	3.12e-07	6.3e-06	6.2026	6.50579	ENSG00000230551
SNX17	-0.41794	5.62518	-5.34508	3.12e-07	6.3e-06	6.20697	6.50576	ENSG00000115234
TMEM192	-0.214057	5.28126	-5.3438	3.14e-07	6.33e-06	6.21149	6.50317	ENSG00000170088
MYH11	1.06229	1.6397	5.34363	3.14e-07	6.33e-06	6.43147	6.50282	ENSG00000133392
GPHN	-0.39965	5.37738	-5.34159	3.17e-07	6.38e-06	6.19891	6.4987	ENSG00000171723
FGFR1	0.360768	8.00353	5.34031	3.19e-07	6.42e-06	6.19047	6.49609	ENSG00000077782
PCDH18	0.802181	1.15969	5.33805	3.22e-07	6.47e-06	6.40633	6.49151	ENSG00000189184
NA	-1.23228	-1.60199	-5.33794	3.23e-07	6.47e-06	6.26855	6.49128	ENSG00000164616
SETD2	0.318798	6.70751	5.33779	3.23e-07	6.47e-06	6.16556	6.491	ENSG00000181555
CCDC81	0.724982	0.42708	5.33683	3.24e-07	6.5e-06	6.38455	6.48904	ENSG00000149201
RCE1	0.36792	4.53558	5.33666	3.25e-07	6.5e-06	6.23006	6.48869	ENSG00000173653
LOC122455342	0.765238	1.13712	5.33584	3.26e-07	6.51e-06	6.39603	6.48703	ENSG00000284526
HERC2P2	0.634626	8.15204	5.33584	3.26e-07	6.51e-06	6.17238	6.48703	ENSG00000276550
NA	-0.397225	1.96965	-5.33372	3.29e-07	6.57e-06	6.38262	6.48274	ENSG00000273329
TDRD3	-0.250356	3.82398	-5.33324	3.3e-07	6.58e-06	6.27005	6.48175	ENSG00000083544
SRRM2-AS1	-0.829108	-0.938751	-5.33223	3.31e-07	6.6e-06	6.28889	6.47972	ENSG00000205913
MMAB	-0.400744	3.85772	-5.33119	3.33e-07	6.63e-06	6.25832	6.4776	ENSG00000139428
GLT8D1	-0.236908	4.83566	-5.33096	3.33e-07	6.63e-06	6.17743	6.47714	ENSG00000016864
NA	-0.960733	-1.85759	-5.33087	3.33e-07	6.63e-06	6.19403	6.47696	ENSG00000225342
WHAMM	0.24591	4.39833	5.33065	3.34e-07	6.63e-06	6.20958	6.47652	ENSG00000156232
CEBPZOS	-0.361614	5.53345	-5.33015	3.35e-07	6.64e-06	6.14213	6.4755	ENSG00000218739
DNASE1L2	0.557608	3.24597	5.32958	3.35e-07	6.64e-06	6.30644	6.47435	ENSG00000167968
C9orf50	-1.08256	-1.03881	-5.32956	3.36e-07	6.64e-06	6.26849	6.4743	ENSG00000179058
GPR173	0.208694	5.46352	5.32901	3.36e-07	6.65e-06	6.13793	6.4732	ENSG00000184194
NA	0.836667	-0.623707	5.3285	3.37e-07	6.66e-06	6.29303	6.47217	ENSG00000248159
NA	0.465112	3.67092	5.32715	3.39e-07	6.7e-06	6.26139	6.46942	ENSG00000267940
NIBAN2	0.289317	6.15631	5.32699	3.4e-07	6.7e-06	6.11657	6.4691	ENSG00000136830
C12orf76	-0.262118	5.11003	-5.32578	3.41e-07	6.73e-06	6.13892	6.46665	ENSG00000174456
PELI1	0.310748	5.38398	5.3245	3.44e-07	6.76e-06	6.12115	6.46406	ENSG00000197329
MLANA	0.468872	-0.660641	5.32446	3.44e-07	6.76e-06	6.27677	6.46398	ENSG00000120215
DUSP4	-0.793687	3.26631	-5.32401	3.44e-07	6.76e-06	6.27362	6.46306	ENSG00000120875
C18orf54	0.432922	2.63361	5.32381	3.45e-07	6.76e-06	6.31649	6.46267	ENSG00000166845
NA	0.74724	-1.61174	5.32373	3.45e-07	6.76e-06	6.17617	6.4625	ENSG00000257894
PMM2	-0.499956	1.52563	-5.32357	3.45e-07	6.76e-06	6.34398	6.46218	ENSG00000140650
TCTN3	-0.250485	4.04106	-5.32162	3.48e-07	6.82e-06	6.19878	6.45824	ENSG00000119977
NA	-0.637286	-1.51194	-5.3202	3.5e-07	6.86e-06	6.1844	6.45536	ENSG00000249249
NA	-0.460698	0.0920936	-5.31936	3.52e-07	6.87e-06	6.30234	6.45367	ENSG00000229018
PNRC1	0.314461	6.35638	5.31933	3.52e-07	6.87e-06	6.08165	6.45361	ENSG00000146278
LINC01529	0.522948	2.77172	5.31824	3.54e-07	6.9e-06	6.28672	6.45139	ENSG00000225872
FURIN	0.295033	6.29956	5.31748	3.55e-07	6.91e-06	6.07304	6.44986	ENSG00000140564
POLL	-0.479917	3.72994	-5.31747	3.55e-07	6.91e-06	6.20844	6.44985	ENSG00000166169
ATP6V1G2-DDX39B	0.759716	2.19818	5.31625	3.57e-07	6.94e-06	6.29743	6.44737	ENSG00000254870
TMEM151A	-0.534978	4.20078	-5.31603	3.57e-07	6.95e-06	6.16109	6.44692	ENSG00000179292
MYO16	-0.648693	1.86863	-5.31543	3.58e-07	6.96e-06	6.30189	6.44571	ENSG00000041515
SH3BP5L	0.283256	5.94638	5.31278	3.63e-07	7.03e-06	6.05466	6.44036	ENSG00000175137
AGTPBP1	-0.384766	5.09558	-5.31267	3.63e-07	7.03e-06	6.08284	6.44014	ENSG00000135049
H4C5	1.14724	0.8003	5.31253	3.63e-07	7.03e-06	6.28962	6.43986	ENSG00000276966
SLC30A9	-0.383541	6.14907	-5.31209	3.64e-07	7.03e-06	6.05274	6.43896	ENSG00000014824
PTTG2	0.780259	-1.27279	5.31206	3.64e-07	7.03e-06	6.16126	6.43891	ENSG00000250254
MAPK13	0.732717	4.33046	5.31191	3.64e-07	7.03e-06	6.13949	6.43861	ENSG00000156711
RGS12	0.314109	6.4651	5.31189	3.64e-07	7.03e-06	6.04798	6.43857	ENSG00000159788
CMSS1	-0.372344	4.17931	-5.31074	3.66e-07	7.06e-06	6.13677	6.43623	ENSG00000184220
CNOT2	0.289353	6.73551	5.31001	3.67e-07	7.08e-06	6.04081	6.43477	ENSG00000111596
PTGFRN	-0.474295	2.56874	-5.30778	3.71e-07	7.15e-06	6.2464	6.43026	ENSG00000134247
LOC105372244	0.728886	0.747924	5.30618	3.74e-07	7.19e-06	6.26187	6.42703	ENSG00000267448
RCC1	0.56979	2.95156	5.30605	3.74e-07	7.19e-06	6.22205	6.42677	ENSG00000180198
FXYD3	0.786606	0.599957	5.3057	3.75e-07	7.2e-06	6.25512	6.42606	ENSG00000089356
H4C8	1.54489	1.45882	5.30518	3.76e-07	7.21e-06	6.26455	6.42502	ENSG00000158406
CSP2	0.744099	1.06672	5.30491	3.76e-07	7.21e-06	6.26149	6.42447	ENSG00000241218
CFAP53	0.480148	2.37278	5.30368	3.78e-07	7.24e-06	6.24142	6.42197	ENSG00000172361
NA	-0.633532	-0.399672	-5.30354	3.79e-07	7.24e-06	6.20774	6.42169	ENSG00000279865
NAALADL2	-0.592801	0.596862	-5.30331	3.79e-07	7.24e-06	6.24786	6.42123	ENSG00000177694
TMEM177	-0.607981	2.19359	-5.30294	3.8e-07	7.25e-06	6.24035	6.42048	ENSG00000144120
NLRP3	-0.855133	-0.676977	-5.30244	3.81e-07	7.26e-06	6.18563	6.41947	ENSG00000162711
RFC4	0.368426	4.05051	5.30241	3.81e-07	7.26e-06	6.11562	6.41942	ENSG00000163918
NA	0.692676	-1.35627	5.30198	3.81e-07	7.26e-06	6.12465	6.41855	ENSG00000240751
ATR	-0.367959	4.45125	-5.30085	3.83e-07	7.3e-06	6.07032	6.41626	ENSG00000175054
ZMYND8	0.347484	6.2768	5.30034	3.84e-07	7.31e-06	5.99658	6.41524	ENSG00000101040
MRTFA	0.211975	5.33648	5.2984	3.88e-07	7.37e-06	6.00615	6.41133	ENSG00000196588
TAFA2	-0.676152	0.792348	-5.29809	3.88e-07	7.37e-06	6.23042	6.41069	ENSG00000198673
PSMB2	-0.237306	5.4772	-5.29735	3.9e-07	7.39e-06	5.99651	6.4092	ENSG00000126067
KANSL3	0.197619	6.23713	5.29554	3.93e-07	7.44e-06	5.97502	6.40555	ENSG00000114982
KCTD19	-0.889026	-2.31594	-5.2953	3.93e-07	7.45e-06	5.98868	6.40506	ENSG00000168676
VWA7	-0.67138	1.83355	-5.29388	3.96e-07	7.49e-06	6.21032	6.40221	ENSG00000204396
ZNF558	0.355188	4.82687	5.29353	3.97e-07	7.49e-06	6.01125	6.4015	ENSG00000167785
H2AC6	1.29911	4.22137	5.29309	3.98e-07	7.5e-06	6.07184	6.4006	ENSG00000180573
TBL2	-0.337069	3.76346	-5.29268	3.98e-07	7.51e-06	6.09384	6.39978	ENSG00000106638
NA	0.348062	2.66677	5.29195	4e-07	7.53e-06	6.17581	6.39832	ENSG00000260233
NA	-0.675491	-0.545811	-5.29051	4.02e-07	7.57e-06	6.14157	6.39541	ENSG00000272702
DIPK1C	-0.704475	2.26823	-5.29007	4.03e-07	7.58e-06	6.18279	6.39453	ENSG00000187773
PRKAR2A-AS1	-0.608898	0.56205	-5.28951	4.04e-07	7.6e-06	6.18757	6.39338	ENSG00000224424
CGGBP1	0.369166	7.03766	5.28917	4.05e-07	7.6e-06	5.95045	6.39271	ENSG00000163320
LPIN1	0.275005	6.7566	5.28874	4.06e-07	7.61e-06	5.94558	6.39184	ENSG00000134324
NPR2	0.340442	5.66316	5.2885	4.06e-07	7.61e-06	5.95162	6.39136	ENSG00000159899
MSX1	0.694787	1.12981	5.28709	4.09e-07	7.65e-06	6.18485	6.38851	ENSG00000163132
LMCD1	-0.624173	2.99333	-5.28578	4.11e-07	7.69e-06	6.12016	6.38588	ENSG00000071282
CELF6	-0.355885	4.00416	-5.28497	4.13e-07	7.72e-06	6.03827	6.38425	ENSG00000140488
SFXN4	-0.336556	3.17143	-5.2844	4.14e-07	7.73e-06	6.10739	6.3831	ENSG00000183605
TIGD1	-0.581775	2.43971	-5.2842	4.14e-07	7.73e-06	6.15086	6.38269	ENSG00000221944
SOX15	0.356391	3.42071	5.28378	4.15e-07	7.74e-06	6.09034	6.38185	ENSG00000129194
DDIT4	0.576757	6.9522	5.2835	4.16e-07	7.74e-06	5.92354	6.38128	ENSG00000168209
FAM110B	0.407948	5.69316	5.28336	4.16e-07	7.74e-06	5.92821	6.38101	ENSG00000169122
IGF2	1.05832	1.99813	5.28247	4.18e-07	7.77e-06	6.1601	6.3792	ENSG00000167244
PCAT19	0.850777	1.18242	5.28164	4.19e-07	7.79e-06	6.16186	6.37754	ENSG00000267107
NA	-1.05715	-1.61127	-5.28031	4.22e-07	7.83e-06	6.00549	6.37486	ENSG00000260300
DNAJB7	-0.902365	-0.486766	-5.28009	4.22e-07	7.83e-06	6.1073	6.37442	ENSG00000172404
NA	0.496243	-0.0258437	5.27987	4.23e-07	7.83e-06	6.12407	6.37398	ENSG00000259940
NA	0.932283	-2.10533	5.2797	4.23e-07	7.83e-06	5.9261	6.37363	ENSG00000272915
MIA2	-0.30517	3.37873	-5.27942	4.24e-07	7.83e-06	6.06636	6.37306	ENSG00000150527
PTPRN2	-0.397561	4.69573	-5.27936	4.24e-07	7.83e-06	5.95713	6.37296	ENSG00000155093
FABP3	-0.5836	2.51599	-5.27789	4.27e-07	7.88e-06	6.11926	6.37	ENSG00000121769
GOLGA1	-0.220607	4.26679	-5.27778	4.27e-07	7.88e-06	5.98473	6.36976	ENSG00000136935
AHDC1	0.33243	7.04407	5.27501	4.32e-07	7.97e-06	5.88637	6.36419	ENSG00000126705
URGCP-MRPS24	1.05631	-1.46192	5.2712	4.4e-07	8.11e-06	5.97566	6.35653	ENSG00000270617
NA	-0.46465	2.76625	-5.27092	4.41e-07	8.11e-06	6.07274	6.35596	ENSG00000259495
HNRNPCP7	0.542038	0.670412	5.27015	4.42e-07	8.12e-06	6.1064	6.35441	ENSG00000228653
MGP	1.13345	1.03315	5.27014	4.42e-07	8.12e-06	6.11079	6.3544	ENSG00000111341
OR5K2	1.10531	-1.20777	5.26956	4.43e-07	8.14e-06	5.99652	6.35323	ENSG00000231861
NA	0.836866	-1.74904	5.26934	4.44e-07	8.14e-06	5.93442	6.35279	ENSG00000275236
GSE1	0.325238	6.6093	5.26903	4.44e-07	8.15e-06	5.85732	6.35216	ENSG00000131149
NDUFS1	-0.331103	6.98254	-5.26807	4.46e-07	8.17e-06	5.85745	6.35024	ENSG00000023228
DIP2A	0.204834	6.1466	5.26781	4.47e-07	8.18e-06	5.85207	6.34971	ENSG00000160305
QRICH2	0.470367	4.31484	5.26702	4.49e-07	8.2e-06	5.93821	6.34813	ENSG00000129646
NA	0.448398	0.684873	5.26641	4.5e-07	8.21e-06	6.08949	6.34689	ENSG00000263823
STEAP4	0.801744	0.93523	5.26639	4.5e-07	8.21e-06	6.09386	6.34687	ENSG00000127954
RMDN2	-0.385802	1.65039	-5.26577	4.51e-07	8.23e-06	6.09128	6.34561	ENSG00000115841
ZNF850	0.407907	2.1985	5.26438	4.54e-07	8.27e-06	6.07409	6.34282	ENSG00000267041
NA	0.482657	1.70666	5.2633	4.56e-07	8.3e-06	6.08122	6.34066	ENSG00000232533
TXNDC9	-0.325661	3.23721	-5.26318	4.57e-07	8.3e-06	6.00631	6.3404	ENSG00000115514
NA	0.655767	0.00153863	5.26276	4.58e-07	8.31e-06	6.04948	6.33957	ENSG00000227740
TRIM27	0.245383	5.5913	5.26173	4.6e-07	8.35e-06	5.83376	6.3375	ENSG00000204713
GNRH1	0.678391	3.72524	5.25943	4.65e-07	8.43e-06	5.95865	6.33288	ENSG00000147437
ORAI2	0.460156	6.35106	5.25931	4.65e-07	8.43e-06	5.81364	6.33263	ENSG00000160991
TRAPPC2	0.249567	5.06852	5.25761	4.69e-07	8.49e-06	5.83885	6.32921	ENSG00000196459
ANKRD37	0.765206	3.4464	5.25641	4.71e-07	8.52e-06	5.96986	6.32682	ENSG00000186352
RBM26	0.241275	7.00529	5.25635	4.71e-07	8.52e-06	5.80301	6.32668	ENSG00000139746
SCOC-AS1	-0.473677	-0.206165	-5.25585	4.72e-07	8.53e-06	6.0149	6.32568	ENSG00000196951
RPS2P46	0.628474	2.1845	5.25527	4.74e-07	8.55e-06	6.03307	6.32452	ENSG00000189343
GABBR1	-0.293429	8.78082	-5.25496	4.74e-07	8.55e-06	5.82417	6.32389	ENSG00000204681
HAVCR1P1	-0.506509	-1.1004	-5.25145	4.82e-07	8.69e-06	5.93469	6.31685	ENSG00000268442
MRPL24	-0.390319	3.65362	-5.25024	4.85e-07	8.73e-06	5.91852	6.31444	ENSG00000143314
RPP38	0.359679	3.61713	5.24954	4.86e-07	8.75e-06	5.9199	6.31302	ENSG00000152464
PIH1D2	0.847246	0.859402	5.24934	4.87e-07	8.75e-06	6.01977	6.31263	ENSG00000150773
ELP1	0.283265	6.84135	5.24866	4.88e-07	8.77e-06	5.76827	6.31127	ENSG00000070061
NUDT16L1	0.384138	5.11403	5.24857	4.89e-07	8.77e-06	5.79696	6.31108	ENSG00000168101
NA	0.562528	-1.23749	5.24834	4.89e-07	8.77e-06	5.90592	6.31061	ENSG00000280033
EMG1	-0.144315	4.34813	-5.24772	4.9e-07	8.79e-06	5.84361	6.30937	ENSG00000126749
CPT1C	0.303059	5.90158	5.24721	4.92e-07	8.8e-06	5.76341	6.30836	ENSG00000169169
B3GALT5	-0.803012	-0.089315	-5.24712	4.92e-07	8.8e-06	5.98742	6.30818	ENSG00000183778
ODF3B	-0.754266	1.97318	-5.24578	4.95e-07	8.84e-06	5.99837	6.30548	ENSG00000177989
NA	0.495118	-0.847998	5.24488	4.97e-07	8.87e-06	5.92467	6.30368	ENSG00000270076
TMEM160	-0.528919	3.18159	-5.24467	4.97e-07	8.87e-06	5.93222	6.30326	ENSG00000130748
CHCHD6	-0.348399	2.83635	-5.24369	5e-07	8.91e-06	5.95157	6.30129	ENSG00000159685
ICA1	-0.691578	4.27354	-5.24353	5e-07	8.91e-06	5.83426	6.30098	ENSG00000003147
DHRS12	-0.586875	2.2254	-5.24309	5.01e-07	8.92e-06	5.98029	6.3001	ENSG00000102796
GDPD3	0.586338	2.9059	5.2426	5.02e-07	8.93e-06	5.94693	6.29911	ENSG00000102886
SNHG3	0.365659	4.4926	5.24238	5.03e-07	8.93e-06	5.81253	6.29868	ENSG00000242125
SCAMP1-AS1	-0.552811	1.39641	-5.24216	5.03e-07	8.93e-06	5.99169	6.29822	ENSG00000245556
H2BC20P	0.676274	5.18445	5.24213	5.03e-07	8.93e-06	5.76591	6.29818	ENSG00000261716
AGBL4	-0.675477	-0.665415	-5.24195	5.04e-07	8.93e-06	5.93374	6.29781	ENSG00000186094
NMT2	0.318377	5.71095	5.24086	5.06e-07	8.96e-06	5.7385	6.29563	ENSG00000152465
GEM	1.02832	0.567036	5.24065	5.07e-07	8.97e-06	5.97592	6.2952	ENSG00000164949
THAP3	0.389216	4.44601	5.24018	5.08e-07	8.98e-06	5.80809	6.29426	ENSG00000041988
DERL2	0.223642	4.85904	5.23877	5.11e-07	9.02e-06	5.76615	6.29143	ENSG00000072849
NA	0.528996	-0.448964	5.23873	5.11e-07	9.02e-06	5.92874	6.29136	ENSG00000279852
CTBS	-0.589805	2.66711	-5.23732	5.15e-07	9.07e-06	5.9297	6.28854	ENSG00000117151
NA	0.506836	1.76961	5.23701	5.15e-07	9.08e-06	5.96673	6.28792	ENSG00000273271
GOSR2	-0.213462	5.09922	-5.23639	5.17e-07	9.09e-06	5.74065	6.28668	ENSG00000108433
AMZ1	-0.561006	1.45803	-5.23637	5.17e-07	9.09e-06	5.96655	6.28664	ENSG00000174945
ZER1	0.247284	6.82052	5.23608	5.18e-07	9.1e-06	5.71151	6.28605	ENSG00000160445
ABLIM3	0.313993	7.12186	5.23404	5.22e-07	9.17e-06	5.70523	6.28196	ENSG00000173210
STRADB	-0.315126	4.24204	-5.234	5.23e-07	9.17e-06	5.79396	6.28188	ENSG00000082146
LNP1	-0.380971	2.91442	-5.23371	5.23e-07	9.17e-06	5.89902	6.2813	ENSG00000206535
NA	0.966036	0.0131383	5.23338	5.24e-07	9.18e-06	5.92818	6.28064	ENSG00000274029
SLC25A15	-0.414576	1.62753	-5.2329	5.25e-07	9.19e-06	5.94957	6.27968	ENSG00000102743
NA	0.433001	2.32398	5.23196	5.27e-07	9.23e-06	5.92928	6.2778	ENSG00000273261
NA	0.555451	1.64724	5.23176	5.28e-07	9.23e-06	5.94559	6.2774	ENSG00000241170
SFR1	-0.423516	1.77444	-5.23067	5.31e-07	9.26e-06	5.93734	6.27521	ENSG00000156384
RAC3	0.446136	4.68964	5.23045	5.31e-07	9.26e-06	5.74565	6.27478	ENSG00000169750
NA	-0.393597	1.69627	-5.23042	5.31e-07	9.26e-06	5.93766	6.27471	ENSG00000275120
NDUFA7	-0.453459	3.69964	-5.23021	5.32e-07	9.26e-06	5.82659	6.2743	ENSG00000267855
LIAS	-0.201911	3.54188	-5.22993	5.32e-07	9.27e-06	5.83735	6.27374	ENSG00000121897
NA	0.321957	1.81442	5.22928	5.34e-07	9.29e-06	5.93216	6.27243	ENSG00000272356
NA	-1.24636	-1.02974	-5.22889	5.35e-07	9.29e-06	5.85326	6.27166	ENSG00000279811
SMUG1	-0.347197	3.30139	-5.22867	5.36e-07	9.29e-06	5.85351	6.27122	ENSG00000123415
RGMB	0.346862	5.81695	5.22853	5.36e-07	9.29e-06	5.68268	6.27093	ENSG00000174136
NA	0.519202	-0.603251	5.22842	5.36e-07	9.29e-06	5.87241	6.27072	ENSG00000272293
LLGL2	0.497382	4.74033	5.22761	5.38e-07	9.32e-06	5.72884	6.26909	ENSG00000073350
NA	-0.870356	-0.665134	-5.22699	5.4e-07	9.34e-06	5.87136	6.26785	ENSG00000277287
ZNF202	0.378805	4.05338	5.22692	5.4e-07	9.34e-06	5.78177	6.26772	ENSG00000166261
PKNOX1	0.353798	5.41442	5.22617	5.42e-07	9.36e-06	5.68221	6.26621	ENSG00000160199
TACC3	0.407758	3.19069	5.22611	5.42e-07	9.36e-06	5.8557	6.26609	ENSG00000013810
SLC35G1	-0.625269	1.12401	-5.22593	5.42e-07	9.36e-06	5.92249	6.26574	ENSG00000176273
AKT1S1	0.321343	5.16225	5.22447	5.46e-07	9.41e-06	5.68756	6.26282	ENSG00000204673
DYNLRB2	-0.569778	-0.403142	-5.22413	5.47e-07	9.42e-06	5.87056	6.26213	ENSG00000168589
DHRS11	-0.51492	3.53771	-5.22384	5.48e-07	9.42e-06	5.81249	6.26155	ENSG00000278535
ACP1	-0.288159	5.15625	-5.22306	5.5e-07	9.45e-06	5.67997	6.26	ENSG00000143727
RSBN1L	0.238096	5.83337	5.22281	5.5e-07	9.45e-06	5.65644	6.25949	ENSG00000187257
ZFP57	-0.96186	-1.78413	-5.22255	5.51e-07	9.46e-06	5.74636	6.25898	ENSG00000204644
NA	-0.570922	-0.39771	-5.222	5.52e-07	9.47e-06	5.86351	6.25787	ENSG00000276809
DBH	-0.6375	-0.677693	-5.22131	5.54e-07	9.5e-06	5.84361	6.2565	ENSG00000123454
PIGW	-0.462572	1.3147	-5.22009	5.57e-07	9.54e-06	5.89722	6.25406	ENSG00000277161
TMEM144	-0.777363	4.34581	-5.21743	5.64e-07	9.65e-06	5.71139	6.24875	ENSG00000164124
KMT5A	0.204362	4.73692	5.21694	5.65e-07	9.67e-06	5.67855	6.24776	ENSG00000183955
RYBP	0.416619	5.38063	5.21586	5.68e-07	9.71e-06	5.63834	6.24561	ENSG00000163602
MPO	-0.90976	-0.54743	-5.21418	5.72e-07	9.77e-06	5.82283	6.24225	ENSG00000005381
DMC1	-0.545139	-0.458148	-5.21289	5.76e-07	9.82e-06	5.82309	6.23967	ENSG00000100206
NA	1.00488	2.3805	5.21217	5.78e-07	9.85e-06	5.84024	6.23824	ENSG00000261226
MINDY3	-0.393598	4.69846	-5.21164	5.79e-07	9.87e-06	5.65756	6.23717	ENSG00000148481
TMEM272	-0.550306	1.11385	-5.20838	5.88e-07	1e-05	5.84728	6.23067	ENSG00000281106
CSNK1G2	0.263628	6.42341	5.20831	5.88e-07	1e-05	5.58741	6.23054	ENSG00000133275
DAP3	-0.190101	4.74907	-5.20759	5.9e-07	1e-05	5.63555	6.22909	ENSG00000132676
UNC119	0.293175	5.19563	5.20757	5.9e-07	1e-05	5.60913	6.22906	ENSG00000109103
SLC35A4	-0.216391	5.01024	-5.20712	5.91e-07	1e-05	5.61652	6.22816	ENSG00000176087
CTSK	0.707331	3.28533	5.20706	5.92e-07	1e-05	5.76677	6.22803	ENSG00000143387
PKD2	0.206342	5.23896	5.20639	5.93e-07	1.01e-05	5.60143	6.2267	ENSG00000118762
HEATR6	0.393206	4.59027	5.205	5.97e-07	1.01e-05	5.63665	6.22394	ENSG00000068097
NA	0.768993	-1.84807	5.20465	5.98e-07	1.01e-05	5.65699	6.22324	ENSG00000226862
DHX57	-0.284242	4.15302	-5.20386	6e-07	1.01e-05	5.66704	6.22165	ENSG00000163214
ZSWIM9	0.279099	4.71405	5.20346	6.01e-07	1.02e-05	5.62264	6.22085	ENSG00000185453
GEMIN8	-0.275125	3.02682	-5.20331	6.02e-07	1.02e-05	5.76487	6.22057	ENSG00000046647
ZNF311	-0.788319	-0.805198	-5.20277	6.03e-07	1.02e-05	5.75825	6.21948	ENSG00000197935
NA	0.713175	2.67642	5.2001	6.11e-07	1.03e-05	5.77452	6.21416	ENSG00000272821
NA	0.727964	1.59676	5.19964	6.12e-07	1.03e-05	5.80794	6.21323	ENSG00000258674
NA	-0.954223	-2.44597	-5.19909	6.14e-07	1.03e-05	5.5712	6.21215	ENSG00000260988
CKS2	0.987982	1.83631	5.19904	6.14e-07	1.03e-05	5.80178	6.21205	ENSG00000123975
NA	-0.513886	1.59496	-5.19772	6.17e-07	1.04e-05	5.79888	6.20942	ENSG00000224837
NA	0.7283	1.18451	5.19702	6.19e-07	1.04e-05	5.79868	6.20801	ENSG00000213976
ASB13	-0.404577	4.68883	-5.19656	6.21e-07	1.04e-05	5.59212	6.2071	ENSG00000196372
CCDC13	0.70634	0.747039	5.19585	6.23e-07	1.04e-05	5.78968	6.20568	ENSG00000244607
LRRC4C	-0.461532	1.56527	-5.19494	6.25e-07	1.05e-05	5.78651	6.20388	ENSG00000148948
PPT1	-0.219346	6.72655	-5.19494	6.25e-07	1.05e-05	5.53051	6.20387	ENSG00000131238
SAMD3	-1.19279	-2.2363	-5.1943	6.27e-07	1.05e-05	5.59357	6.20261	ENSG00000164483
MAFF	1.08432	2.66379	5.19408	6.28e-07	1.05e-05	5.75191	6.20216	ENSG00000185022
TMEM154	-0.755384	-1.58784	-5.1931	6.31e-07	1.05e-05	5.65498	6.2002	ENSG00000170006
SUMO4	0.786034	-1.90514	5.19272	6.32e-07	1.05e-05	5.60645	6.19945	ENSG00000177688
HMGCLL1	-0.445706	3.38021	-5.19194	6.34e-07	1.06e-05	5.67954	6.19789	ENSG00000146151
C2orf74-DT	-0.39141	1.67471	-5.19022	6.39e-07	1.06e-05	5.76524	6.19447	ENSG00000212978
ZNF268	-0.454053	4.05645	-5.19002	6.4e-07	1.06e-05	5.61623	6.19407	ENSG00000090612
LINC01547	-0.824757	-0.295333	-5.18944	6.41e-07	1.07e-05	5.73239	6.19292	ENSG00000183250
AP4E1	0.283805	4.15446	5.18941	6.41e-07	1.07e-05	5.60538	6.19286	ENSG00000081014
CXXC4	0.384388	4.26712	5.18658	6.5e-07	1.08e-05	5.58389	6.18723	ENSG00000168772
WAC	0.363388	8.54751	5.1853	6.54e-07	1.08e-05	5.51123	6.18468	ENSG00000095787
G6PC3	-0.372156	4.06364	-5.18488	6.55e-07	1.09e-05	5.59436	6.18384	ENSG00000141349
DPP3	0.624725	4.13917	5.18448	6.56e-07	1.09e-05	5.59048	6.18305	ENSG00000254986
ALG14	-0.243136	2.81349	-5.18403	6.57e-07	1.09e-05	5.69361	6.18215	ENSG00000172339
RCBTB1	-0.307945	4.80837	-5.18372	6.58e-07	1.09e-05	5.52659	6.18153	ENSG00000136144
PKN2	0.269585	5.83915	5.18347	6.59e-07	1.09e-05	5.48268	6.18104	ENSG00000065243
LYG2	0.956009	-2.24106	5.18274	6.61e-07	1.09e-05	5.51682	6.17958	ENSG00000185674
USH1C	-0.863034	0.139911	-5.18262	6.62e-07	1.09e-05	5.7216	6.17935	ENSG00000006611
MOCS2-DT	-0.484846	0.729636	-5.18249	6.62e-07	1.09e-05	5.7339	6.17908	ENSG00000247796
STX6	0.19222	6.21677	5.18191	6.64e-07	1.09e-05	5.4717	6.17794	ENSG00000135823
CTBP2	0.219016	6.99211	5.18166	6.65e-07	1.09e-05	5.47272	6.17743	ENSG00000175029
USF2	0.187074	7.1971	5.18064	6.68e-07	1.1e-05	5.46994	6.1754	ENSG00000105698
CHN2	0.880367	2.91187	5.18057	6.68e-07	1.1e-05	5.67414	6.17527	ENSG00000285162
RANBP17	-0.539435	1.79718	-5.18021	6.69e-07	1.1e-05	5.71933	6.17456	ENSG00000204764
WNT2	1.25985	-0.696522	5.17992	6.7e-07	1.1e-05	5.66185	6.17397	ENSG00000105989
OTUD4	0.261936	6.2128	5.1799	6.7e-07	1.1e-05	5.46336	6.17393	ENSG00000164164
C5orf24	0.366849	6.99033	5.17914	6.72e-07	1.1e-05	5.46243	6.17242	ENSG00000181904
ZNF888	0.393951	2.93474	5.17897	6.73e-07	1.1e-05	5.6651	6.17208	ENSG00000213793
GSAP	-0.52999	2.50891	-5.17864	6.74e-07	1.1e-05	5.6862	6.17143	ENSG00000186088
CBLN2	-0.881636	-0.912737	-5.17755	6.77e-07	1.11e-05	5.64965	6.16927	ENSG00000141668
NA	-1.17505	0.310905	-5.17682	6.79e-07	1.11e-05	5.7022	6.16782	ENSG00000284773
ARHGAP22	-0.411248	3.0381	-5.17645	6.81e-07	1.11e-05	5.64648	6.16708	ENSG00000128805
NUDT22	-0.307164	3.33905	-5.176	6.82e-07	1.11e-05	5.62174	6.16618	ENSG00000149761
ADD3-AS1	-0.600805	0.345513	-5.17554	6.83e-07	1.11e-05	5.69685	6.16526	ENSG00000203876
NA	0.601621	0.687253	5.17511	6.85e-07	1.12e-05	5.70073	6.16441	ENSG00000275569
SLC10A4	-0.594598	-1.46813	-5.17481	6.86e-07	1.12e-05	5.58339	6.16382	ENSG00000145248
IMPDH1	0.455012	4.66829	5.17381	6.89e-07	1.12e-05	5.49706	6.16184	ENSG00000106348
CEP89	0.188044	4.74911	5.17369	6.89e-07	1.12e-05	5.48757	6.1616	ENSG00000121289
REPS1	-0.334777	6.1058	-5.17222	6.94e-07	1.13e-05	5.43036	6.15867	ENSG00000135597
KLHL36	0.203944	6.02332	5.17222	6.94e-07	1.13e-05	5.43041	6.15867	ENSG00000135686
YPEL3	0.356856	7.26301	5.17081	6.98e-07	1.13e-05	5.42742	6.15588	ENSG00000090238
SLX1A-SULT1A3	0.576219	5.54121	5.17026	7e-07	1.13e-05	5.4349	6.15477	ENSG00000213599
NA	0.624261	-1.27283	5.16949	7.03e-07	1.14e-05	5.57373	6.15325	ENSG00000229348
CHKB-CPT1B	0.503991	3.7296	5.16949	7.03e-07	1.14e-05	5.55986	6.15325	ENSG00000254413
TBC1D20	0.193796	6.43993	5.16802	7.07e-07	1.14e-05	5.41014	6.15032	ENSG00000125875
MAP4K3-DT	-0.438775	3.5059	-5.16799	7.07e-07	1.14e-05	5.56637	6.15027	ENSG00000231312
LYRM2	-0.276904	5.09547	-5.16682	7.11e-07	1.15e-05	5.43468	6.14795	ENSG00000083099
FIZ1	0.261905	4.86401	5.16625	7.13e-07	1.15e-05	5.44767	6.14682	ENSG00000179943
C2orf73	-0.719845	-1.85519	-5.16576	7.15e-07	1.15e-05	5.51448	6.14585	ENSG00000177994
NOP2	0.486189	4.41633	5.1635	7.22e-07	1.16e-05	5.47521	6.14136	ENSG00000111641
CDKN3	-0.475153	0.0519576	-5.16065	7.32e-07	1.18e-05	5.62634	6.1357	ENSG00000100526
COX18	-0.318227	3.86098	-5.16038	7.33e-07	1.18e-05	5.50352	6.13517	ENSG00000163626
HNRNPA1L3	-0.398749	2.98293	-5.16027	7.33e-07	1.18e-05	5.57579	6.13495	ENSG00000224578
C16orf96	-0.725528	-1.02921	-5.1602	7.33e-07	1.18e-05	5.56513	6.13482	ENSG00000205832
LSM14A	0.179819	6.8114	5.16005	7.34e-07	1.18e-05	5.37649	6.13452	ENSG00000257103
NA	0.83166	0.114249	5.16004	7.34e-07	1.18e-05	5.62241	6.13449	ENSG00000272597
PAK4	0.246293	4.12251	5.15929	7.36e-07	1.18e-05	5.47955	6.13301	ENSG00000130669
CALCOCO1	0.296863	7.64759	5.15766	7.42e-07	1.19e-05	5.37487	6.12977	ENSG00000012822
KBTBD12	-0.546009	2.32417	-5.15761	7.42e-07	1.19e-05	5.60273	6.12967	ENSG00000187715
NUDT18	-0.547693	2.34495	-5.15728	7.43e-07	1.19e-05	5.60247	6.12903	ENSG00000275074
GRM2	-0.82583	1.93446	-5.15697	7.44e-07	1.19e-05	5.61371	6.1284	ENSG00000164082
SANBR	-0.260552	4.12756	-5.15654	7.45e-07	1.19e-05	5.4623	6.12756	ENSG00000162929
SMIM10L2A	-0.625437	4.23204	-5.15605	7.47e-07	1.19e-05	5.45234	6.12659	ENSG00000178947
MAGED2	-0.232297	6.56227	-5.15598	7.47e-07	1.19e-05	5.35859	6.12644	ENSG00000102316
NA	0.440613	1.76616	5.15424	7.53e-07	1.2e-05	5.6104	6.12299	ENSG00000279233
LINC01852	-0.849261	-2.41108	-5.15375	7.55e-07	1.2e-05	5.39306	6.12202	ENSG00000236914
MOB1A	0.276854	5.59404	5.15349	7.56e-07	1.2e-05	5.35626	6.12151	ENSG00000114978
CLDN15	0.458396	2.78966	5.15306	7.57e-07	1.2e-05	5.56555	6.12065	ENSG00000106404
RBM33	0.46587	7.52458	5.15302	7.58e-07	1.2e-05	5.3528	6.12057	ENSG00000184863
ZKSCAN5	0.332822	4.77903	5.15161	7.62e-07	1.21e-05	5.3882	6.11778	ENSG00000196652
CCNB3	-0.827228	-1.63478	-5.15139	7.63e-07	1.21e-05	5.48066	6.11735	ENSG00000147082
NA	0.463456	1.19921	5.1513	7.64e-07	1.21e-05	5.60405	6.11716	ENSG00000245904
ZSCAN9	0.309514	3.99465	5.15114	7.64e-07	1.21e-05	5.45632	6.11685	ENSG00000137185
SDCBP2-AS1	-0.431479	1.43017	-5.14963	7.69e-07	1.22e-05	5.59522	6.11386	ENSG00000234684
ATP5PD	-0.275155	6.26312	-5.14903	7.72e-07	1.22e-05	5.32776	6.11266	ENSG00000167863
LRWD1	0.450633	4.94388	5.14765	7.76e-07	1.23e-05	5.36206	6.10993	ENSG00000161036
NA	0.661337	1.60357	5.14746	7.77e-07	1.23e-05	5.58504	6.10957	ENSG00000236255
STARD3	0.410726	5.96058	5.14544	7.84e-07	1.24e-05	5.31508	6.10556	ENSG00000131748
ACAD9	-0.419742	4.46566	-5.14488	7.86e-07	1.24e-05	5.38312	6.10446	ENSG00000177646
FAM86EP	-0.727033	-0.818383	-5.14465	7.87e-07	1.24e-05	5.51733	6.10399	ENSG00000251669
CC2D1A	0.318106	6.36071	5.14457	7.87e-07	1.24e-05	5.30744	6.10383	ENSG00000132024
PASK	0.401769	4.39667	5.14314	7.92e-07	1.25e-05	5.3831	6.101	ENSG00000115687
PHLDB2	0.674016	0.880644	5.14313	7.93e-07	1.25e-05	5.56833	6.10099	ENSG00000144824
C22orf15	-0.810464	-1.85545	-5.14291	7.93e-07	1.25e-05	5.41958	6.10054	ENSG00000169314
DNASE1	0.329469	5.85494	5.14236	7.95e-07	1.25e-05	5.30205	6.09945	ENSG00000213918
TIMM44	0.296531	5.31647	5.14184	7.97e-07	1.25e-05	5.31642	6.09844	ENSG00000104980
RASA2	0.318418	5.59945	5.14122	7.99e-07	1.25e-05	5.30304	6.09721	ENSG00000155903
NA	0.313671	5.4625	5.13905	8.07e-07	1.26e-05	5.29956	6.09291	ENSG00000260772
TRIM4	0.326842	4.72458	5.13723	8.14e-07	1.27e-05	5.32887	6.0893	ENSG00000146833
RMND1	-0.337168	3.45895	-5.13706	8.15e-07	1.27e-05	5.43778	6.08896	ENSG00000155906
PSMC3IP	0.549998	2.66075	5.13585	8.19e-07	1.28e-05	5.49889	6.08657	ENSG00000131470
HMBOX1	0.318234	4.16553	5.13473	8.23e-07	1.29e-05	5.36774	6.08436	ENSG00000147421
OIT3	1.27123	-0.61398	5.1343	8.25e-07	1.29e-05	5.47847	6.08351	ENSG00000138315
ZNF18	-0.354553	2.36502	-5.13272	8.31e-07	1.3e-05	5.49861	6.08038	ENSG00000154957
CPSF3	-0.224819	3.55762	-5.13027	8.4e-07	1.31e-05	5.40071	6.07555	ENSG00000119203
FOXD1	0.7376	-1.05392	5.13022	8.41e-07	1.31e-05	5.42993	6.07544	ENSG00000251493
DNA2	0.510602	3.25699	5.13014	8.41e-07	1.31e-05	5.4307	6.07528	ENSG00000138346
CDH26	0.402506	1.35692	5.13012	8.41e-07	1.31e-05	5.51354	6.07525	ENSG00000124215
LIN9	0.420468	2.99259	5.12951	8.43e-07	1.31e-05	5.44547	6.07405	ENSG00000183814
MEN1	0.239071	5.18427	5.12869	8.46e-07	1.31e-05	5.26414	6.07243	ENSG00000133895
NAA16	0.386589	5.12337	5.12866	8.47e-07	1.31e-05	5.26747	6.07237	ENSG00000172766
NA	-0.529364	1.17219	-5.12852	8.47e-07	1.31e-05	5.50731	6.07209	ENSG00000260000
NPIPB7	0.939933	0.765985	5.12623	8.56e-07	1.33e-05	5.49557	6.06756	ENSG00000233232
MTIF2	-0.286023	3.60031	-5.12393	8.65e-07	1.34e-05	5.36936	6.06303	ENSG00000085760
NA	0.601699	-0.17051	5.12373	8.66e-07	1.34e-05	5.46046	6.06263	ENSG00000259031
EPHB2	-0.653653	1.69327	-5.12289	8.69e-07	1.34e-05	5.47575	6.06098	ENSG00000133216
FAAP20	0.282015	5.20399	5.12168	8.74e-07	1.35e-05	5.23504	6.05859	ENSG00000162585
DPF1	0.377339	3.55443	5.12154	8.74e-07	1.35e-05	5.36899	6.05831	ENSG00000011332
NRF1	0.212046	4.82981	5.12147	8.75e-07	1.35e-05	5.25388	6.05817	ENSG00000106459
NA	-0.389385	0.829951	-5.1212	8.76e-07	1.35e-05	5.47576	6.05764	ENSG00000237753
NA	-0.606215	2.63411	-5.1203	8.79e-07	1.35e-05	5.42489	6.05586	ENSG00000223745
FPGT-TNNI3K	-0.647483	2.14362	-5.12003	8.8e-07	1.35e-05	5.44791	6.05532	ENSG00000259030
EPN3	-1.03087	0.377162	-5.11875	8.86e-07	1.36e-05	5.46078	6.0528	ENSG00000049283
C4orf33	-0.392403	4.13422	-5.11841	8.87e-07	1.36e-05	5.29571	6.05214	ENSG00000151470
HSD3B7	0.653991	3.08337	5.11829	8.87e-07	1.36e-05	5.39488	6.05189	ENSG00000099377
PTPRU	0.274341	5.36146	5.11782	8.89e-07	1.36e-05	5.20945	6.05097	ENSG00000060656
H2AC8	0.906216	-1.7059	5.11627	8.96e-07	1.37e-05	5.31637	6.0479	ENSG00000277075
PTCH2	0.4371	4.21182	5.11625	8.96e-07	1.37e-05	5.287	6.04786	ENSG00000117425
RTCA	-0.196478	4.54601	-5.11538	8.99e-07	1.38e-05	5.24735	6.04616	ENSG00000137996
FOXC1	0.650032	1.95715	5.11487	9.01e-07	1.38e-05	5.43821	6.04515	ENSG00000054598
TBC1D2B	0.211391	5.46394	5.11383	9.06e-07	1.38e-05	5.18691	6.0431	ENSG00000167202
NDP	0.385961	4.72654	5.11339	9.07e-07	1.39e-05	5.22586	6.04222	ENSG00000124479
TAGAP	-0.719036	-1.11307	-5.11279	9.1e-07	1.39e-05	5.3667	6.04103	ENSG00000164691
AP1S3	-0.376131	2.03021	-5.11256	9.11e-07	1.39e-05	5.42367	6.04059	ENSG00000152056
NELFB	0.192113	5.72216	5.11233	9.12e-07	1.39e-05	5.1735	6.04014	ENSG00000188986
NA	-0.852742	-0.572218	-5.11214	9.13e-07	1.39e-05	5.3976	6.03975	ENSG00000270638
LINC02177	-1.02293	-1.98924	-5.11197	9.13e-07	1.39e-05	5.27918	6.03943	ENSG00000261617
LIPT2	-0.491859	0.105534	-5.11031	9.2e-07	1.4e-05	5.41818	6.03614	ENSG00000175536
HCN2	-0.335523	5.47816	-5.10974	9.23e-07	1.4e-05	5.16975	6.03503	ENSG00000099822
NA	-0.901149	5.20602	-5.10886	9.26e-07	1.41e-05	5.18431	6.0333	ENSG00000254635
SUSD1	-0.658402	0.140726	-5.10863	9.27e-07	1.41e-05	5.41255	6.03284	ENSG00000106868
KIF24	-0.492803	0.331265	-5.10855	9.27e-07	1.41e-05	5.41555	6.03269	ENSG00000186638
INTU	-0.429672	4.01643	-5.10819	9.29e-07	1.41e-05	5.26012	6.03197	ENSG00000164066
ZGLP1	0.498049	3.00897	5.10713	9.34e-07	1.41e-05	5.35379	6.02988	ENSG00000220201
NEK1	-0.296938	4.84271	-5.10573	9.39e-07	1.42e-05	5.1824	6.02713	ENSG00000137601
CCDC96	-0.494728	0.96159	-5.1055	9.4e-07	1.42e-05	5.41035	6.02667	ENSG00000173013
ZNF431	0.2958	5.31623	5.10535	9.41e-07	1.42e-05	5.15618	6.02638	ENSG00000196705
GRM5	-0.950326	2.46013	-5.10526	9.41e-07	1.42e-05	5.36816	6.0262	ENSG00000168959
MRPL2	-0.36118	3.68284	-5.10452	9.45e-07	1.43e-05	5.2789	6.02474	ENSG00000112651
NTAN1	0.328197	3.34819	5.10436	9.45e-07	1.43e-05	5.31289	6.02444	ENSG00000157045
GPR107	-0.204864	6.42816	-5.10336	9.5e-07	1.43e-05	5.12892	6.02246	ENSG00000148358
RNF144A	0.23785	7.65785	5.10309	9.51e-07	1.43e-05	5.13676	6.02193	ENSG00000151692
ERAP1	-0.393843	3.47147	-5.1029	9.52e-07	1.43e-05	5.284	6.02156	ENSG00000164307
TMTC4	-0.638487	3.89516	-5.10232	9.54e-07	1.44e-05	5.24748	6.02041	ENSG00000125247
CPT2	-0.37282	3.52562	-5.10166	9.57e-07	1.44e-05	5.2815	6.0191	ENSG00000157184
POLDIP3	0.210425	6.4199	5.10127	9.59e-07	1.44e-05	5.11832	6.01834	ENSG00000100227
NA	0.558198	-0.748851	5.09894	9.69e-07	1.45e-05	5.3273	6.01375	ENSG00000255581
ACAT1	-0.258705	4.98323	-5.09805	9.73e-07	1.46e-05	5.14111	6.01201	ENSG00000075239
ARSG	-0.452351	3.74261	-5.09755	9.75e-07	1.46e-05	5.2413	6.01102	ENSG00000141337
SLC25A21-AS1	-0.609719	0.16405	-5.09734	9.76e-07	1.46e-05	5.36507	6.01061	ENSG00000258708
ASL	-0.449144	2.7483	-5.09678	9.78e-07	1.46e-05	5.32086	6.0095	ENSG00000126522
NA	0.543919	2.42266	5.09617	9.81e-07	1.47e-05	5.33563	6.00831	ENSG00000255310
NA	0.603343	1.75038	5.09599	9.82e-07	1.47e-05	5.36364	6.00796	ENSG00000255384
NA	0.653024	1.5153	5.09563	9.83e-07	1.47e-05	5.36533	6.00724	ENSG00000239218
NA	0.557805	-0.708818	5.09486	9.87e-07	1.47e-05	5.31121	6.00573	ENSG00000279140
BNIP3P15	0.973152	-2.28296	5.09475	9.87e-07	1.47e-05	5.16306	6.0055	ENSG00000270716
FADS1	-0.461264	5.81938	-5.09474	9.87e-07	1.47e-05	5.09668	6.00548	ENSG00000149485
ZNF30	0.382887	4.32874	5.09454	9.88e-07	1.47e-05	5.17834	6.0051	ENSG00000168661
ATXN2L	0.247707	7.29033	5.09437	9.89e-07	1.47e-05	5.09396	6.00477	ENSG00000168488
POGZ	0.185558	7.79645	5.09277	9.96e-07	1.48e-05	5.09367	6.00162	ENSG00000143442
C11orf87	-0.807929	2.89283	-5.09236	9.98e-07	1.48e-05	5.28166	6.00081	ENSG00000185742
AEBP2	0.233096	5.2956	5.09211	9.99e-07	1.48e-05	5.09908	6.00031	ENSG00000139154
DTX2	0.333973	2.38226	5.09175	1e-06	1.49e-05	5.32467	5.99961	ENSG00000091073
HMGB3	-0.480462	2.29056	-5.09003	1.01e-06	1.5e-05	5.31861	5.99623	ENSG00000029993
NA	0.539937	-0.529171	5.08952	1.01e-06	1.5e-05	5.3069	5.99522	ENSG00000244124
TARDBP	0.283273	7.71471	5.08921	1.01e-06	1.5e-05	5.07774	5.99461	ENSG00000120948
GLB1L	-0.429623	0.966747	-5.08894	1.01e-06	1.5e-05	5.34069	5.99407	ENSG00000163521
UBAP1	0.211687	6.35642	5.08831	1.02e-06	1.5e-05	5.06215	5.99284	ENSG00000165006
NA	1.02568	-2.0405	5.08747	1.02e-06	1.51e-05	5.15867	5.99118	ENSG00000213060
SOS1	0.256745	6.14768	5.08734	1.02e-06	1.51e-05	5.05901	5.99094	ENSG00000115904
CBWD3	-0.28881	4.44273	-5.08657	1.02e-06	1.51e-05	5.12998	5.98942	ENSG00000196873
PLEKHA6	0.270144	7.22497	5.08589	1.03e-06	1.52e-05	5.05661	5.98808	ENSG00000143850
SMIM7	-0.155797	5.24924	-5.08494	1.03e-06	1.52e-05	5.06969	5.98622	ENSG00000214046
RNF141	-0.440782	5.60151	-5.08449	1.03e-06	1.52e-05	5.05705	5.98533	ENSG00000110315
SOCS7	0.345757	7.74159	5.08408	1.04e-06	1.53e-05	5.05553	5.98454	ENSG00000274211
FAM161B	-0.294911	4.0255	-5.08376	1.04e-06	1.53e-05	5.15714	5.9839	ENSG00000156050
GNB1L	0.643983	2.21112	5.08277	1.04e-06	1.53e-05	5.29324	5.98195	ENSG00000185838
NA	-0.740166	1.36451	-5.08244	1.04e-06	1.53e-05	5.31022	5.9813	ENSG00000280234
LCN10	1.06278	-0.470719	5.08221	1.05e-06	1.53e-05	5.27156	5.98087	ENSG00000187922
UNC5C	-0.59208	3.92578	-5.08187	1.05e-06	1.53e-05	5.15251	5.98018	ENSG00000182168
ADPGK-AS1	-0.615036	-1.21991	-5.08186	1.05e-06	1.53e-05	5.23236	5.98018	ENSG00000260898
EIF2B1	0.204358	5.47185	5.08067	1.05e-06	1.54e-05	5.04267	5.97784	ENSG00000111361
CLEC4M	-1.17086	-1.78896	-5.07936	1.06e-06	1.55e-05	5.17833	5.97525	ENSG00000104938
PAG1	0.364603	6.94622	5.07912	1.06e-06	1.55e-05	5.02564	5.97479	ENSG00000076641
RELL2	-0.494953	3.90726	-5.07874	1.06e-06	1.55e-05	5.14378	5.97405	ENSG00000164620
PMS2P4	-0.386332	1.01273	-5.07842	1.06e-06	1.55e-05	5.29655	5.97341	ENSG00000067601
RBBP6	0.353695	6.86645	5.07815	1.06e-06	1.55e-05	5.02007	5.97289	ENSG00000122257
MTDHP1	0.730502	-1.19683	5.0773	1.07e-06	1.56e-05	5.2038	5.97122	ENSG00000270948
NA	0.582208	2.39008	5.07682	1.07e-06	1.56e-05	5.25887	5.97028	ENSG00000272054
DNAJC27-AS1	-0.665768	2.2264	-5.07653	1.07e-06	1.56e-05	5.26198	5.96971	ENSG00000224165
HAPLN1	-1.18002	-1.59652	-5.07636	1.07e-06	1.56e-05	5.19552	5.96938	ENSG00000145681
NA	-0.93176	-2.61047	-5.07601	1.07e-06	1.56e-05	5.05782	5.96869	ENSG00000273363
NA	-0.584944	-1.15902	-5.07571	1.08e-06	1.56e-05	5.21067	5.96811	ENSG00000278985
SASS6	0.326508	3.36643	5.07508	1.08e-06	1.57e-05	5.18185	5.96686	ENSG00000156876
CASP16P	-1.22399	-1.66461	-5.07472	1.08e-06	1.57e-05	5.16342	5.96615	ENSG00000228146
SPDYE9	-0.496714	-1.08188	-5.07413	1.08e-06	1.57e-05	5.20872	5.96499	ENSG00000262461
UBXN11	-0.526441	3.65659	-5.07219	1.09e-06	1.59e-05	5.14368	5.96119	ENSG00000158062
GTF2IP1	0.39572	8.0697	5.07159	1.1e-06	1.59e-05	5.00542	5.96001	ENSG00000277053
GAK	0.302835	6.90953	5.06973	1.11e-06	1.6e-05	4.98332	5.95637	ENSG00000178950
AK2	-0.162457	5.39554	-5.06963	1.11e-06	1.6e-05	4.99747	5.95617	ENSG00000004455
ANKRD29	-0.526622	2.40144	-5.06918	1.11e-06	1.6e-05	5.21869	5.95529	ENSG00000154065
SLC5A3	0.944463	5.33453	5.06793	1.11e-06	1.61e-05	4.99883	5.95283	ENSG00000198743
NA	-0.625234	-0.585152	-5.06716	1.12e-06	1.61e-05	5.2156	5.95133	ENSG00000274718
EZH1	0.327294	7.61017	5.06713	1.12e-06	1.61e-05	4.97964	5.95127	ENSG00000108799
SOCS5P4	0.853384	-1.5542	5.06656	1.12e-06	1.62e-05	5.13757	5.95015	ENSG00000227536
PCDHGA8	0.633459	0.442355	5.0664	1.12e-06	1.62e-05	5.24123	5.94984	ENSG00000253767
P2RY12	-0.948057	0.57455	-5.066	1.12e-06	1.62e-05	5.24369	5.94905	ENSG00000169313
EPM2A-DT	0.433551	4.5872	5.0647	1.13e-06	1.63e-05	5.02927	5.9465	ENSG00000235652
H2BU1	0.525978	2.63999	5.06425	1.13e-06	1.63e-05	5.18859	5.94562	ENSG00000196890
GTF2E2	0.307465	4.22528	5.06404	1.13e-06	1.63e-05	5.05415	5.9452	ENSG00000197265
SRP54	-0.222326	4.85019	-5.0639	1.14e-06	1.63e-05	5.00103	5.94493	ENSG00000100883
LONP2	-0.23256	6.63347	-5.06358	1.14e-06	1.63e-05	4.95614	5.9443	ENSG00000102910
GDPD1	-0.289385	4.40641	-5.0633	1.14e-06	1.63e-05	5.03221	5.94376	ENSG00000153982
KRT18P37	0.672906	-2.37619	5.06323	1.14e-06	1.63e-05	5.03076	5.94362	ENSG00000253943
OTOGL	-0.802892	-2.18526	-5.06182	1.15e-06	1.64e-05	5.06854	5.94086	ENSG00000165899
DOCK10	-0.590564	2.9558	-5.06172	1.15e-06	1.64e-05	5.15049	5.94067	ENSG00000135905
SEC14L1P1	-0.714597	-1.56967	-5.0611	1.15e-06	1.65e-05	5.11945	5.93945	ENSG00000213693
BSDC1	0.174995	7.01269	5.06079	1.15e-06	1.65e-05	4.94565	5.93884	ENSG00000160058
PTCD2	-0.382927	3.96561	-5.06066	1.15e-06	1.65e-05	5.05776	5.93859	ENSG00000049883
GREM1	-0.707004	2.36147	-5.0603	1.15e-06	1.65e-05	5.1805	5.93788	ENSG00000166923
COMMD4	-0.371896	4.43077	-5.05921	1.16e-06	1.65e-05	5.0164	5.93575	ENSG00000140365
DLEU2	0.370622	1.89758	5.05893	1.16e-06	1.66e-05	5.2021	5.9352	ENSG00000231607
AFG3L2	-0.35611	5.333	-5.05772	1.17e-06	1.66e-05	4.95186	5.93283	ENSG00000141385
ALDH5A1	-0.199996	6.16851	-5.0572	1.17e-06	1.67e-05	4.92839	5.93181	ENSG00000112294
FAHD2B	-0.510704	3.99098	-5.05698	1.17e-06	1.67e-05	5.04498	5.93138	ENSG00000144199
AK8	-0.593619	-0.291008	-5.05693	1.17e-06	1.67e-05	5.18231	5.93128	ENSG00000165695
PNPT1	0.316524	4.81834	5.05625	1.18e-06	1.67e-05	4.97202	5.92995	ENSG00000138035
COQ2	-0.401435	0.486192	-5.05569	1.18e-06	1.67e-05	5.19834	5.92886	ENSG00000173085
PTGR3	0.300149	6.22087	5.05534	1.18e-06	1.67e-05	4.91987	5.92817	ENSG00000180011
KYAT1	0.525286	2.49166	5.05434	1.19e-06	1.68e-05	5.15665	5.92622	ENSG00000286112
NA	0.233562	4.50622	5.05421	1.19e-06	1.68e-05	4.98523	5.92596	ENSG00000261799
AOC2	0.659647	2.14644	5.05413	1.19e-06	1.68e-05	5.17487	5.9258	ENSG00000131480
CTSO	-0.70263	2.98102	-5.05307	1.19e-06	1.69e-05	5.11551	5.92374	ENSG00000256043
TTC8	-0.358313	3.69721	-5.05273	1.19e-06	1.69e-05	5.05383	5.92306	ENSG00000165533
TOP1	0.260679	6.28351	5.05265	1.19e-06	1.69e-05	4.90841	5.92292	ENSG00000198900
SPRYD3	-0.361829	6.6488	-5.05235	1.2e-06	1.69e-05	4.908	5.92232	ENSG00000167778
NA	0.464326	1.16308	5.05211	1.2e-06	1.69e-05	5.18615	5.92184	ENSG00000277969
NA	1.10653	-1.24858	5.05148	1.2e-06	1.69e-05	5.0938	5.92062	ENSG00000228275
MBTD1	0.240658	5.62752	5.04837	1.22e-06	1.72e-05	4.89794	5.91453	ENSG00000011258
LAP3	-0.401677	4.26031	-5.04775	1.22e-06	1.72e-05	4.97756	5.91332	ENSG00000002549
POGLUT1	0.307066	3.99279	5.04755	1.22e-06	1.72e-05	5.00672	5.91293	ENSG00000163389
MFN1	-0.492336	5.15078	-5.04649	1.23e-06	1.73e-05	4.91074	5.91086	ENSG00000171109
CRYGS	0.398622	2.92393	5.04631	1.23e-06	1.73e-05	5.09941	5.9105	ENSG00000213139
HSF1	0.2424	5.76208	5.04487	1.24e-06	1.74e-05	4.88036	5.90768	ENSG00000185122
WARS1	-0.295466	5.10407	-5.04466	1.24e-06	1.74e-05	4.90347	5.90727	ENSG00000140105
PLN	0.814283	-0.86973	5.0442	1.24e-06	1.74e-05	5.09636	5.90638	ENSG00000198523
PSMA3	-0.194405	4.70941	-5.04403	1.24e-06	1.74e-05	4.92539	5.90606	ENSG00000100567
LRRC40	-0.313301	4.29952	-5.04374	1.24e-06	1.74e-05	4.95654	5.90547	ENSG00000066557
BUD23	0.271548	5.43295	5.04329	1.25e-06	1.74e-05	4.883	5.90461	ENSG00000071462
GPR61	-0.415529	2.61208	-5.04303	1.25e-06	1.74e-05	5.0924	5.9041	ENSG00000156097
TMEM199	-0.284049	3.8276	-5.04298	1.25e-06	1.74e-05	4.99869	5.904	ENSG00000244045
GCNA	0.832003	3.0788	5.04293	1.25e-06	1.74e-05	5.07364	5.90391	ENSG00000147174
ORC3	-0.265505	4.65151	-5.04287	1.25e-06	1.74e-05	4.92421	5.90378	ENSG00000135336
AIMP1	-0.215995	4.87293	-5.04162	1.26e-06	1.75e-05	4.90305	5.90135	ENSG00000164022
EPHA1-AS1	-0.681707	-0.482018	-5.03864	1.27e-06	1.78e-05	5.10399	5.89552	ENSG00000229153
ADSS1	-0.516853	0.79879	-5.03744	1.28e-06	1.78e-05	5.12481	5.89318	ENSG00000185100
LVRN	1.18911	-1.42807	5.03637	1.29e-06	1.79e-05	5.01923	5.89108	ENSG00000172901
NA	0.587416	-0.219743	5.03594	1.29e-06	1.79e-05	5.09854	5.89024	ENSG00000279880
NA	0.511966	0.725246	5.03561	1.29e-06	1.79e-05	5.11658	5.88959	ENSG00000226803
MIEF2	-0.429826	3.98206	-5.03535	1.29e-06	1.8e-05	4.95198	5.8891	ENSG00000177427
EPHB3	0.36814	4.41164	5.03499	1.29e-06	1.8e-05	4.9133	5.8884	ENSG00000182580
MTSS1	0.24954	7.25372	5.03382	1.3e-06	1.81e-05	4.83216	5.88611	ENSG00000170873
ACCS	-0.998807	1.48108	-5.03375	1.3e-06	1.81e-05	5.10437	5.88598	ENSG00000110455
CIAPIN1	-0.210557	4.58795	-5.03357	1.3e-06	1.81e-05	4.88967	5.88562	ENSG00000005194
EP300	0.241311	7.00225	5.03264	1.31e-06	1.81e-05	4.82479	5.8838	ENSG00000100393
NUP37	-0.387491	1.49827	-5.03082	1.32e-06	1.83e-05	5.09225	5.88026	ENSG00000075188
NA	0.366347	2.57772	5.02947	1.33e-06	1.83e-05	5.04851	5.87763	ENSG00000261094
GDAP1	-0.368827	6.3067	-5.02943	1.33e-06	1.83e-05	4.80974	5.87754	ENSG00000104381
SCN11A	-0.575872	-0.836461	-5.02941	1.33e-06	1.83e-05	5.04322	5.87751	ENSG00000168356
PTGFR	1.38161	-2.6817	5.02895	1.33e-06	1.84e-05	4.84716	5.87661	ENSG00000122420
S100A4	0.860194	0.308809	5.02822	1.33e-06	1.84e-05	5.07927	5.87518	ENSG00000196154
FOXF1	0.85414	1.07373	5.02805	1.33e-06	1.84e-05	5.08609	5.87486	ENSG00000103241
SRSF10	0.21971	6.87459	5.02773	1.34e-06	1.84e-05	4.80233	5.87422	ENSG00000188529
HLA-DOA	-0.980741	0.86953	-5.02766	1.34e-06	1.84e-05	5.08448	5.87409	ENSG00000204252
PNMA3	-0.517006	4.37388	-5.02743	1.34e-06	1.84e-05	4.88388	5.87364	ENSG00000183837
SOWAHB	-0.965614	-1.59229	-5.02731	1.34e-06	1.84e-05	4.99969	5.8734	ENSG00000186212
NA	0.480561	0.8875	5.02565	1.35e-06	1.85e-05	5.07604	5.87016	ENSG00000279288
FUT7	1.04748	1.63807	5.02556	1.35e-06	1.85e-05	5.06872	5.87	ENSG00000180549
DIAPH1	0.264294	5.90345	5.02509	1.35e-06	1.86e-05	4.792	5.86908	ENSG00000131504
XXYLT1	-0.335568	2.6442	-5.02417	1.36e-06	1.86e-05	5.01794	5.86728	ENSG00000173950
HGSNAT	-0.479538	5.19645	-5.02399	1.36e-06	1.86e-05	4.81126	5.86694	ENSG00000165102
PRIM1	-0.462552	2.35925	-5.02377	1.36e-06	1.86e-05	5.02719	5.8665	ENSG00000198056
TXLNA	0.261095	6.10935	5.02363	1.36e-06	1.86e-05	4.78352	5.86622	ENSG00000084652
NA	0.560544	3.64334	5.02354	1.36e-06	1.86e-05	4.94264	5.86606	ENSG00000286248
ELAPOR2	-0.356064	4.77968	-5.02337	1.36e-06	1.86e-05	4.83253	5.86573	ENSG00000164659
CTPS2	-0.270633	4.09696	-5.02325	1.36e-06	1.86e-05	4.88898	5.86549	ENSG00000047230
CLCC1	-0.254502	4.74489	-5.02151	1.37e-06	1.88e-05	4.82578	5.86211	ENSG00000121940
LOC107986257	0.729485	2.99058	5.02147	1.37e-06	1.88e-05	4.98283	5.86202	ENSG00000286176
TTC30B	-0.48153	1.17362	-5.02121	1.38e-06	1.88e-05	5.05627	5.86151	ENSG00000196659
COA1	-0.236602	4.95061	-5.01907	1.39e-06	1.9e-05	4.8021	5.85734	ENSG00000106603
LAMP5	-0.642385	2.69458	-5.0181	1.39e-06	1.9e-05	4.98895	5.85546	ENSG00000125869
MRPL27	-0.280893	4.49555	-5.0181	1.39e-06	1.9e-05	4.83308	5.85546	ENSG00000108826
NA	-0.448607	-0.786812	-5.01714	1.4e-06	1.91e-05	4.9961	5.85358	ENSG00000270659
NA	-0.592421	-0.0335611	-5.01705	1.4e-06	1.91e-05	5.02845	5.85342	ENSG00000267278
EMSY	0.218123	5.33585	5.01705	1.4e-06	1.91e-05	4.77301	5.85341	ENSG00000158636
NA	-0.662853	-2.48928	-5.01615	1.41e-06	1.91e-05	4.84902	5.85166	ENSG00000250012
NA	-1.4538	-2.6469	-5.01607	1.41e-06	1.91e-05	4.81653	5.8515	ENSG00000235663
ARRB2	0.218463	5.8856	5.01598	1.41e-06	1.91e-05	4.75337	5.85132	ENSG00000141480
NA	0.532778	3.35242	5.01556	1.41e-06	1.91e-05	4.93062	5.8505	ENSG00000279833
HSP90B2P	0.85585	0.130882	5.01554	1.41e-06	1.91e-05	5.0248	5.85047	ENSG00000259706
DTD2	-0.330093	3.16969	-5.01532	1.41e-06	1.91e-05	4.93956	5.85004	ENSG00000129480
RMND5B	-0.289223	4.9746	-5.01379	1.42e-06	1.92e-05	4.77767	5.84706	ENSG00000145916
ZNF843	-0.376841	1.44362	-5.01378	1.42e-06	1.92e-05	5.02209	5.84705	ENSG00000176723
COPG2	-0.378387	4.65988	-5.01324	1.43e-06	1.93e-05	4.79721	5.84599	ENSG00000158623
NA	-0.730809	2.93475	-5.01322	1.43e-06	1.93e-05	4.95319	5.84595	ENSG00000285796
NA	0.528413	-0.914608	5.01315	1.43e-06	1.93e-05	4.96672	5.84582	ENSG00000226352
LMNB2	0.251798	5.8425	5.01193	1.43e-06	1.94e-05	4.73644	5.84343	ENSG00000176619
IFT140	0.295497	5.46222	5.01022	1.45e-06	1.95e-05	4.73958	5.84012	ENSG00000187535
WDR86	0.535353	0.959209	5.00992	1.45e-06	1.95e-05	5.01079	5.83953	ENSG00000187260
NA	-0.73271	-1.71102	-5.0098	1.45e-06	1.95e-05	4.90304	5.8393	ENSG00000228084
ST7	0.282227	5.39234	5.00971	1.45e-06	1.95e-05	4.73908	5.83912	ENSG00000004866
PEX3	-0.379492	3.1191	-5.00956	1.45e-06	1.95e-05	4.92033	5.83882	ENSG00000034693
SBNO1	0.241806	6.6252	5.00861	1.46e-06	1.96e-05	4.71857	5.83699	ENSG00000139697
DNASE1L1	-0.454297	2.64502	-5.00701	1.47e-06	1.97e-05	4.94534	5.83387	ENSG00000013563
CENPE	-0.824829	-2.19346	-5.00635	1.47e-06	1.98e-05	4.84004	5.83258	ENSG00000138778
RALBP1	0.248143	6.63085	5.00409	1.49e-06	1.99e-05	4.69931	5.82819	ENSG00000017797
NA	1.28679	-1.08572	5.00367	1.49e-06	2e-05	4.91633	5.82737	ENSG00000257390
AURKC	0.663675	1.07949	5.00334	1.49e-06	2e-05	4.98331	5.82674	ENSG00000105146
PIK3R2	0.226915	5.26531	5.00259	1.5e-06	2e-05	4.71418	5.82528	ENSG00000105647
NA	0.761742	0.545371	5.00213	1.5e-06	2.01e-05	4.97571	5.82437	ENSG00000243961
CREM	0.286102	3.97139	5.0014	1.5e-06	2.01e-05	4.81155	5.82296	ENSG00000095794
MAP3K21	0.437611	4.65993	5.00125	1.5e-06	2.01e-05	4.74723	5.82266	ENSG00000143674
CLNS1A	-0.217781	5.38426	-4.99965	1.52e-06	2.02e-05	4.69663	5.81957	ENSG00000074201
ISYNA1	0.441279	3.4532	4.99886	1.52e-06	2.03e-05	4.85496	5.81802	ENSG00000105655
MLYCD	-0.352079	4.08002	-4.99841	1.52e-06	2.03e-05	4.78439	5.81715	ENSG00000103150
NA	0.454872	-0.213751	4.99818	1.53e-06	2.03e-05	4.94163	5.8167	ENSG00000272644
EIF2AK1	-0.262176	5.95828	-4.99688	1.53e-06	2.05e-05	4.67193	5.81419	ENSG00000086232
SYT16	-0.63831	3.15185	-4.99635	1.54e-06	2.05e-05	4.86029	5.81316	ENSG00000139973
TBX18	0.848782	-0.575471	4.99632	1.54e-06	2.05e-05	4.91794	5.8131	ENSG00000112837
EFCAB11	-0.426061	1.93555	-4.9961	1.54e-06	2.05e-05	4.93505	5.81267	ENSG00000140025
FBXL19-AS1	0.557172	1.47882	4.99608	1.54e-06	2.05e-05	4.94868	5.81262	ENSG00000260852
OGFR	0.343325	5.60859	4.99588	1.54e-06	2.05e-05	4.67531	5.81223	ENSG00000060491
DCAF16	-0.451436	4.86493	-4.99406	1.55e-06	2.06e-05	4.70231	5.8087	ENSG00000163257
MSH5	-0.712727	0.478864	-4.99349	1.56e-06	2.07e-05	4.94051	5.80759	ENSG00000204410
MTHFSD	-0.357171	2.92891	-4.99281	1.56e-06	2.07e-05	4.86644	5.80627	ENSG00000103248
CHPT1	0.314337	5.26128	4.99273	1.56e-06	2.07e-05	4.67255	5.80612	ENSG00000111666
RNF26	-0.26917	4.17715	-4.99222	1.57e-06	2.08e-05	4.74901	5.80513	ENSG00000173456
NA	-0.529056	0.189717	-4.99163	1.57e-06	2.08e-05	4.92827	5.80398	ENSG00000259775
STX2	0.258216	4.43357	4.99154	1.57e-06	2.08e-05	4.72604	5.80382	ENSG00000111450
ZBED3	-0.331006	3.18058	-4.99149	1.57e-06	2.08e-05	4.84008	5.80372	ENSG00000132846
LEF1	0.528594	1.89847	4.99101	1.57e-06	2.08e-05	4.91736	5.80278	ENSG00000138795
RPUSD3	-0.300798	4.28842	-4.99098	1.57e-06	2.08e-05	4.73414	5.80273	ENSG00000156990
ZNF287	-0.54842	3.75886	-4.99059	1.58e-06	2.08e-05	4.77706	5.80197	ENSG00000141040
ISLR2	-1.08915	0.31115	-4.99002	1.58e-06	2.09e-05	4.92649	5.80086	ENSG00000167178
NPTXR	0.314966	7.46368	4.98991	1.58e-06	2.09e-05	4.64562	5.80065	ENSG00000221890
EDC4	0.253702	6.65914	4.98985	1.58e-06	2.09e-05	4.63789	5.80053	ENSG00000038358
NA	0.497911	3.65817	4.98943	1.59e-06	2.09e-05	4.79508	5.79971	ENSG00000264772
TMEM86A	-0.494428	2.10753	-4.98756	1.6e-06	2.1e-05	4.89027	5.79609	ENSG00000151117
NA	0.420117	2.61632	4.98723	1.6e-06	2.11e-05	4.86929	5.79544	ENSG00000279168
NAE1	-0.31964	5.23743	-4.98678	1.6e-06	2.11e-05	4.6485	5.79458	ENSG00000159593
IL3RA	0.45212	0.256772	4.98596	1.61e-06	2.11e-05	4.90536	5.79297	ENSG00000185291
IL3RA	0.45212	0.256772	4.98596	1.61e-06	2.11e-05	4.90536	5.79297	ENSG00000185291
GTF3C1	0.189096	6.71614	4.98564	1.61e-06	2.12e-05	4.62024	5.79237	ENSG00000077235
CREG2	-1.03099	-1.44568	-4.98519	1.62e-06	2.12e-05	4.82699	5.79149	ENSG00000175874
PYGO2	0.215365	5.88383	4.98518	1.62e-06	2.12e-05	4.62109	5.79147	ENSG00000163348
LDAH	-0.364181	1.78985	-4.98482	1.62e-06	2.12e-05	4.89294	5.79077	ENSG00000118961
CHADL	-0.584111	2.64028	-4.98403	1.62e-06	2.13e-05	4.85182	5.78924	ENSG00000100399
IFT22	-0.314203	2.97682	-4.98243	1.64e-06	2.14e-05	4.81745	5.78614	ENSG00000128581
LRFN5	-0.507064	2.0213	-4.98219	1.64e-06	2.14e-05	4.8698	5.78568	ENSG00000165379
NA	0.537803	1.92466	4.98139	1.64e-06	2.15e-05	4.87543	5.78411	ENSG00000259780
TMED4	-0.275043	6.26644	-4.98088	1.65e-06	2.15e-05	4.60021	5.78314	ENSG00000158604
ZNF207	0.282716	7.62018	4.98074	1.65e-06	2.15e-05	4.60892	5.78286	ENSG00000010244
RFX3-DT	-0.884853	-1.5869	-4.98051	1.65e-06	2.15e-05	4.7931	5.78242	ENSG00000232104
IHO1	0.66015	-0.15584	4.98017	1.65e-06	2.15e-05	4.86978	5.78175	ENSG00000173421
ATP8B2	0.30861	6.78239	4.97993	1.65e-06	2.16e-05	4.59632	5.7813	ENSG00000143515
PROZ	0.745842	-1.05021	4.97921	1.66e-06	2.16e-05	4.82201	5.7799	ENSG00000126231
NA	0.631255	3.42724	4.97899	1.66e-06	2.16e-05	4.77401	5.77947	ENSG00000274272
GPD1	-0.758398	2.71896	-4.97895	1.66e-06	2.16e-05	4.81945	5.77939	ENSG00000167588
CLASRP	0.333397	5.47577	4.9766	1.68e-06	2.18e-05	4.59823	5.77483	ENSG00000104859
STUB1-DT	0.870684	0.12734	4.97635	1.68e-06	2.18e-05	4.86257	5.77435	ENSG00000260394
NA	0.536937	1.91436	4.97561	1.69e-06	2.19e-05	4.85231	5.77293	ENSG00000235027
LINC02033	-0.967784	-0.714758	-4.97503	1.69e-06	2.19e-05	4.8285	5.77179	ENSG00000279727
NA	0.330197	3.80739	4.97441	1.7e-06	2.2e-05	4.71195	5.77059	ENSG00000165121
TMEM128	-0.312886	3.69857	-4.97416	1.7e-06	2.2e-05	4.71875	5.77011	ENSG00000132406
NLRX1	-0.416433	2.78957	-4.97392	1.7e-06	2.2e-05	4.79857	5.76965	ENSG00000160703
ST7-AS1	-0.789864	0.441871	-4.97362	1.7e-06	2.2e-05	4.85852	5.76907	ENSG00000227199
EMB	-0.757993	0.523884	-4.97311	1.71e-06	2.21e-05	4.85827	5.76809	ENSG00000170571
RXYLT1	-0.328805	2.86986	-4.97149	1.72e-06	2.22e-05	4.77925	5.76494	ENSG00000118600
SPINDOC	0.500164	4.3442	4.97147	1.72e-06	2.22e-05	4.65151	5.7649	ENSG00000168005
ACSL6	-0.339208	7.53123	-4.97118	1.72e-06	2.22e-05	4.56819	5.76434	ENSG00000164398
GSTZ1	-0.640523	1.511	-4.96754	1.75e-06	2.26e-05	4.82852	5.7573	ENSG00000100577
TSSK3	0.60274	1.83707	4.96656	1.76e-06	2.26e-05	4.81617	5.7554	ENSG00000162526
DCLK1	-0.478806	6.08059	-4.9665	1.76e-06	2.26e-05	4.54129	5.75528	ENSG00000133083
TMEM127	-0.302637	5.64362	-4.96638	1.76e-06	2.26e-05	4.54615	5.75505	ENSG00000135956
CARM1	0.260458	5.64934	4.9658	1.76e-06	2.27e-05	4.54374	5.75394	ENSG00000142453
CHURC1	-0.417463	4.8502	-4.96568	1.76e-06	2.27e-05	4.58196	5.7537	ENSG00000258289
NA	0.517421	3.132	4.96551	1.76e-06	2.27e-05	4.73371	5.75337	ENSG00000272341
FOXC2	0.973774	-2.05428	4.96479	1.77e-06	2.27e-05	4.67131	5.75198	ENSG00000176692
CNIH3	-0.343157	1.5238	-4.96477	1.77e-06	2.27e-05	4.81677	5.75193	ENSG00000143786
ERBB4	0.35664	5.7693	4.96454	1.77e-06	2.27e-05	4.53683	5.75149	ENSG00000178568
NA	0.874252	1.66824	4.96384	1.78e-06	2.28e-05	4.81048	5.75013	ENSG00000260534
NA	-0.678071	-0.233396	-4.96341	1.78e-06	2.28e-05	4.80325	5.74931	ENSG00000247970
CBR3-AS1	-0.535364	1.77944	-4.96334	1.78e-06	2.28e-05	4.80372	5.74918	ENSG00000236830
PRR14L	0.25768	5.87766	4.96307	1.78e-06	2.28e-05	4.52778	5.74865	ENSG00000183530
ANKRA2	-0.430522	3.85536	-4.96254	1.79e-06	2.29e-05	4.65121	5.74762	ENSG00000164331
STX17	-0.309625	4.67597	-4.96079	1.8e-06	2.3e-05	4.57143	5.74423	ENSG00000136874
C1orf50	-0.319556	3.20134	-4.95978	1.81e-06	2.31e-05	4.70186	5.74229	ENSG00000164008
THBS3	-0.544386	2.90155	-4.95966	1.81e-06	2.31e-05	4.72973	5.74206	ENSG00000169231
BAG2	0.455347	4.12914	4.95919	1.81e-06	2.32e-05	4.61719	5.74116	ENSG00000112208
GINS3	0.421276	3.47223	4.95907	1.82e-06	2.32e-05	4.6791	5.74091	ENSG00000181938
SCP2	-0.260988	5.76992	-4.95823	1.82e-06	2.32e-05	4.51048	5.7393	ENSG00000116171
FAM189B	0.214427	4.97092	4.95721	1.83e-06	2.33e-05	4.53778	5.73732	ENSG00000160767
KRI1	0.28016	4.94538	4.95644	1.84e-06	2.34e-05	4.53678	5.73582	ENSG00000129347
ELK4	0.274258	5.66295	4.95638	1.84e-06	2.34e-05	4.50351	5.73571	ENSG00000158711
NELFCD	0.15867	6.04136	4.95629	1.84e-06	2.34e-05	4.49555	5.73554	ENSG00000101158
H4C15	0.600696	3.2187	4.95561	1.84e-06	2.34e-05	4.68756	5.73424	ENSG00000270276
NA	-0.450369	0.584505	-4.95476	1.85e-06	2.35e-05	4.78226	5.73258	ENSG00000276724
NA	-0.533857	0.736353	-4.95434	1.85e-06	2.35e-05	4.78116	5.73178	ENSG00000278834
NA	-0.624128	1.71584	-4.95345	1.86e-06	2.36e-05	4.76393	5.73006	ENSG00000259448
DSCAML1	-0.514846	2.90446	-4.95273	1.87e-06	2.37e-05	4.69612	5.72866	ENSG00000177103
MSRB2	-0.212806	3.92484	-4.95222	1.87e-06	2.37e-05	4.6055	5.72767	ENSG00000148450
STAG3L4	-0.345737	2.36839	-4.95138	1.88e-06	2.38e-05	4.72599	5.72607	ENSG00000106610
RCVRN	1.22227	-0.524115	4.95119	1.88e-06	2.38e-05	4.73456	5.7257	ENSG00000109047
NA	-0.523073	0.673956	-4.95033	1.89e-06	2.39e-05	4.76447	5.72403	ENSG00000231856
LTA	1.00758	-0.60233	4.94873	1.9e-06	2.4e-05	4.72239	5.72094	ENSG00000226979
HSD52	-1.03316	-0.72004	-4.94594	1.92e-06	2.43e-05	4.71769	5.71557	ENSG00000224609
METTL25	0.221459	2.1602	4.94548	1.93e-06	2.44e-05	4.7164	5.71468	ENSG00000127720
EIF2B3	-0.281387	3.8871	-4.9453	1.93e-06	2.44e-05	4.57542	5.71432	ENSG00000070785
KCNE5	-0.705843	1.36156	-4.94526	1.93e-06	2.44e-05	4.73849	5.71424	ENSG00000176076
RBM4B	0.274174	5.5026	4.94491	1.93e-06	2.44e-05	4.45906	5.71357	ENSG00000173914
LOC389906	-0.392827	1.05164	-4.94477	1.94e-06	2.44e-05	4.74107	5.71331	ENSG00000285756
NA	-0.430685	2.68437	-4.9445	1.94e-06	2.44e-05	4.68281	5.71279	ENSG00000257354
SLC49A3	-0.635793	1.28345	-4.94399	1.94e-06	2.44e-05	4.7349	5.7118	ENSG00000169026
AREL1	-0.179623	4.89078	-4.94399	1.94e-06	2.44e-05	4.48511	5.7118	ENSG00000119682
THOP1	0.286125	6.26712	4.94267	1.95e-06	2.45e-05	4.43642	5.70926	ENSG00000172009
SHISA9	-0.615801	0.686174	-4.94254	1.95e-06	2.45e-05	4.73273	5.709	ENSG00000237515
NA	-1.02272	-2.01271	-4.94089	1.97e-06	2.47e-05	4.59795	5.70583	ENSG00000260879
HECA	0.396704	5.35958	4.93804	1.99e-06	2.5e-05	4.43584	5.70034	ENSG00000112406
ANKLE1	0.403911	2.74582	4.93781	2e-06	2.5e-05	4.653	5.69989	ENSG00000160117
CASP6	0.571452	1.51885	4.93685	2e-06	2.51e-05	4.70281	5.69803	ENSG00000138794
NA	-1.01911	-2.00202	-4.93556	2.02e-06	2.52e-05	4.57834	5.69555	ENSG00000274922
WEE2-AS1	-0.57827	-0.679626	-4.9355	2.02e-06	2.52e-05	4.67037	5.69544	ENSG00000228775
PRR13	-0.360111	4.88325	-4.93481	2.02e-06	2.53e-05	4.44722	5.6941	ENSG00000205352
ALG1L9P	-0.476099	0.137477	-4.93459	2.02e-06	2.53e-05	4.69446	5.69368	ENSG00000248671
DNAJC4	-0.354911	4.01294	-4.93397	2.03e-06	2.54e-05	4.52149	5.69249	ENSG00000110011
GGTA1	-0.73571	0.574368	-4.9339	2.03e-06	2.54e-05	4.69688	5.69234	ENSG00000204136
NA	0.727416	0.849256	4.93359	2.03e-06	2.54e-05	4.69602	5.69175	ENSG00000280439
IRAK4	-0.275716	2.75827	-4.93355	2.03e-06	2.54e-05	4.63005	5.69168	ENSG00000198001
JMJD4	-0.560327	2.81203	-4.93289	2.04e-06	2.54e-05	4.62326	5.69041	ENSG00000081692
TK2	-0.223402	5.37527	-4.93284	2.04e-06	2.54e-05	4.41201	5.69031	ENSG00000166548
ASH2L	-0.384137	4.99013	-4.93153	2.05e-06	2.56e-05	4.42694	5.68779	ENSG00000129691
NECAB3	-0.454434	2.9243	-4.93128	2.05e-06	2.56e-05	4.60814	5.6873	ENSG00000125967
SYNGR1	0.337825	9.19232	4.93108	2.06e-06	2.56e-05	4.42637	5.68692	ENSG00000100321
ZNF234	0.39331	3.70403	4.93016	2.06e-06	2.57e-05	4.53353	5.68515	ENSG00000263002
NA	0.751208	-0.763514	4.93006	2.07e-06	2.57e-05	4.64188	5.68495	ENSG00000250410
NA	-0.441189	1.65596	-4.9283	2.08e-06	2.58e-05	4.66268	5.68157	ENSG00000276855
SLC34A2	0.861954	0.449379	4.92818	2.08e-06	2.58e-05	4.67219	5.68134	ENSG00000157765
INKA2-AS1	-0.55282	-0.0711375	-4.92801	2.08e-06	2.58e-05	4.66438	5.681	ENSG00000227811
CD247	0.78628	1.03396	4.92756	2.09e-06	2.59e-05	4.67084	5.68014	ENSG00000198821
NA	-0.901313	-2.01378	-4.92641	2.1e-06	2.6e-05	4.54573	5.67794	ENSG00000284685
OR10AD1	-0.841821	-1.98994	-4.92594	2.1e-06	2.6e-05	4.54319	5.67703	ENSG00000172640
MAPKAPK5-AS1	0.234892	4.17548	4.92531	2.11e-06	2.61e-05	4.46872	5.67582	ENSG00000234608
NR1D2	0.403271	7.55612	4.92519	2.11e-06	2.61e-05	4.37235	5.67558	ENSG00000174738
ANGEL1	-0.352117	4.88272	-4.92485	2.11e-06	2.61e-05	4.40474	5.67492	ENSG00000013523
SPACA6	0.353031	4.35084	4.92446	2.12e-06	2.62e-05	4.45322	5.67419	ENSG00000182310
ZNF248	0.329614	6.64387	4.92376	2.12e-06	2.62e-05	4.3565	5.67283	ENSG00000198105
REV1	0.319846	6.50328	4.92294	2.13e-06	2.63e-05	4.3541	5.67126	ENSG00000135945
ZNF571	0.338958	3.09897	4.92258	2.14e-06	2.63e-05	4.55949	5.67056	ENSG00000180479
HIGD1B	0.512149	1.6234	4.92233	2.14e-06	2.63e-05	4.64048	5.67009	ENSG00000131097
ZNF239	-0.455639	1.39439	-4.92226	2.14e-06	2.63e-05	4.64178	5.66995	ENSG00000196793
FAM50A	0.233718	5.72113	4.92197	2.14e-06	2.63e-05	4.35644	5.66939	ENSG00000071859
IFT20	0.256084	5.71417	4.9219	2.14e-06	2.63e-05	4.35562	5.66926	ENSG00000109083
STRN4	0.202486	5.28418	4.92038	2.16e-06	2.65e-05	4.36338	5.66633	ENSG00000090372
KCNH8	-0.912847	1.49311	-4.92021	2.16e-06	2.65e-05	4.63114	5.66601	ENSG00000183960
SHISA7	-0.512898	3.80621	-4.91977	2.16e-06	2.65e-05	4.4822	5.66516	ENSG00000187902
PCDHGB8P	0.694581	-0.283384	4.91974	2.16e-06	2.65e-05	4.62238	5.66509	ENSG00000248449
ACOT4	-0.377228	0.731134	-4.91971	2.16e-06	2.65e-05	4.63923	5.66505	ENSG00000177465
SPDYE8	-0.470081	-1.21747	-4.91951	2.16e-06	2.65e-05	4.57737	5.66465	ENSG00000273520
NA	-0.470081	-1.21747	-4.91951	2.16e-06	2.65e-05	4.57737	5.66465	ENSG00000286228
DGAT1	0.265658	5.71971	4.91949	2.16e-06	2.65e-05	4.34584	5.66462	ENSG00000185000
NA	-0.571469	-1.30116	-4.91884	2.17e-06	2.66e-05	4.56876	5.66338	ENSG00000270060
NA	-0.575821	5.44821	-4.91692	2.19e-06	2.68e-05	4.34397	5.65969	ENSG00000230910
TRAF2	0.352532	4.18646	4.91671	2.19e-06	2.68e-05	4.43281	5.65928	ENSG00000127191
LINC00654	-0.603538	1.5222	-4.91656	2.19e-06	2.68e-05	4.61384	5.65899	ENSG00000205181
IL6ST-DT	-1.04399	-1.08053	-4.91636	2.19e-06	2.68e-05	4.57454	5.6586	ENSG00000227908
NA	0.477097	0.435682	4.91617	2.2e-06	2.68e-05	4.62311	5.65824	ENSG00000258891
CCDC171	-0.52911	2.29533	-4.91613	2.2e-06	2.68e-05	4.58178	5.65816	ENSG00000164989
RAD54L	0.697252	1.2706	4.91609	2.2e-06	2.68e-05	4.62148	5.6581	ENSG00000085999
SYPL1P2	-1.03131	-2.38333	-4.91536	2.2e-06	2.69e-05	4.46548	5.65668	ENSG00000265683
TXN2	-0.196149	5.25412	-4.91488	2.21e-06	2.69e-05	4.34124	5.65577	ENSG00000100348
P4HA2	0.51676	3.91996	4.91463	2.21e-06	2.69e-05	4.45101	5.65529	ENSG00000072682
CEP41	-0.396249	3.02377	-4.91436	2.21e-06	2.69e-05	4.52546	5.65477	ENSG00000106477
NA	0.641058	1.45377	4.91423	2.22e-06	2.69e-05	4.60995	5.65452	ENSG00000279765
BTN3A1	-0.369753	4.13086	-4.9142	2.22e-06	2.69e-05	4.42381	5.65446	ENSG00000026950
ZNF629	-0.329621	4.97419	-4.91413	2.22e-06	2.69e-05	4.35349	5.65432	ENSG00000102870
ATP6V0E2-AS1	-0.550758	2.14217	-4.91382	2.22e-06	2.69e-05	4.58253	5.65373	ENSG00000204934
ACVR2B	0.272982	5.72278	4.91278	2.23e-06	2.7e-05	4.31654	5.65172	ENSG00000114739
SIRT7	0.508641	5.16007	4.90918	2.27e-06	2.75e-05	4.32599	5.64482	ENSG00000187531
TPM2	0.52984	5.46944	4.90823	2.28e-06	2.76e-05	4.31086	5.64298	ENSG00000198467
LOC440300	-0.510661	2.19799	-4.90693	2.29e-06	2.77e-05	4.55224	5.64049	ENSG00000259295
CAPN15	0.359286	6.27875	4.90676	2.29e-06	2.77e-05	4.28436	5.64017	ENSG00000103326
PTTG1	0.542384	0.5968	4.90515	2.31e-06	2.79e-05	4.57923	5.63708	ENSG00000164611
CNOT4	0.254137	5.03829	4.90394	2.32e-06	2.8e-05	4.30608	5.63475	ENSG00000080802
SLC9A8	-0.388348	4.52596	-4.90354	2.32e-06	2.8e-05	4.34245	5.63399	ENSG00000197818
TBC1D32	-0.387077	2.0047	-4.90353	2.32e-06	2.8e-05	4.54465	5.63396	ENSG00000146350
NA	-0.676405	0.392594	-4.9034	2.32e-06	2.8e-05	4.57149	5.63372	ENSG00000269514
NA	0.329607	3.8097	4.90224	2.34e-06	2.82e-05	4.40287	5.6315	ENSG00000246451
AFG1L	-0.281659	2.33901	-4.90218	2.34e-06	2.82e-05	4.52344	5.63137	ENSG00000135537
C11orf24	-0.397132	3.00743	-4.90093	2.35e-06	2.83e-05	4.47561	5.62897	ENSG00000171067
CLYBL	-0.312856	3.15847	-4.90017	2.36e-06	2.84e-05	4.45773	5.62752	ENSG00000125246
GPR35	0.515665	2.12949	4.89869	2.37e-06	2.86e-05	4.52508	5.62469	ENSG00000178623
SAP30BP	-0.269656	5.52842	-4.89791	2.38e-06	2.86e-05	4.25869	5.6232	ENSG00000161526
DNAAF1	0.657803	2.65665	4.89713	2.39e-06	2.87e-05	4.4904	5.62169	ENSG00000154099
NHLH1	1.03981	0.780464	4.89659	2.4e-06	2.88e-05	4.54485	5.62067	ENSG00000171786
DNAH1	-0.64161	4.14214	-4.89655	2.4e-06	2.88e-05	4.34847	5.62059	ENSG00000114841
NWD2	-0.895246	1.10492	-4.89549	2.41e-06	2.89e-05	4.53343	5.61856	ENSG00000174145
NA	1.02798	-0.174306	4.89505	2.41e-06	2.89e-05	4.52551	5.61771	ENSG00000280537
FBN3	-1.05662	-2.60824	-4.89405	2.42e-06	2.9e-05	4.35804	5.6158	ENSG00000142449
OAZ1	0.303126	8.27053	4.89364	2.43e-06	2.91e-05	4.2486	5.615	ENSG00000104904
GOLGA6L17P	-0.481433	1.93625	-4.89309	2.43e-06	2.91e-05	4.50697	5.61395	ENSG00000230373
DPY19L3	-0.459339	5.72625	-4.89183	2.45e-06	2.93e-05	4.23001	5.61155	ENSG00000178904
SLC24A2	-0.590693	5.93532	-4.89139	2.45e-06	2.93e-05	4.23233	5.61071	ENSG00000155886
POMGNT2	0.244552	5.99909	4.8907	2.46e-06	2.94e-05	4.21866	5.60937	ENSG00000144647
NEXN-AS1	0.689323	-1.49709	4.89034	2.46e-06	2.94e-05	4.43941	5.6087	ENSG00000235927
NUP98	0.179227	5.88402	4.88993	2.47e-06	2.94e-05	4.21678	5.6079	ENSG00000110713
MAP2K3	0.401254	4.44207	4.88858	2.48e-06	2.96e-05	4.29251	5.60533	ENSG00000034152
SLX1B-SULT1A4	0.647253	3.94203	4.88845	2.48e-06	2.96e-05	4.3425	5.60508	ENSG00000260280
NA	0.635344	-0.453959	4.88831	2.48e-06	2.96e-05	4.48808	5.6048	ENSG00000259515
LPIN2	-0.29333	6.1456	-4.88802	2.49e-06	2.96e-05	4.20785	5.60425	ENSG00000101577
RFX5	-0.387197	4.67253	-4.88765	2.49e-06	2.97e-05	4.26295	5.60355	ENSG00000143390
RABGGTB	-0.242097	5.10082	-4.88741	2.49e-06	2.97e-05	4.23326	5.60307	ENSG00000137955
NA	1.01479	-2.05231	4.88707	2.5e-06	2.97e-05	4.37573	5.60242	ENSG00000260777
CDK5	-0.351869	3.96661	-4.8869	2.5e-06	2.97e-05	4.32442	5.60211	ENSG00000164885
SMNDC1	0.257591	4.97487	4.88681	2.5e-06	2.97e-05	4.23803	5.60192	ENSG00000119953
NA	0.473152	0.208692	4.88678	2.5e-06	2.97e-05	4.50038	5.60187	ENSG00000272112
CASTOR3	-0.24116	6.38108	-4.88629	2.51e-06	2.97e-05	4.1976	5.60094	ENSG00000239521
NUDT2	-0.310757	3.17319	-4.88597	2.51e-06	2.98e-05	4.39785	5.60032	ENSG00000164978
ALDH3B1	-0.590005	0.0437026	-4.88432	2.53e-06	3e-05	4.48859	5.59716	ENSG00000006534
SLC16A12	1.25093	-1.74968	4.88431	2.53e-06	3e-05	4.39047	5.59714	ENSG00000152779
CBX3P2	-1.02556	-1.70466	-4.88408	2.53e-06	3e-05	4.40552	5.5967	ENSG00000266405
GLS	0.405664	7.96048	4.88378	2.53e-06	3e-05	4.20254	5.59614	ENSG00000115419
ARPIN	-0.410416	5.03404	-4.88351	2.54e-06	3e-05	4.22129	5.59561	ENSG00000242498
RNF31	-0.464235	4.33262	-4.88349	2.54e-06	3e-05	4.27551	5.59558	ENSG00000092098
MPPE1	-0.352023	3.68747	-4.88319	2.54e-06	3e-05	4.33567	5.59501	ENSG00000154889
USP16	-0.2812	5.52177	-4.88222	2.55e-06	3.01e-05	4.19313	5.59316	ENSG00000156256
NA	0.592463	1.30659	4.88166	2.56e-06	3.02e-05	4.47906	5.59208	ENSG00000260578
WDR76	0.382118	3.35015	4.88162	2.56e-06	3.02e-05	4.36463	5.59201	ENSG00000092470
RBM43	-0.627308	1.17342	-4.88052	2.57e-06	3.03e-05	4.47488	5.5899	ENSG00000184898
MAG	-0.817595	4.02713	-4.88037	2.57e-06	3.03e-05	4.29141	5.58961	ENSG00000105695
GSTCD	-0.318362	2.93882	-4.88019	2.57e-06	3.03e-05	4.38986	5.58927	ENSG00000138780
IMPACT	-0.418756	3.4205	-4.88001	2.58e-06	3.03e-05	4.34828	5.58893	ENSG00000154059
PSME3IP1	-0.157078	6.15531	-4.87977	2.58e-06	3.03e-05	4.17063	5.58847	ENSG00000172775
ZBTB7B	0.260308	5.11832	4.87969	2.58e-06	3.03e-05	4.20054	5.58831	ENSG00000160685
C8orf33	-0.248409	5.42296	-4.87963	2.58e-06	3.03e-05	4.18555	5.5882	ENSG00000182307
NA	0.584603	0.755613	4.87765	2.6e-06	3.06e-05	4.46787	5.58441	ENSG00000279633
NA	0.46515	0.241049	4.87727	2.61e-06	3.06e-05	4.46293	5.58369	ENSG00000226009
ATAD2	0.387262	3.41145	4.87698	2.61e-06	3.06e-05	4.33951	5.58314	ENSG00000156802
ADAMTS2	-0.726092	1.58934	-4.87682	2.61e-06	3.06e-05	4.44765	5.58283	ENSG00000087116
NF2	0.201032	6.32497	4.87504	2.63e-06	3.09e-05	4.1497	5.57942	ENSG00000186575
B4GAT1	-0.226057	7.17233	-4.87345	2.65e-06	3.11e-05	4.14867	5.57639	ENSG00000174684
ADPGK	-0.311598	4.5054	-4.87332	2.65e-06	3.11e-05	4.21703	5.57614	ENSG00000159322
NMUR1	-1.09463	-1.19611	-4.87305	2.66e-06	3.11e-05	4.39498	5.57562	ENSG00000171596
QSOX2	0.241975	6.04265	4.87283	2.66e-06	3.11e-05	4.14227	5.57521	ENSG00000165661
C7	1.1198	0.621828	4.87243	2.66e-06	3.11e-05	4.44659	5.57443	ENSG00000112936
LINC03034	-0.82819	-0.51855	-4.87196	2.67e-06	3.12e-05	4.42392	5.57355	ENSG00000259772
C15orf40	-0.448661	4.87905	-4.87173	2.67e-06	3.12e-05	4.18166	5.57309	ENSG00000169609
RUFY1	0.187497	5.10336	4.87134	2.68e-06	3.12e-05	4.1664	5.57235	ENSG00000176783
ITGA7	0.383768	5.51939	4.87127	2.68e-06	3.12e-05	4.14825	5.57223	ENSG00000135424
MXD1	0.506554	5.48195	4.87117	2.68e-06	3.12e-05	4.14914	5.57202	ENSG00000059728
BFSP1	-0.662859	0.530388	-4.87108	2.68e-06	3.12e-05	4.44103	5.57186	ENSG00000125864
NA	0.824695	-0.0138055	4.87055	2.69e-06	3.13e-05	4.43475	5.57084	ENSG00000218536
POLR2G	-0.30596	4.34211	-4.87006	2.69e-06	3.13e-05	4.21842	5.56991	ENSG00000168002
HSPA1L	0.997678	2.47074	4.8695	2.7e-06	3.14e-05	4.38544	5.56885	ENSG00000204390
GRM8	-0.647802	-0.281482	-4.86927	2.7e-06	3.14e-05	4.42323	5.5684	ENSG00000179603
CDK2AP1	0.340485	6.5575	4.86884	2.71e-06	3.14e-05	4.12397	5.56758	ENSG00000111328
NA	-0.647322	-1.3416	-4.86864	2.71e-06	3.14e-05	4.36905	5.56719	ENSG00000260288
KCNMB1	-0.748345	-0.771268	-4.86849	2.71e-06	3.14e-05	4.4018	5.5669	ENSG00000145936
FBN1	-0.516405	2.03007	-4.86842	2.71e-06	3.14e-05	4.39871	5.56679	ENSG00000166147
NA	-0.684701	-0.36229	-4.86751	2.72e-06	3.15e-05	4.41179	5.56504	ENSG00000272572
C17orf113	-0.381385	2.75691	-4.86749	2.72e-06	3.15e-05	4.35472	5.565	ENSG00000267221
C17orf67	0.628765	0.904154	4.86743	2.72e-06	3.15e-05	4.42594	5.56488	ENSG00000214226
IARS1	-0.275569	5.97098	-4.86724	2.73e-06	3.15e-05	4.12347	5.56453	ENSG00000196305
CDC6	0.453848	0.76831	4.86711	2.73e-06	3.15e-05	4.42506	5.56429	ENSG00000094804
TEX29	0.705071	-1.60223	4.86625	2.74e-06	3.16e-05	4.33057	5.56263	ENSG00000153495
NDN	-0.443793	3.02541	-4.86601	2.74e-06	3.17e-05	4.32478	5.56218	ENSG00000182636
NA	0.474936	2.01356	4.86585	2.74e-06	3.17e-05	4.39379	5.56187	ENSG00000273437
NA	-0.832872	-0.717181	-4.86559	2.75e-06	3.17e-05	4.39383	5.56138	ENSG00000283930
NA	-0.762862	-0.0359073	-4.86505	2.75e-06	3.17e-05	4.41178	5.56035	ENSG00000259726
SLC11A2	-0.216766	5.57815	-4.86457	2.76e-06	3.18e-05	4.11793	5.55944	ENSG00000110911
BORCS6	-0.291416	2.91222	-4.86448	2.76e-06	3.18e-05	4.33261	5.55926	ENSG00000196544
NA	0.971978	-1.70379	4.86265	2.78e-06	3.2e-05	4.30677	5.55577	ENSG00000240801
FAM21EP	-0.591079	-1.33072	-4.86244	2.78e-06	3.2e-05	4.34242	5.55537	ENSG00000235618
SPEF1	0.588186	-0.557285	4.86232	2.79e-06	3.2e-05	4.38023	5.55515	ENSG00000101222
NA	1.09881	-0.0726877	4.8613	2.8e-06	3.22e-05	4.39201	5.55319	ENSG00000229299
CHRNB2	-0.597123	4.75046	-4.86108	2.8e-06	3.22e-05	4.14895	5.55277	ENSG00000160716
LINC02054	0.692566	2.26993	4.86082	2.8e-06	3.22e-05	4.36205	5.55228	ENSG00000224153
MYRIP	0.285993	5.50555	4.85937	2.82e-06	3.24e-05	4.09776	5.54951	ENSG00000170011
TMEM141	-0.422884	3.51044	-4.85899	2.83e-06	3.24e-05	4.25437	5.54879	ENSG00000244187
GCN1	0.181426	6.45642	4.85893	2.83e-06	3.24e-05	4.08302	5.54867	ENSG00000089154
NPIPB5	0.40269	6.91306	4.8588	2.83e-06	3.24e-05	4.08372	5.54843	ENSG00000243716
PAFAH2	-0.265179	2.57216	-4.85631	2.86e-06	3.28e-05	4.32161	5.54369	ENSG00000158006
SLC22A17	-0.308408	7.77546	-4.85622	2.86e-06	3.28e-05	4.08378	5.54351	ENSG00000092096
HPDL	-0.498648	1.45963	-4.85514	2.87e-06	3.29e-05	4.36602	5.54144	ENSG00000186603
NA	0.380128	1.50772	4.85511	2.87e-06	3.29e-05	4.36699	5.54139	ENSG00000257653
EGFL8	0.342335	4.59761	4.85475	2.88e-06	3.29e-05	4.13762	5.54071	ENSG00000241404
NA	0.673489	-0.302392	4.85453	2.88e-06	3.29e-05	4.35973	5.54028	ENSG00000260367
NA	-0.865613	-1.02213	-4.85415	2.89e-06	3.3e-05	4.32793	5.53956	ENSG00000271699
NA	-0.966052	-1.37539	-4.85331	2.9e-06	3.31e-05	4.30991	5.53797	ENSG00000279982
MAEL	-0.606711	0.461497	-4.85327	2.9e-06	3.31e-05	4.36863	5.53788	ENSG00000143194
PLXNA3	0.373668	6.28417	4.85278	2.9e-06	3.31e-05	4.057	5.53695	ENSG00000130827
H2BC7	1.10307	-1.97687	4.85263	2.91e-06	3.31e-05	4.24868	5.53666	ENSG00000277224
DAZAP1	0.282379	6.60447	4.85147	2.92e-06	3.33e-05	4.05104	5.53446	ENSG00000071626
TTR	1.7128	-1.90953	4.8508	2.93e-06	3.33e-05	4.23411	5.53318	ENSG00000118271
NA	-0.634381	1.87937	-4.84946	2.95e-06	3.35e-05	4.32907	5.53063	ENSG00000277283
RPL17P50	0.873893	-1.50896	4.84917	2.95e-06	3.35e-05	4.2716	5.53007	ENSG00000213700
TMC7	-0.399073	3.43195	-4.84913	2.95e-06	3.35e-05	4.21868	5.52999	ENSG00000170537
HSF2	0.215753	4.9735	4.84787	2.97e-06	3.37e-05	4.07398	5.52759	ENSG00000025156
BPHL	-0.317932	3.73505	-4.84771	2.97e-06	3.37e-05	4.18485	5.5273	ENSG00000137274
ECM1	0.433444	2.78242	4.84719	2.98e-06	3.38e-05	4.27313	5.5263	ENSG00000143369
ARV1	-0.341003	3.7587	-4.84694	2.98e-06	3.38e-05	4.17908	5.52582	ENSG00000173409
DCLK3	-1.18077	-1.9739	-4.84691	2.98e-06	3.38e-05	4.24688	5.52578	ENSG00000163673
FAM47E	-0.618885	1.4538	-4.8464	2.99e-06	3.38e-05	4.33067	5.5248	ENSG00000189157
FAM218A	-0.670633	1.40002	-4.84603	2.99e-06	3.39e-05	4.32924	5.5241	ENSG00000250486
ACAP2	0.263306	6.14332	4.84596	2.99e-06	3.39e-05	4.02955	5.52397	ENSG00000114331
SH3GLB2	-0.521264	6.74031	-4.84542	3e-06	3.39e-05	4.02731	5.52293	ENSG00000148341
NA	-0.621485	-1.04772	-4.84502	3e-06	3.4e-05	4.29419	5.52217	ENSG00000285973
B3GNT7	-0.528054	1.12876	-4.84397	3.02e-06	3.41e-05	4.32768	5.52017	ENSG00000156966
NA	0.420554	0.770467	4.84342	3.03e-06	3.42e-05	4.32922	5.51914	ENSG00000261490
DMPK	0.319725	6.2412	4.84328	3.03e-06	3.42e-05	4.01761	5.51886	ENSG00000104936
GRM3	-0.554081	4.72767	-4.84269	3.04e-06	3.42e-05	4.07148	5.51774	ENSG00000198822
NA	-1.30966	-0.902241	-4.84249	3.04e-06	3.43e-05	4.29458	5.51736	ENSG00000230438
AOC3	0.761911	1.05931	4.84226	3.04e-06	3.43e-05	4.3227	5.51692	ENSG00000131471
TBC1D24	0.249008	6.46236	4.84222	3.04e-06	3.43e-05	4.01191	5.51685	ENSG00000162065
NA	0.613059	-1.58792	4.84201	3.04e-06	3.43e-05	4.2393	5.51644	ENSG00000279372
NA	0.845766	0.799204	4.84174	3.05e-06	3.43e-05	4.3221	5.51593	ENSG00000267283
STIP1	0.775875	7.17175	4.8415	3.05e-06	3.43e-05	4.01423	5.51547	ENSG00000168439
REXO5	-0.547295	1.30785	-4.84143	3.05e-06	3.43e-05	4.31352	5.51534	ENSG00000005189
RBM6	0.333947	7.23289	4.84125	3.05e-06	3.43e-05	4.01288	5.51499	ENSG00000004534
FASTKD3	-0.33619	2.53884	-4.84091	3.06e-06	3.43e-05	4.25865	5.51436	ENSG00000124279
MED14	-0.217917	4.94887	-4.84091	3.06e-06	3.43e-05	4.04615	5.51435	ENSG00000180182
CZIB	-0.372912	4.88428	-4.84069	3.06e-06	3.43e-05	4.0516	5.51395	ENSG00000162384
HSDL2	-0.443384	4.50013	-4.84036	3.07e-06	3.44e-05	4.08032	5.51331	ENSG00000119471
MORC3	0.313302	5.93189	4.8391	3.08e-06	3.46e-05	4.00298	5.51091	ENSG00000159256
LOC112268269	-0.626514	1.66974	-4.83859	3.09e-06	3.46e-05	4.29304	5.50995	ENSG00000268858
SIMC1	0.228479	4.01882	4.83833	3.09e-06	3.46e-05	4.11748	5.50944	ENSG00000170085
NA	0.415899	1.18607	4.83813	3.1e-06	3.46e-05	4.30386	5.50907	ENSG00000279434
NA	0.700982	0.549952	4.83761	3.1e-06	3.47e-05	4.30562	5.50809	ENSG00000280010
PLD5	0.429606	5.41328	4.83731	3.11e-06	3.47e-05	4.0091	5.50751	ENSG00000180287
RNGTTP1	0.958733	-1.55219	4.83687	3.11e-06	3.48e-05	4.22071	5.50668	ENSG00000237731
NR6A1	0.349662	3.20806	4.83672	3.12e-06	3.48e-05	4.19458	5.50639	ENSG00000148200
QRSL1	-0.346072	3.36578	-4.83633	3.12e-06	3.48e-05	4.16996	5.50564	ENSG00000130348
SERTAD1	0.66417	2.44346	4.836	3.13e-06	3.49e-05	4.25052	5.50503	ENSG00000197019
MICOS13	-0.315068	4.04435	-4.83548	3.13e-06	3.49e-05	4.1045	5.50404	ENSG00000174917
LINC01315	0.367697	1.62402	4.83438	3.15e-06	3.51e-05	4.27947	5.50195	ENSG00000229891
UBE2Q2P1	-0.491574	-0.458409	-4.8341	3.15e-06	3.51e-05	4.27563	5.50141	ENSG00000189136
IFT52	-0.304675	3.40941	-4.83329	3.16e-06	3.52e-05	4.15492	5.49988	ENSG00000101052
KLC4	0.189171	5.55945	4.83312	3.17e-06	3.52e-05	3.98508	5.49955	ENSG00000137171
NA	0.507532	0.550263	4.83157	3.19e-06	3.54e-05	4.28139	5.49661	ENSG00000270426
ADCY9	0.303469	5.40594	4.83079	3.2e-06	3.55e-05	3.98152	5.49513	ENSG00000162104
OCLN	0.339816	3.98869	4.83039	3.2e-06	3.56e-05	4.09095	5.49436	ENSG00000197822
NA	0.384169	3.95037	4.8302	3.21e-06	3.56e-05	4.0943	5.494	ENSG00000260566
MPV17L2	-0.40384	1.55443	-4.82877	3.23e-06	3.58e-05	4.25755	5.49129	ENSG00000254858
FGFR4	0.653145	2.44963	4.8283	3.23e-06	3.58e-05	4.21813	5.49039	ENSG00000160867
NA	-0.685117	-2.20129	-4.82817	3.23e-06	3.59e-05	4.14692	5.49014	ENSG00000261251
NA	0.678301	-1.02173	4.82789	3.24e-06	3.59e-05	4.22083	5.48961	ENSG00000260070
PROX1-AS1	-0.563688	2.30706	-4.8278	3.24e-06	3.59e-05	4.21537	5.48944	ENSG00000230461
FADS3	0.305031	5.12265	4.82741	3.25e-06	3.59e-05	3.98202	5.4887	ENSG00000221968
NAP1L5	-0.336445	5.87936	-4.82719	3.25e-06	3.59e-05	3.95758	5.4883	ENSG00000177432
PSKH1	-0.464154	3.67094	-4.82704	3.25e-06	3.59e-05	4.10658	5.488	ENSG00000159792
ASPRV1	0.436311	2.79691	4.82578	3.27e-06	3.61e-05	4.18509	5.48562	ENSG00000244617
CLCN3	-0.232294	6.75465	-4.82526	3.28e-06	3.62e-05	3.94388	5.48461	ENSG00000109572
LY6G5C	0.45747	2.42688	4.82492	3.28e-06	3.62e-05	4.20573	5.48398	ENSG00000204428
NEK4	0.188802	5.23797	4.82485	3.28e-06	3.62e-05	3.96329	5.48385	ENSG00000114904
C19orf48	-0.518999	2.57101	-4.82454	3.29e-06	3.62e-05	4.19227	5.48326	ENSG00000167747
THAP9-AS1	-0.323591	5.03366	-4.82362	3.3e-06	3.64e-05	3.96949	5.48152	ENSG00000251022
TMEM14C	-0.324748	5.09031	-4.82348	3.3e-06	3.64e-05	3.96632	5.48124	ENSG00000111843
MRPS18B	-0.260566	4.28283	-4.8215	3.33e-06	3.67e-05	4.02011	5.47748	ENSG00000204568
NA	0.561519	3.00344	4.82087	3.34e-06	3.67e-05	4.14461	5.47629	ENSG00000261505
NA	0.523724	-0.976691	4.82071	3.34e-06	3.68e-05	4.19613	5.47599	ENSG00000277873
DAAM2-AS1	-0.743745	0.280902	-4.82044	3.35e-06	3.68e-05	4.23586	5.47549	ENSG00000235033
FHIT	-0.417276	1.39966	-4.82023	3.35e-06	3.68e-05	4.22573	5.47507	ENSG00000189283
EID2	-0.302263	3.9302	-4.82012	3.35e-06	3.68e-05	4.04754	5.47487	ENSG00000176396
NA	0.269952	6.03617	4.81966	3.36e-06	3.68e-05	3.9199	5.474	ENSG00000268205
NA	-0.828258	1.62096	-4.81945	3.36e-06	3.69e-05	4.21673	5.47361	ENSG00000280157
LEKR1	-0.761568	-1.76367	-4.81922	3.36e-06	3.69e-05	4.14849	5.47316	ENSG00000197980
GOLGA7B	0.490244	7.75481	4.81921	3.36e-06	3.69e-05	3.92774	5.47315	ENSG00000155265
NA	-0.871708	-2.36192	-4.81895	3.37e-06	3.69e-05	4.08807	5.47266	ENSG00000225806
NA	0.707782	-1.79667	4.81861	3.37e-06	3.69e-05	4.13018	5.47202	ENSG00000234019
UBALD1	0.355678	5.37754	4.81845	3.38e-06	3.69e-05	3.93437	5.47171	ENSG00000153443
PIGZ	-0.726881	3.9345	-4.81807	3.38e-06	3.7e-05	4.04187	5.47099	ENSG00000119227
CREG1	-0.270397	5.09871	-4.8177	3.39e-06	3.7e-05	3.94119	5.47028	ENSG00000143162
AIMP2	-0.326854	2.10546	-4.81689	3.4e-06	3.71e-05	4.18555	5.46874	ENSG00000106305
NA	0.489016	1.56814	4.81563	3.42e-06	3.73e-05	4.20519	5.46637	ENSG00000280064
CMTM1	0.375079	0.327062	4.81502	3.43e-06	3.74e-05	4.21379	5.4652	ENSG00000089505
LINC01460	-0.928593	-1.21597	-4.81475	3.43e-06	3.74e-05	4.16528	5.46469	ENSG00000205334
FKBP3	0.279907	6.57091	4.81377	3.44e-06	3.76e-05	3.89335	5.46283	ENSG00000100442
BCKDHA	-0.397233	4.18022	-4.81343	3.45e-06	3.76e-05	3.99665	5.46219	ENSG00000248098
SRPRA	-0.231801	5.10109	-4.81208	3.47e-06	3.78e-05	3.91819	5.45963	ENSG00000182934
ALG2	0.345423	4.60307	4.81195	3.47e-06	3.78e-05	3.95306	5.45938	ENSG00000119523
SMG7	0.214035	6.91426	4.8113	3.48e-06	3.79e-05	3.88539	5.45816	ENSG00000116698
ZDHHC24	-0.242075	3.71227	-4.81009	3.5e-06	3.81e-05	4.0301	5.45587	ENSG00000174165
GALNT7-DT	0.422618	1.55548	4.80962	3.51e-06	3.81e-05	4.17984	5.45498	ENSG00000245213
METTL23	-0.35478	3.0303	-4.80954	3.51e-06	3.81e-05	4.09423	5.45482	ENSG00000181038
RNF32-DT	0.365209	2.7415	4.80922	3.51e-06	3.82e-05	4.11901	5.45422	ENSG00000182648
NA	-0.475118	3.70342	-4.80771	3.54e-06	3.84e-05	4.01945	5.45136	ENSG00000259943
SARDH	-0.648817	1.5792	-4.80754	3.54e-06	3.84e-05	4.17026	5.45103	ENSG00000123453
TMEM169	-0.543052	2.30553	-4.80685	3.55e-06	3.85e-05	4.13154	5.44973	ENSG00000163449
NALCN	-0.235184	5.46533	-4.80681	3.55e-06	3.85e-05	3.88021	5.44966	ENSG00000102452
SLCO4A1	0.772578	4.21819	4.80644	3.56e-06	3.85e-05	3.97421	5.44894	ENSG00000101187
NA	0.424436	4.02357	4.80592	3.56e-06	3.86e-05	3.98565	5.44798	ENSG00000248015
NA	0.467292	-0.115335	4.8058	3.57e-06	3.86e-05	4.17172	5.44775	ENSG00000213073
ZNF284	0.276937	2.78141	4.80576	3.57e-06	3.86e-05	4.10031	5.44766	ENSG00000186026
KCNH3	-0.59934	3.78828	-4.80571	3.57e-06	3.86e-05	4.00708	5.44757	ENSG00000135519
SLC35F3	0.42569	5.06274	4.80448	3.59e-06	3.88e-05	3.88866	5.44524	ENSG00000183780
LOC100127965	0.801228	-2.20011	4.804	3.59e-06	3.88e-05	4.03757	5.44434	ENSG00000260494
B9D1	-0.447581	1.97779	-4.80355	3.6e-06	3.89e-05	4.13821	5.44348	ENSG00000108641
SAMM50	-0.155839	4.42553	-4.80352	3.6e-06	3.89e-05	3.93128	5.44342	ENSG00000100347
MCM7	0.265153	5.7771	4.803	3.61e-06	3.89e-05	3.8543	5.44245	ENSG00000166508
ASAH2B	-0.481727	2.3417	-4.80201	3.63e-06	3.91e-05	4.11027	5.44056	ENSG00000204147
RETSAT	-0.244719	4.83867	-4.80186	3.63e-06	3.91e-05	3.89146	5.44029	ENSG00000042445
TMEM43	0.154892	5.4304	4.80133	3.64e-06	3.92e-05	3.85679	5.43928	ENSG00000170876
OSBPL9	-0.218866	5.55296	-4.79814	3.69e-06	3.97e-05	3.83949	5.43324	ENSG00000117859
NA	0.965137	-2.0116	4.79773	3.69e-06	3.97e-05	4.02938	5.43247	ENSG00000226155
ZNF787	0.272007	4.24723	4.7977	3.69e-06	3.97e-05	3.93054	5.43242	ENSG00000142409
SPG11	-0.218229	5.26697	-4.79763	3.7e-06	3.97e-05	3.84874	5.43229	ENSG00000104133
[truncated: 19,479 more rows]

## Sheet: Supp. Table 3. IPA Analysis TCX
© 2000-2023 QIAGEN. All rights reserved.
Ingenuity Canonical Pathways	-log(p-value)	Ratio	z-score	Molecules
Formation of WDR5-containing histone-modifying complexes	5.05	0.238	1.265	HCFC1,KANSL1,KMT2B,KMT2C,KMT2D,NCOA6,PSIP1,SETD1A,TADA2A,TASP1
Basal Cell Carcinoma Signaling	4.96	0.181	2.111	APC,APC2,AXIN1,BMP4,DVL1,DVL3,FZD9,GLI2,GLIS1,KIF7,STK36,TCF3,TCF7L1
Regulation of TP53 Activity through Phosphorylation	4.36	0.151	1.069	ATR,CCNA2,CHEK2,CSNK2A2,DNA2,HIPK1,HUS1,PRKAA1,PRKAB1,PRKAG1,RPA3,TAF12,TAF3,TAF4
Mouse Embryonic Stem Cell Pluripotency	4.31	0.142	3.207	APC,APC2,AXIN1,BMP4,BMPR1A,CREBBP,DVL1,DVL3,FZD9,MRAS,PIK3R2,RAF1,SOS1,TCF3,TCF7L1
Cellular response to heat stress	4.16	0.144	2.496	AKT1S1,ATR,CREBBP,DEDD2,DNAJB6,EP300,FKBP4,HSF1,HSPA1L,HSPB1,HSPB2,MAPKAPK2,NUP93,RPA3
DNA Methylation and Transcriptional Repression Signaling	4.11	0.143	3	CDK8,DNMT1,E2F4,E2F5,GATAD2A,MBD1,MBD3,RELA,SAP130,TCF20,TCF3,TEAD1,TFE3,UHRF1
Chronic Myeloid Leukemia Signaling	4.07	0.0964	4.707	AKT1S1,AXIN1,BCL2L1,CRKL,DVL1,DVL3,E2F4,E2F5,FZD9,GLI2,GLIS1,GNB1L,HDAC4,HDAC5,MRAS,PIK3R2,PLCG1,PLK1,PRKAA1,PRKAB1,PRKAG1,RAF1,RCC1,RELA,SOS1,TCF3,TCF7L1
Molecular Mechanisms of Cancer	4.04	0.0712	3.873	ADCY9,ADGRL1,ADRA2B,APC,APC2,ATR,AXIN1,BCL2L1,BMP4,BMPR1A,CASP7,CBL,CDKN2C,CELSR2,CELSR3,CHEK2,CREBBP,CX3CR1,DAXX,DVL1,E2F4,E2F5,EGF,EP300,FZD9,GNA11,GNAO1,GNB1L,GPR135,GPR137,GPR34,HDAC4,HDAC5,IGF1,IL17RB,ITGA10,ITGA11,MAX,MC4R,MRAS,NFKBIA,P2RY11,P2RY12,P2RY13,PIK3R2,PRKAG1,PRKD1,PTAFR,RABIF,RAF1,RALBP1,RAPGEF1,RELA,RHOQ,RHOT1,S1PR3,SMAD2,SOS1,STK36,TCF3,TCF7L1
NFE2L2 regulates pentose phosphate pathway genes	3.68	0.5	2	CREBBP,EP300,MAFG,TKT
Transcriptional activity of SMAD2/SMAD3:SMAD4 heterotrimer	3.67	0.184	2.828	CDK8,E2F4,E2F5,EP300,FURIN,NCOR2,SKI,SMAD2,TFDP2
Transcriptional regulation of white adipocyte differentiation	3.6	0.143	1.732	CDK8,CREBBP,EP300,MED14,MED20,MED26,MED29,NCOA6,NCOR2,RELA,RXRA,ZNF467
PTEN Signaling	3.54	0.113	-2.887	BCL2L1,BMPR1A,CBL,CSNK2A2,ELP1,FGFR1,FOXO6,IGF1R,INPPL1,ITGA10,ITGA11,MAST2,MRAS,PIK3R2,RAF1,RELA,SOS1
PPARα/RXRα Activation	3.54	0.103	-1.807	ADCY9,CREBBP,ELP1,EP300,FASN,GNA11,GPD1,MRAS,NCOA6,NCOR2,NFKBIA,PLCG1,PRKAA1,PRKAB1,PRKAG1,RAF1,RELA,RXRA,SMAD2,SOS1
AMPK Signaling	3.46	0.095	-0.258	ADRA2B,AK8,AKT1S1,ARID1A,ATF4,CCNA2,CREBBP,ELAVL1,EP300,FASN,FOXO6,GNA11,GNAO1,GNB1L,HLTF,MRAS,ORAI2,PFKP,PIK3R2,PPM1D,PRKAA1,PRKAB1,PRKAG1
Myelination Signaling Pathway	3.31	0.0854	2.268	AKT1S1,APC,ARHGAP35,ATF4,AXIN1,BMP4,BMPR1A,CREBBP,EP300,FASN,FGFR1,FZD9,GLI2,GLIS1,GNB1L,HDAC4,HDAC5,IGF1,IGF1R,MRAS,PDK1,PIK3R2,PLCG1,PRKAG1,RAF1,SMAD2,SOS1,YY1
Activation of anterior HOX genes in hindbrain during early embryogenesis	3.16	0.136	2.714	CREBBP,CTCF,EP300,H2BC5,KMT2C,KMT2D,MAFB,NCOA6,POLR2H,RXRA,YY1
Heme signaling	3.15	0.174	-1.89	CREBBP,EP300,HBB,NCOA6,NPAS2,RAI1,RXRA,XPO1
RNA Polymerase II Transcription	3.14	0.107	2.5	GTF2E2,GTF2H3,GTF2H5,LSM10,MLLT1,MLLT3,PAPOLA,POLDIP3,POLR2H,SKIC8,SRSF4,TAF12,TAF3,TAF4,U2AF2,WDR33
Non-Small Cell Lung Cancer Signaling	3.07	0.125	2.646	E2F4,E2F5,EGF,FHIT,HDAC4,HDAC5,MRAS,PIK3R2,PLCG1,RAF1,RXRA,SOS1
Circadian Clock	3.05	0.153	3	CREBBP,CRY1,EP300,NCOA6,NPAS2,PPP1CC,RAI1,RBM4,RXRA
Small Cell Lung Cancer Signaling	2.99	0.122	2	BCL2L1,E2F4,E2F5,FHIT,HDAC4,HDAC5,MAX,NFKBIA,PIK3R2,RELA,RXRA,TRAF3
Androgen Signaling	2.98	0.101	1.89	CACNA1H,CREBBP,EP300,GNA11,GNAO1,GNB1L,GTF2E2,GTF2H3,GTF2H5,MRAS,POLR2H,PRKAG1,PRKD1,RELA,TAF12,TAF3,TAF4
Deubiquitination	2.96	0.0875	3.545	ABRAXAS1,APC,ARRB1,AXIN1,CCNA2,EP300,FOXK1,H2AC25,H2BC5,HCFC1,INO80D,KDM1B,NFKBIA,NLRP3,RHOT1,SMAD2,TRAF3,TRRAP,UIMC1,USP13,USP21,USP28,YY1
Glioma Signaling	2.93	0.11	2.333	CDKN2C,E2F4,E2F5,EGF,HDAC4,HDAC5,IGF1,IGF1R,MRAS,PIK3R2,PLCG1,PRKD1,RAF1,SOS1
Regulation of the Epithelial Mesenchymal Transition in Development Pathway	2.9	0.126	1.414	APC,AXIN1,DVL1,DVL3,FZD9,GLI2,GLIS1,PYGO2,RELA,TCF3,TCF7L1
Glioblastoma Multiforme Signaling	2.87	0.0983	1.941	APC,APC2,AXIN1,E2F4,E2F5,EGF,FZD9,IGF1,IGF1R,MRAS,PIK3R2,PLCG1,RAF1,RHOQ,RHOT1,SOS1,TCF3
Osteoarthritis Pathway	2.85	0.089	1.604	ATF4,BMPR1A,CASP7,CREBBP,DDIT4,FGFR1,FZD9,GLI2,GLIS1,HDAC4,ITGA10,ITGA11,P2RX7,PRKAA1,PRKAB1,PRKAG1,RELA,S1PR3,SMAD2,TCF3,TCF7L1
CLEAR Signaling Pathway	2.84	0.0842	0.408	AKT1S1,ATF4,BMPR1A,CLCN7,CREBBP,DDIT4,EGF,EP300,FGFR1,FLCN,GALNS,GNB1L,IGF1,IGF1R,MAPK7,MRAS,PLCG1,PRKAA1,PRKAB1,PRKAG1,PRKD1,RXRA,TFE3,ZKSCAN3
Ovarian Cancer Signaling	2.81	0.1	1.633	APC,ARRB1,AXIN1,DVL1,E2F4,E2F5,EGF,FZD9,HDAC4,HDAC5,MRAS,PIK3R2,PRKAG1,RAF1,TCF3,TCF7L1
Hepatic Fibrosis Signaling Pathway	2.79	0.0755	2.746	APC,APC2,ATF4,AXIN1,BRD4,CREBBP,CSNK1G2,DVL1,DVL3,FGFR1,FZD9,GLI2,GLIS1,IRAK2,ITGA10,ITGA11,MRAS,MYL5,NFKBIA,PDK1,PIK3R2,PLCG1,PRKAG1,PRKD1,RAF1,RELA,RHOQ,RHOT1,SMAD2,SOS1,TCF3,TCF7L1
Generic Transcription Pathway	2.72	0.0748	0	CDK8,CREBBP,HDAC4,HDAC5,KRBOX5,MED14,MED20,MED26,NCOR2,RXRA,ZFP2,ZKSCAN3,ZNF10,ZNF136,ZNF138,ZNF202,ZNF268,ZNF287,ZNF317,ZNF334,ZNF441,ZNF530,ZNF558,ZNF568,ZNF596,ZNF597,ZNF615,ZNF74,ZNF746,ZNF75D,ZNF771,ZNF791
Estrogen Receptor Signaling	2.72	0.0754	2.191	ADCY9,ARG2,ATF4,CDK8,CREBBP,EGF,EIF2B2,EP300,FOXO6,GNA11,GNAO1,GNB1L,GPS2,IGF1,IGF1R,MED14,MED20,MPRIP,MRAS,MYL5,NCOR2,PIK3R2,PLCG1,PRKAA1,PRKAB1,PRKAG1,PRKD1,RAF1,RELA,SOS1,TRRAP
Endocannabinoid Cancer Inhibition Pathway	2.7	0.101	-1.291	ADCY9,AKT1S1,ATF4,CASP7,CREBBP,GNAO1,GNB1L,PIK3R2,PRKAA1,PRKAB1,PRKAG1,RAF1,SMPD4,TCF3,TCF7L1
Role of BRCA1 in DNA Damage Response	2.65	0.125	0	ABRAXAS1,ARID1A,ATR,CHEK2,E2F4,E2F5,FANCC,HLTF,PLK1,UIMC1
Cardiac Hypertrophy Signaling	2.64	0.084	2.524	ADCY9,ADRA2B,CREBBP,EIF2B2,EP300,GNA11,GNAO1,GNB1L,HSPB1,IGF1,IGF1R,MAP3K10,MAPKAPK2,MRAS,MYL5,PIK3R2,PLCG1,PRKAG1,RAF1,RHOQ,RHOT1,SOS1
Arginine Degradation VI (Arginase 2 Pathway)	2.61	0.429	#NUM!	ARG2,PYCR2,PYCR3
SUMOylation of transcription cofactors	2.59	0.159	2.646	BMI1,CREBBP,DAXX,EP300,MBD1,NCOR2,PHC1
Lymphotoxin β Receptor Signaling	2.53	0.14	1	BCL2L1,CREBBP,ELP1,EP300,NFKBIA,PIK3R2,RELA,TRAF3
Transcriptional Regulation by E2F6	2.52	0.176	0	BMI1,CBX5,EHMT1,MAX,PHC1,TFDP2
YAP1- and WWTR1 (TAZ)-stimulated gene expression	2.5	0.267	2	HIPK1,TEAD1,TEAD2,TEAD3
Estrogen-Dependent Breast Cancer Signaling	2.49	0.119	1.89	ATF4,CREBBP,HSD17B1,HSD17B7,HSD17B8,IGF1,IGF1R,MRAS,PIK3R2,RELA
Apelin Endothelial Signaling Pathway	2.45	0.0979	0.277	ADCY9,GNA11,GNAO1,GNB1L,HDAC4,HDAC5,MRAS,PIK3R2,PRKAA1,PRKAB1,PRKAG1,PRKD1,RAF1,RELA
Colorectal Cancer Metastasis Signaling	2.42	0.0806	2.357	ADCY9,APC,ARRB1,AXIN1,BCL2L1,DVL1,E2F4,EGF,FZD9,GNA11,GNAO1,GNB1L,MRAS,PIK3R2,PRKAG1,RELA,RHOQ,RHOT1,SMAD2,SOS1,TCF3,TCF7L1
Melanocyte Development and Pigmentation Signaling	2.41	0.11	2.53	ADCY9,ATF4,CREBBP,EP300,MRAS,PIK3R2,PLCG1,PRKAG1,RAF1,SH2B2,SOS1
RHO GTPase cycle	2.39	0.0711	3.536	ARFGAP2,ARHGAP35,CCDC115,CDC42BPB,DLG5,EPSTI1,FNBP1L,GIT1,GOLGA3,IQGAP1,ITSN1,MTR,NOXA1,OBSCN,PEAK1,PIK3R2,RALBP1,RAPGEF1,RBBP6,RBMX,RHOQ,SCRIB,SHMT2,SOS1,SPEN,STIP1,STK38,TRIO,TRIP10,WDR6,WHAMM,YKT6
Apelin Muscle Signaling Pathway	2.37	0.146	-1	GNA11,GNAO1,GNB1L,MRAS,PRKAA1,PRKAB1,PRKAG1
Prostate Cancer Signaling	2.36	0.103	#NUM!	ATF4,CREBBP,E2F4,E2F5,HDAC4,HDAC5,MRAS,NFKBIA,PIK3R2,RAF1,RELA,SOS1
TP53 Regulates Transcription of Cell Cycle Genes	2.32	0.143	2.646	CCNA2,CNOT3,CNOT4,E2F4,EP300,TFDP2,TNKS1BP1
Signaling by Type 1 Insulin-like Growth Factor 1 Receptor (IGF1R)	2.28	0.235	1	IGF1,IGF1R,PIK3R2,SOS1
Regulation of lipid metabolism by PPARalpha	2.28	0.101	1.508	CDK8,CREBBP,EP300,GPS2,MED14,MED20,MED26,MED29,NCOA6,NCOR2,NPAS2,RXRA
NR1H2 and NR1H3-mediated signaling	2.27	0.14	1.89	EP300,FASN,GPS2,KDM1B,NCOR2,RXRA,TNRC6B
Assembly of RNA Polymerase II Complex	2.27	0.14	1.134	GTF2E2,GTF2H3,GTF2H5,POLR2H,TAF12,TAF3,TAF4
BMAL1:CLOCK,NPAS2 activates circadian gene expression	2.27	0.185	2.236	CREBBP,KLF15,NCOA6,NPAS2,RXRA
Coenzyme A Biosynthesis	2.27	0.667	#NUM!	COASY,PPCS
P2Y Purigenic Receptor Signaling Pathway	2.25	0.0963	2.887	ADCY9,ATF4,CREBBP,GNB1L,MRAS,P2RY11,P2RY12,PIK3R2,PLCG1,PRKAG1,PRKD1,RAF1,RELA
Pulmonary Healing Signaling Pathway	2.24	0.0854	4.123	BMP4,BMPR1A,CXCR4,EGF,EP300,FGFR1,FZD9,MRAS,NFKBIA,PRKAA1,PRKAB1,PRKAG1,PRKD1,RAF1,SOS1,TCF3,TCF7L1
Mitochondrial biogenesis	2.22	0.125	1.414	CREBBP,HCFC1,NCOA6,PRKAB1,PRKAG1,RXRA,SIRT4,TWNK
tRNA Charging	2.22	0.154	0.816	LARS2,MARS1,RARS2,VARS2,WARS2,YARS2
Autophagy	2.21	0.0829	-0.471	AKT1S1,ATF4,ATG10,ATG101,ATR,CREBBP,EGF,GNB1L,IGF1,PIK3R2,PLEKHM1,PPM1D,PRKAA1,PRKAB1,PRKAG1,RAF1,TRAF3,VPS33B
Role of WNT/GSK-3β Signaling in the Pathogenesis of Influenza	2.2	0.115	0.447	APC,APC2,AXIN1,CSNK1G2,DVL1,DVL3,FZD9,TCF3,TCF7L1
NGF Signaling	2.19	0.0984	3.464	ATF4,CREBBP,MAP3K10,MAPK7,MRAS,PIK3R2,PLCG1,RAF1,RELA,SMPD4,SOS1,TRIO
RORA activates gene expression	2.19	0.222	2	CREBBP,EP300,NCOA6,RXRA
Factors Promoting Cardiogenesis in Vertebrates	2.19	0.0915	2.496	APC,APC2,ATF4,AXIN1,BMP4,BMPR1A,CREBBP,DVL1,FZD9,PLCG1,PRKD1,SMAD2,TCF3,TCF7L1
Huntington's Disease Signaling	2.19	0.0769	1.508	ATF4,BCL2L1,CAPN2,CASP7,CREBBP,EGF,EP300,GNA11,GNB1L,HDAC4,HDAC5,HSPA1L,IGF1,IGF1R,MAP3K10,NCOR2,PIK3R2,POLR2H,PRKD1,SOS1,TAF4,YKT6
Docosahexaenoic Acid (DHA) Signaling	2.18	0.0794	2.236	ADCY9,AKT1S1,ATF4,BCL2L1,CASP7,CREBBP,EGF,GNB1L,IGF1,OSGIN1,PIK3R2,PLA2G7,PLCG1,PRKAA1,PRKAB1,PRKAG1,PRKD1,RAF1,RELA,RXRA
WNT/Ca+ pathway	2.14	0.121	2.828	ATF4,AXIN1,CREBBP,DVL1,DVL3,FZD9,PLCG1,RELA
Signaling by TGF-beta Receptor Complex	2.13	0.132	2.646	CBL,FURIN,LTBP2,PARD3,PPP1CC,SMAD2,XPO1
Insulin Receptor Signaling	2.12	0.0929	2.887	CBL,CRKL,EIF2B2,INPPL1,MRAS,PIK3R2,PPP1CC,PRKAG1,RAF1,RAPGEF1,RHOQ,SOS1,TRIP10
Regulation of TP53 Activity through Methylation	2.1	0.211	2	CHEK2,EHMT1,EP300,KMT5A
Role of NANOG in Mammalian Embryonic Stem Cell Pluripotency	2.08	0.0952	2	APC,APC2,AXIN1,BMP4,BMPR1A,DVL1,FZD9,MRAS,PIK3R2,RAF1,SOS1,TCF7L1
IL-1 Signaling	2.08	0.104	1.342	ADCY9,ELP1,GNA11,GNAO1,GNB1L,IRAK2,MRAS,NFKBIA,PRKAG1,RELA
TGF-β Signaling	2.08	0.104	2.121	BMP4,BMPR1A,CREBBP,EP300,MRAS,RAF1,SKI,SMAD2,SOS1,TFE3
WNT/β-catenin Signaling	2.07	0.0862	1.604	APC,APC2,AXIN1,CREBBP,CSNK1G2,CSNK2A2,DVL1,DVL3,EP300,FZD9,GNAO1,MARK2,SOX12,TCF3,TCF7L1
Regulation of TP53 Activity through Acetylation	2.07	0.167	2.236	BRPF3,EP300,GATAD2A,ING5,MBD3
Cell Cycle: G1/S Checkpoint Regulation	2.06	0.118	-2.121	ATR,BMI1,CDKN2C,E2F4,E2F5,HDAC4,HDAC5,MAX
HDR through Homologous Recombination (HRR) or Single Strand Annealing (SSA)	2.05	0.0982	0.905	ABRAXAS1,ATR,CCNA2,DNA2,GEN1,H2BC5,HUS1,PPP4R2,RPA3,TIMELESS,UIMC1
Deadenylation-dependent mRNA decay	2.04	0.127	1.89	CNOT3,CNOT4,EIF4G1,PATL1,SKIC2,SKIC8,TNKS1BP1
Pancreatic Adenocarcinoma Signaling	2.03	0.0938	1.89	BCL2L1,E2F4,E2F5,EGF,HDAC4,HDAC5,PIK3R2,PLD4,RAF1,RALBP1,RELA,SMAD2
Asparagine N-linked glycosylation	2.01	0.161	1.342	ALG14,ALG2,DPAGT1,GFPT2,GNPNAT1
Protein Sorting Signaling Pathway	1.99	0.0843	0.775	ADCY9,GCC1,PLD4,PRKAG1,PRKD1,SAR1A,SEC24C,SNX15,SNX16,SNX22,SNX27,SNX33,SNX4,TMED4,WASHC2A/WASHC2C
Role of Macrophages, Fibroblasts and Endothelial Cells in Rheumatoid Arthritis	1.98	0.0719	#NUM!	APC,APC2,ATF4,AXIN1,CEBPG,CREBBP,CSNK1G2,DVL1,ELP1,FZD9,GNAO1,IL17RB,IRAK2,MAPKAPK2,MRAS,NFKBIA,PIK3R2,PLCG1,PRKD1,RAF1,RELA,TCF3,TCF7L1,TRAF3
Phenylethylamine Degradation I	1.98	0.5	#NUM!	AOC2,AOC3
Methionine Salvage II (Mammalian)	1.98	0.5	#NUM!	BHMT2,MTR
Proline Biosynthesis I	1.98	0.5	#NUM!	PYCR2,PYCR3
TR/RXR Activation	1.98	0.0923	1.732	AKR1C1/AKR1C2,CCNA2,EP300,FASN,GPS2,NCOA6,NCOR2,PFKP,PIK3R2,RXRA,UCP2,UCP3
IL-8 Signaling	1.98	0.0802	2.309	BCL2L1,ELP1,GNA11,GNAO1,GNB1L,IQGAP1,IRAK2,MPO,MRAS,NFKBIA,PIK3R2,PLD4,PRKD1,RAF1,RELA,RHOQ,RHOT1
Regulation of mRNA stability by proteins that bind AU-rich elements	1.96	0.136	2.449	EIF4G1,ELAVL1,HSPB1,KHSRP,MAPKAPK2,XPO1
ATM Signaling	1.96	0.1	-1.633	ATF4,ATR,CBX5,CHEK2,CREBBP,HP1BP3,NFKBIA,PPM1D,PPP1CC,TRRAP
Regulation of the Epithelial-Mesenchymal Transition Pathway	1.94	0.0812	#NUM!	APC,AXIN1,DVL1,DVL3,EGF,FGFR1,FZD9,MRAS,PIK3R2,PYGO2,RAF1,RELA,SMAD2,SOS1,TCF3,TCF7L1
Oxidative Stress Induced Senescence	1.93	0.105	2.828	BMI1,CDKN2C,H2BC5,KDM6B,MAPKAPK2,MINK1,PHC1,TFDP2,TNRC6B
Oxytocin Signaling Pathway	1.93	0.0739	2.4	ARRB1,ATF4,CREBBP,GNA11,GNAO1,GNB1L,HSPB1,HSPB2,MAPK7,MPRIP,MRAS,MYH11,MYL5,PIK3R2,PRKAA1,PRKAB1,PRKAG1,PRKD1,RAF1,RELA,SOS1
RUNX1 regulates megakaryocyte differentiation and platelet function	1.92	0.121	2.449	EP300,H2BC5,KMT2B,KMT2C,KMT2D,SETD1A,TNRC6B
COPII-mediated vesicle transport	1.92	0.111	0.707	ANKRD52,CNIH2,PPP6R1,SEC22A,SEC23IP,SEC24C,TRAPPC6A,YKT6
Ephrin B Signaling	1.92	0.111	2.449	AXIN1,CBL,CXCR4,GNA11,GNAO1,GNB1L,ITSN1,MRAS
HOTAIR Regulatory Pathway	1.91	0.0848	2.138	BRD4,CREBBP,ELAVL1,EP300,HSF1,KMT2C,NFKBIA,PIK3R2,RBM38,RELA,STK38,TCF3,TCF7L1,YY1
Sphingolipid metabolism	1.9	0.103	1	ARSG,ARSK,CERS4,CSNK1G2,ESYT3,NEU3,PRKD1,SMPD4,SUMF2
FGF Signaling	1.87	0.102	3	ATF4,CREBBP,CRKL,FGFR1,MAPKAPK2,PIK3R2,PLCG1,RAF1,SOS1
Role of RIG1-like Receptors in Antiviral Innate Immunity	1.87	0.13	#NUM!	CREBBP,DHX58,EP300,NFKBIA,RELA,TRAF3
Ephrin Receptor Signaling	1.84	0.0792	3.464	ATF4,AXIN1,CREBBP,CRKL,CXCR4,EGF,GNA11,GNAO1,GNB1L,ITGA10,ITGA11,ITSN1,MRAS,RAF1,RAPGEF1,SOS1
Role of IL-17F in Allergic Inflammatory Airway Diseases	1.82	0.128	2	ATF4,CREBBP,IGF1,IL17RB,RAF1,RELA
NER (Nucleotide Excision Repair, Enhanced Pathway)	1.81	0.1	-1.134	DNA2,EP300,GTF2H3,GTF2H5,HMGN1,POLR2H,PRIM1,RPA3,XPA
Autism Signaling Pathway	1.81	0.071	3.13	AKT1S1,APC,AXIN1,CREBBP,DVL1,DVL3,EP300,FZD9,GLI2,GNB1L,IGF1,IGF1R,MRAS,PIK3R2,PRKAG1,RAF1,RAI1,RXRA,SOS1,TCF3,TCF7L1,ZBTB12
Formation of paraxial mesoderm	1.8	0.174	2	BMP4,CREBBP,EP300,FGFR1
IL-10 Signaling	1.8	0.0844	-0.277	ARG2,ATF4,BCL2L1,CREBBP,DDIT4,ELP1,HLA-DOA,MAFB,NFKBIA,PRKAA1,PRKAB1,PRKAG1,RELA
Nucleotide Excision Repair Pathway	1.79	0.143	#NUM!	GTF2H3,GTF2H5,POLR2H,RPA3,XPA
Proline Biosynthesis II (from Arginine)	1.77	0.4	#NUM!	PYCR2,PYCR3
Folate Polyglutamylation	1.77	0.4	#NUM!	FPGS,SHMT2
PPAR Signaling	1.77	0.0935	-1	CREBBP,ELP1,EP300,MRAS,NCOR2,NFKBIA,RAF1,RELA,RXRA,SOS1
Gαi Signaling	1.74	0.0857	1	ADCY9,ADRA2B,GNA11,GNAO1,GNB1L,MRAS,P2RY12,P2RY13,PRKAG1,RAF1,S1PR3,SOS1
Opioid Signaling Pathway	1.72	0.0714	1	ADCY9,ARRB1,ATF4,CACNA1H,CREBBP,EP300,GNA11,GNAO1,GNB1L,KCNJ5,MAPK7,MRAS,NFKBIA,PDK1,PRKAG1,PRKD1,RAF1,SOS1,TCF3,TCF7L1
Actin Cytoskeleton Signaling	1.7	0.0735	1.807	APC,APC2,ARHGAP35,CRKL,EGF,GIT1,IQGAP1,ITGA10,ITGA11,MPRIP,MRAS,MYH11,MYL5,PIK3R2,PIP5K1C,RAF1,SOS1,TRIO
Signaling by EGFR	1.7	0.12	2.449	ADAM12,CBL,EGF,EPS15L1,PLCG1,SOS1
RNA Polymerase I Transcription	1.7	0.12	0.816	GATAD2A,GTF2H3,GTF2H5,MBD3,POLR2H,TAF1C
Cell Cycle: G2/M DNA Damage Checkpoint Regulation	1.7	0.12	-1.342	ATR,CHEK2,CKS2,EP300,PLK1,PPM1D
Glutamate and glutamine metabolism	1.69	0.214	#NUM!	KYAT1,PYCR2,PYCR3
Signaling by Erythropoietin	1.68	0.16	2	CRKL,PLCG1,RAPGEF1,SOS1
Role of Osteoblasts, Osteoclasts and Chondrocytes in Rheumatoid Arthritis	1.66	0.0739	#NUM!	APC,APC2,AXIN1,BMP4,BMPR1A,CBL,CSF1R,CSNK1G2,DVL1,ELP1,FZD9,IGF1,NFKBIA,PIK3R2,RELA,TCF3,TCF7L1
Hereditary Breast Cancer Signaling	1.66	0.0833	#NUM!	ARID1A,ATR,CHEK2,CREBBP,EP300,FANCC,HDAC4,HDAC5,HLTF,MRAS,PIK3R2,POLR2H
Integrin Signaling	1.63	0.0748	3.207	CAPN2,CRKL,GIT1,ITGA10,ITGA11,MPRIP,MRAS,MYL5,PIK3R2,PLCG1,RAF1,RAPGEF1,RHOQ,RHOT1,SOS1,TNK2
G Beta Gamma Signaling	1.62	0.0853	1.897	CACNA1H,GNA11,GNAO1,GNB1L,KCNJ5,MRAS,PLCG1,PRKAG1,PRKD1,RAF1,SOS1
Endocannabinoid Developing Neuron Pathway	1.62	0.0853	2.53	ADCY9,AKT1S1,ATF4,CREBBP,GNAO1,GNB1L,MAPK7,MRAS,PIK3R2,PRKAG1,RAF1
UDP-N-acetyl-D-glucosamine Biosynthesis II	1.61	0.333	#NUM!	GFPT2,GNPNAT1
Zymosterol Biosynthesis	1.61	0.333	#NUM!	HSD17B7,TM7SF2
TCF dependent signaling in response to WNT	1.59	0.0754	3.873	APC,AXIN1,BCL9L,CREBBP,CSNK1G2,CSNK2A2,DVL1,DVL3,EP300,H2BC5,KMT2D,PYGO2,TCF7L1,TRRAP,XPO1
IL-6 Signaling	1.58	0.084	2.53	CSNK2A2,ELP1,HSPB1,HSPB2,MAPKAPK2,MRAS,NFKBIA,PIK3R2,RAF1,RELA,SOS1
SUMOylation of DNA methylation proteins	1.53	0.188	#NUM!	BMI1,DNMT1,PHC1
FOXO-mediated transcription of cell death genes	1.53	0.188	#NUM!	BCL6,CREBBP,EP300
Neuregulin Signaling	1.53	0.0855	2.646	CRKL,EGF,ITGA10,ITGA11,MRAS,PIK3R2,PLCG1,PRKD1,RAF1,SOS1
Cyclins and Cell Cycle Regulation	1.52	0.0941	1.342	ATR,CCNA2,CDKN2C,E2F4,E2F5,HDAC4,HDAC5,RAF1
Human Embryonic Stem Cell Pluripotency	1.52	0.0739	1.807	APC,APC2,AXIN1,BMP4,BMPR1A,DVL1,FGFR1,FZD9,MRAS,PIK3R2,PRKD1,RAF1,SMAD2,SOS1,TCF3
HGF Signaling	1.52	0.0821	3	CRKL,ITGA10,ITGA11,MAP3K10,MRAS,PIK3R2,PLCG1,PRKD1,RAF1,RAPGEF1,SOS1
Interleukin-3, Interleukin-5 and GM-CSF signaling	1.52	0.109	2.449	CBL,CRKL,INPPL1,PIK3R2,RAPGEF1,SOS1
E3 ubiquitin ligases ubiquitinate target proteins	1.52	0.109	0	H2BC5,HLTF,RAD18,RNF40,SKIC8,WAC
Gamma carboxylation, hypusine formation and arylsulfatase activation	1.51	0.122	-0.447	ARSG,ARSK,DPH6,FURIN,SUMF2
Activation of gene expression by SREBF (SREBP)	1.51	0.122	1.342	CREBBP,FASN,NCOA6,RXRA,TM7SF2
RET signaling	1.51	0.122	2.236	MAPK7,PIK3R2,PLCG1,PSPN,SOS1
PEDF Signaling	1.5	0.093	1.89	BCL2L1,CASP7,MRAS,NFKBIA,PIK3R2,RAF1,RELA,TCF7L1
HIPPO signaling	1.5	0.093	-1.342	DLG5,PARD3,PPP1CC,SCRIB,SMAD2,TEAD1,TEAD2,TEAD3
NLR signaling pathways	1.48	0.107	0.816	BCL2L1,IRAK2,NLRP3,P2RX7,RELA,TAB3
Cell Cycle Control of Chromosomal Replication	1.48	0.107	0.816	CDC6,CDK8,CHEK2,DNA2,PRIM1,RPA3
Erythrocytes take up oxygen and release carbon dioxide	1.47	0.286	#NUM!	CA2,HBB
Urea Cycle	1.47	0.286	#NUM!	ARG2,ASL
Signaling by NTRK3 (TRKC)	1.46	0.176	#NUM!	PLCG1,PTPRS,SOS1
1D-myo-inositol Hexakisphosphate Biosynthesis II (Mammalian)	1.46	0.176	#NUM!	INPPL1,ITPK1,ITPKB
CREB Signaling in Neurons	1.45	0.0591	2.556	ADCY9,ADGRL1,ADRA2B,ATF4,BMPR1A,CACNA1H,CELSR2,CELSR3,CREBBP,CX3CR1,EGF,EP300,FGFR1,FZD9,GNA11,GNAO1,GNB1L,GPR135,GPR137,GPR34,IGF1,IGF1R,MC4R,MRAS,P2RY11,P2RY12,P2RY13,PIK3R2,PLCG1,POLR2H,PRKAG1,PRKD1,PTAFR,RAF1,S1PR3,SOS1
Gαq Signaling	1.45	0.0756	2.53	GNA11,GNAO1,GNB1L,MRAS,NFKBIA,PIK3R2,PLCG1,PLD4,PRKD1,RAF1,RELA,RHOQ,RHOT1
Apoptosis Signaling	1.45	0.0865	-0.707	BCL2L1,CAPN2,CASP7,ELP1,MRAS,NFKBIA,PLCG1,RAF1,RELA
Neuroinflammation Signaling Pathway	1.44	0.0658	0.728	ATF4,CREBBP,CSF1R,CX3CR1,ELP1,GABRE,GABRQ,HLA-DOA,IRAK2,KCNJ5,MAPK7,NLRP3,P2RX7,PIK3R2,PLCG1,RELA,S100B,SLC6A12,TRAF3,TREM2,ZBTB12
Signaling by SCF-KIT	1.44	0.116	2.236	CBL,PIK3R2,PTPRU,SH2B2,SOS1
B Cell Activating Factor Signaling	1.44	0.116	1	ELP1,NFKBIA,RELA,TNFRSF13C,TRAF3
Axonal Guidance Signaling	1.44	0.0605	#NUM!	ADAM12,ADAM28,ADAMTS2,ADAMTS7,BMP4,CRKL,CXCR4,EGF,FZD9,GIT1,GLI2,GLIS1,GNA11,GNAO1,GNB1L,IGF1,ITGA10,ITGA11,ITSN1,KIF7,MRAS,MYL5,NTN5,PIK3R2,PLCG1,PRKAG1,PRKD1,RAF1,SEMA6C,SOS1,STK36
Thrombin Signaling	1.43	0.0705	2.714	ADCY9,EGF,GNA11,GNAO1,GNB1L,MPRIP,MRAS,MYL5,PIK3R2,PLCG1,PRKD1,RAF1,RELA,RHOQ,RHOT1,SOS1
GNRH Signaling	1.43	0.0733	2.309	ADCY9,ATF4,CACNA1H,CREBBP,GNA11,GNB1L,MAP3K10,MAPK7,MRAS,PRKAG1,PRKD1,RAF1,RELA,SOS1
Telomere Maintenance	1.43	0.0959	0.378	CCNA2,DAXX,DNA2,DSCC1,H2BC5,PRIM1,RPA3
RAB GEFs exchange GTP for GDP on RABs	1.42	0.0899	0.707	ANKRD27,CHML,DENND4B,MON1A,RAB9A,SBF1,TRAPPC13,TRAPPC6A
PDGF Signaling	1.42	0.0899	2.828	CRKL,CSNK2A2,INPPL1,MRAS,PIK3R2,PLCG1,RAF1,SOS1
Signaling by PDGF	1.42	0.103	2.449	CRKL,FURIN,PIK3R2,PLCG1,RAPGEF1,SOS1
Role of CHK Proteins in Cell Cycle Checkpoint Control	1.42	0.103	-0.816	ATR,CHEK2,E2F4,E2F5,HUS1,PLK1
EGF Signaling	1.42	0.103	2.449	CSNK2A2,EGF,PIK3R2,PLCG1,RAF1,SOS1
Cancer Drug Resistance by Drug Efflux	1.42	0.103	1.633	ABCC10,FOXO6,MRAS,PDK1,PIK3R2,RAF1
TAK1-dependent IKK and NF-kappa-B activation	1.4	0.114	0.447	IRAK2,NFKBIA,RELA,S100B,TAB3
HER-2 Signaling in Breast Cancer	1.4	0.0699	2.324	AKT1S1,CASP7,COX15,EGF,GNB1L,MRAS,NFKBIA,NUP93,PARD3,PDK1,PIK3R2,PLCG1,PRKD1,RAF1,RELA,SOS1
Epithelial Adherens Junction Signaling	1.39	0.0759	-2.887	ARHGAP35,EGF,FGFR1,IGF1R,IQGAP1,MRAS,PRKAA1,PRKAB1,PRKAG1,RAPGEF1,TCF3,TCF7L1
BMP signaling pathway	1.37	0.0879	2.121	BMP4,BMPR1A,CREBBP,MRAS,PRKAG1,RAF1,RELA,SOS1
Circadian Rhythm Signaling	1.37	0.0672	#NUM!	ADCY9,AKT1S1,ATF4,CACNA1H,CIRBP,CREBBP,CRY1,CSNK2A2,GNA11,GNB1L,HSF1,MRAS,PLCG1,PRKAA1,PRKAB1,PRKAG1,PRKD1,RAF1
Endosomal Sorting Complex Required For Transport (ESCRT)	1.37	0.129	0	CHMP6,UBAP1,VPS37C,VPS4B
Signaling by CSF1 (M-CSF) in myeloid cells	1.37	0.129	1	CBL,CSF1R,INPPL1,SOS1
Sonic Hedgehog Signaling	1.37	0.129	2	GLI2,GLIS1,PRKAG1,STK36
Processing of Capped Intron-Containing Pre-mRNA	1.37	0.0662	1.606	CHERP,DDX42,DHX35,NUP93,NXF1,PAPOLA,PCBP1,POLDIP3,POLR2H,PPWD1,RBM17,RBMX,SF3A3,SMNDC1,SNRNP48,SRRM2,SRSF4,U2AF2,WDR33
Melatonin Degradation III	1.37	1	#NUM!	MPO
MSP-RON Signaling in Cancer Cells Pathway	1.36	0.0775	2.53	ATF4,CREBBP,MRAS,NFKBIA,PIK3R2,RAF1,RELA,SMAD2,SOS1,TCF3,TCF7L1
α-Adrenergic Signaling	1.34	0.0826	2	ADCY9,GNA11,GNAO1,GNB1L,MRAS,PLCG1,PRKAG1,PRKD1,RAF1
FOXO-mediated transcription	1.34	0.158	#NUM!	CREBBP,EP300,FOXO6
NFE2L2 regulating anti-oxidant/detoxification enzymes	1.34	0.158	#NUM!	ATF4,CREBBP,EP300
DNA damage-induced 14-3-3σ Signaling	1.33	0.109	0.447	ATR,BCL2L1,CASP7,CHEK2,HUS1
Acute Myeloid Leukemia Signaling	1.32	0.086	2.828	CSF1R,MRAS,PIK3R2,RAF1,RELA,SOS1,TCF3,TCF7L1
Glucocorticoid Receptor Signaling	1.32	0.0582	#NUM!	ARG2,ARID1A,BCL2L1,CREBBP,EGF,ELP1,EP300,FKBP4,GTF2E2,GTF2H3,GTF2H5,HLA-DOA,HLTF,HSPA1L,IGF1,IL17RB,MED14,MRAS,NCOR2,NFKBIA,PIK3R2,POLR2H,PRKAA1,PRKAB1,PRKAG1,RAF1,RELA,RXRA,SMAD2,SOS1,TAF12,TAF3,TAF4,ZBTB12
Role of Osteoclasts in Rheumatoid Arthritis Signaling Pathway	1.32	0.0645	3.153	ADAM12,ADAM28,ATF4,CBL,COL11A1,COL27A1,CREBBP,CSF1R,ELP1,FOXO6,MRAS,NFKBIA,PIK3R2,PLCG1,RAF1,RELA,RHOQ,RHOT1,SOS1,TREM2
ERK/MAPK Signaling	1.31	0.0691	1.941	ATF4,CREBBP,CRKL,HSPB1,HSPB2,ITGA10,ITGA11,MRAS,PIK3R2,PLCG1,PPP1CC,PRKAG1,RAF1,RAPGEF1,SOS1
Cytoprotection by HMOX1	1.3	0.0968	0.816	CREBBP,HBB,NCOA6,NCOR2,NLRP3,RXRA
Endometrial Cancer Signaling	1.3	0.0968	2.236	APC2,AXIN1,MRAS,PIK3R2,RAF1,SOS1
Apelin Pancreas Signaling Pathway	1.29	0.106	-1.342	PIK3R2,PRKAA1,PRKAB1,PRKAG1,RELA
Signaling by NOTCH1	1.29	0.0897	2.646	ARRB1,CDK8,CREBBP,EP300,HDAC4,HDAC5,NCOR2
Synthesis, secretion, and deacylation of Ghrelin	1.28	0.15	#NUM!	IGF1,PLA2G7,SPCS1
DDX58/IFIH1-mediated induction of interferon-alpha/beta	1.27	0.0886	1.89	CREBBP,EP300,NFKBIA,RELA,RNF216,S100B,TRAF3
Thyroid Cancer Signaling	1.27	0.0886	1.134	CXCR4,IGF1,MRAS,PDK1,PIK3R2,TCF3,TCF7L1
Lipophagy	1.26	0.222	#NUM!	PRKAB1,PRKAG1
Folate Transformations I	1.26	0.222	#NUM!	MTR,SHMT2
Prolactin Signaling	1.26	0.0833	2.449	CREBBP,EP300,MRAS,PIK3R2,PLCG1,PRKD1,RAF1,SOS1
NF-κB Activation by Viruses	1.25	0.0875	2.646	ELP1,MRAS,NFKBIA,PIK3R2,PRKD1,RAF1,RELA
Neurotrophin/TRK Signaling	1.25	0.0875	2.646	ATF4,CREBBP,MRAS,PIK3R2,PLCG1,RAF1,SOS1
Ferroptosis Signaling Pathway	1.24	0.0763	-0.632	ATF4,G3BP1,GSS,H2BC5,HSPB1,MRAS,PRKAA1,PRKAB1,PRKAG1,RAF1
Late endosomal microautophagy	1.24	0.118	0	CHMP6,HBB,UBAP1,VPS37C
Salvage Pathways of Pyrimidine Ribonucleotides	1.24	0.0825	0.707	AK8,CDK8,DMPK,HIPK1,MAPK7,PLK1,PRKAA1,PYCR3
Coronavirus Pathogenesis Pathway	1.23	0.0686	-0.832	ATF4,DPP9,E2F4,E2F5,EP300,FURIN,HDAC4,HDAC5,NFKBIA,NLRP3,RELA,RN7SL1,RN7SL2,TRAF3
Synaptic Long Term Potentiation	1.23	0.0758	1.897	ATF4,CREBBP,EP300,GNA11,MRAS,PLCG1,PPP1CC,PRKAG1,PRKD1,RAF1
Endoplasmic Reticulum Stress Pathway	1.23	0.143	#NUM!	ATF4,CASP7,MBTPS2
Signaling by NTRK1 (TRKA)	1.22	0.0864	2.646	CRKL,MAPK7,MAPKAPK2,PIK3R2,PLCG1,RAPGEF1,SOS1
IL-3 Signaling	1.22	0.0864	2.646	CRKL,MRAS,PIK3R2,PRKD1,RAF1,RAPGEF1,SOS1
Renal Cell Carcinoma Signaling	1.22	0.0864	2.236	CREBBP,EP300,MRAS,PIK3R2,RAF1,RAPGEF1,SOS1
Macroautophagy	1.22	0.0923	-1.633	ATG10,ATG101,CHMP6,PRKAA1,PRKAB1,PRKAG1
Activation of IRF by Cytosolic Pattern Recognition Receptors	1.22	0.0923	1.633	CREBBP,DHX58,ELP1,NFKBIA,RELA,TRAF3
Thrombopoietin Signaling	1.22	0.0923	2.449	MRAS,PIK3R2,PLCG1,PRKD1,RAF1,SOS1
Induction of Apoptosis by HIV1	1.22	0.0923	0.816	BCL2L1,CXCR4,DAXX,ELP1,NFKBIA,RELA
Pyridoxal 5'-phosphate Salvage Pathway	1.22	0.0923	1.633	CDK8,DMPK,HIPK1,MAPK7,PLK1,PRKAA1
Transcriptional Regulation by NPAS4	1.21	0.114	1	CREBBP,GEM,TNRC6B,XPO1
PI Metabolism	1.2	0.0854	2.646	INPPL1,MTMR3,PIK3R2,PIP5K1C,PNPLA6,RUFY1,SBF1
CXCR4 Signaling	1.19	0.0706	1.667	ADCY9,CXCR4,GNA11,GNAO1,GNB1L,MRAS,MYL5,PIK3R2,PRKD1,RAF1,RHOQ,RHOT1
Role of NFAT in Cardiac Hypertrophy	1.19	0.0664	2.111	ADCY9,CACNA1H,EP300,GNB1L,HDAC4,HDAC5,IGF1,IGF1R,MRAS,PIK3R2,PLCG1,PRKAG1,PRKD1,RAF1,SOS1
RNA polymerase II transcribes snRNA genes	1.18	0.0843	1.89	GTF2E2,INTS12,INTS14,INTS7,POLR2H,TAF8,ZNF143
UVC-Induced MAPK Signaling	1.17	0.098	2	ATR,MRAS,PRKD1,RAF1,SMPD4
ESR-mediated signaling	1.16	0.0763	2.333	AXIN1,CREBBP,EP300,FKBP4,H2BC5,POLR2H,PPID,TNRC6B,YY1
Ribonucleotide Reductase Signaling Pathway	1.16	0.0698	1.732	AKT1S1,ARID1A,ATF4,ATR,CREBBP,E2F4,E2F5,GNB1L,HLTF,PIK3R2,RRM2B,SETD2
VEGF Signaling	1.15	0.0792	2.449	BCL2L1,EIF2B2,ELAVL1,MRAS,PIK3R2,PLCG1,RAF1,SOS1
FLT3 Signaling in Hematopoietic Progenitor Cells	1.15	0.0833	2.646	ATF4,CBL,CREBBP,MRAS,PIK3R2,RAF1,SOS1
TWEAK Signaling	1.13	0.108	1	CASP7,NFKBIA,RELA,TRAF3
Apelin Cardiac Fibroblast Signaling Pathway	1.13	0.13	#NUM!	PRKAA1,PRKAB1,PRKAG1
p38 MAPK Signaling	1.13	0.075	2.121	ATF4,CREBBP,DAXX,HMGN1,HSPB1,HSPB2,IRAK2,MAPKAPK2,MAX
Production of Nitric Oxide and Reactive Oxygen Species in Macrophages	1.13	0.0674	2.111	ARG2,CREBBP,ELP1,MAP3K10,MPO,NFKBIA,PIK3R2,PLCG1,PPP1CC,PRKD1,RELA,RHOQ,RHOT1
White Adipose Tissue Browning Pathway	1.12	0.0725	0.632	ADCY9,ATF4,CACNA1H,CREBBP,FGFR1,HIF1AN,PRKAA1,PRKAB1,PRKAG1,RXRA
CD40 Signaling	1.12	0.087	1.633	ELP1,MAPKAPK2,NFKBIA,PIK3R2,RELA,TRAF3
Sumoylation Pathway	1.12	0.0777	-1.134	CREBBP,DAXX,EP300,NFKBIA,RCC1,RHOQ,RHOT1,SENP3
Hedgehog 'on' state	1.11	0.0814	2.646	ARRB1,CDON,EVC2,GAS1,GLI2,IQCE,KIF7
GABAergic Receptor Signaling Pathway (Enhanced)	1.11	0.0719	1.265	ADCY9,CACNA1H,GABRE,GABRQ,GNAO1,GNB1L,KCNJ5,PRKAG1,SLC38A2,SLC6A12
Adipogenesis pathway	1.11	0.0719	0.632	BMP4,BMPR1A,FGFR1,FZD9,GTF2H3,GTF2H5,HDAC4,HDAC5,KMT2B,SAP130
Erythrocytes take up carbon dioxide and release oxygen	1.1	0.182	#NUM!	CA2,HBB
SUMOylation of immune response proteins	1.1	0.182	#NUM!	NFKBIA,RELA
Phenylalanine and tyrosine metabolism	1.1	0.182	#NUM!	GSTZ1,KYAT1
Glycine Betaine Degradation	1.1	0.182	#NUM!	BHMT2,SHMT2
NoRC negatively regulates rRNA expression	1.1	0.105	2	BAZ2A,DNMT1,H2BC5,SAP130
Fanconi Anemia Pathway	1.1	0.105	0	ATR,FANCC,POLN,RPA3
Superpathway of Methionine Degradation	1.1	0.105	0	BHMT2,EEF1AKMT2,EHMT1,MTR
ERBB4 Signaling	1.09	0.0857	2.449	MRAS,PIK3R2,PLCG1,PRKD1,RAF1,SOS1
LPS-stimulated MAPK Signaling	1.09	0.0805	2.449	ELP1,MRAS,NFKBIA,PIK3R2,PRKD1,RAF1,RELA
Xenobiotic Metabolism AHR Signaling Pathway	1.09	0.0805	0.378	CREBBP,CYP1B1,EP300,GSTZ1,HDAC4,HDAC5,RELA
Serotonin Receptor Signaling	1.09	0.0573	1.732	ADCY9,ADRA2B,ARRB1,ATF4,CACNA1H,CD38,CREBBP,GNA11,GNAO1,GNB1L,KCNJ5,MPRIP,MRAS,NFKBIA,ORAI2,PDK1,PIK3R2,PLA2G7,PLCG1,PLD4,PRKAG1,PRKD1,RAF1,RHOQ,RHOT1,SPR,TEAD1
Endothelin-1 Signaling	1.08	0.0663	1.941	ADCY9,CASP7,GNA11,GNAO1,MAPK7,MRAS,PIK3R2,PLA2G7,PLCG1,PLD4,PRKD1,RAF1,SOS1
Aryl Hydrocarbon Receptor Signaling	1.08	0.0692	1.134	ATR,CCNA2,CHEK2,CYP1B1,EP300,GSTZ1,HSPB1,HSPB2,NCOR2,RELA,RXRA
Role of Chondrocytes in Rheumatoid Arthritis Signaling Pathway	1.08	0.0709	-0.632	AKT1S1,CAPN2,CEBPG,CXCR4,GNB1L,IL17RB,NLRP3,PRKAA1,PRKAB1,PRKAG1
Lipoate Biosynthesis and Incorporation II	1.07	0.5	#NUM!	LIAS
Choline Degradation I	1.07	0.5	#NUM!	CHDH
Glycerol-3-phosphate Shuttle	1.07	0.5	#NUM!	GPD1
Fatty Acid Biosynthesis Initiation II	1.07	0.5	#NUM!	FASN
Cardiolipin Biosynthesis II	1.07	0.5	#NUM!	PGS1
Glycine Biosynthesis I	1.07	0.5	#NUM!	SHMT2
Renin-Angiotensin Signaling	1.07	0.0732	2.121	ADCY9,MRAS,PIK3R2,PLCG1,PRKAG1,PRKD1,RAF1,RELA,SOS1
Microautophagy Signaling Pathway	1.07	0.0688	-1	CHMP6,COL11A1,COL27A1,PRKAA1,PRKAB1,PRKAG1,RHOT1,SEC24C,VPS33B,VPS37C,VPS4B
IGF-1 Signaling	1.06	0.0755	1.414	CSNK2A2,IGF1,IGF1R,MRAS,PIK3R2,PRKAG1,RAF1,SOS1
Xenobiotic Metabolism Signaling	1.04	0.0608	#NUM!	CES2,CREBBP,CYP1B1,EP300,GSTZ1,HDAC4,HDAC5,HS6ST1,MAP3K10,MAPK7,MRAS,NCOR2,PIK3R2,PRKD1,RAF1,RELA,RXRA,WSCD1
Transcriptional Regulation by VENTX	1.03	0.1	0	CSF1R,EHMT1,RELA,TNRC6B
SUMOylation of chromatin organization proteins	1.03	0.0893	1.342	BMI1,CBX5,HDAC4,NUP93,PHC1
NRF2-mediated Oxidative Stress Response	1.03	0.0628	3.317	ATF4,CREBBP,DNAJB6,DNAJC9,EP300,GSTZ1,MAFF,MAFG,MAPK7,MRAS,PIK3R2,PMF1/PMF1-BGLAP,PRKD1,RAF1,STIP1
Senescence-Associated Secretory Phenotype (SASP)	1.02	0.0822	2.449	CCNA2,CDKN2C,EHMT1,H2BC5,MAPK7,RELA
Gαs Signaling	1.02	0.0714	1.633	ADCY9,ATF4,CREBBP,GNA11,GNAO1,GNB1L,MC4R,MRAS,PRKAG1
RHOGDI Signaling	1.02	0.0636	-0.707	ARHGAP35,CREBBP,EP300,GNA11,GNAO1,GNB1L,ITGA10,ITGA11,MRAS,MYH11,MYL5,PIP5K1C,RHOQ,RHOT1
Oxytocin in Brain Signaling Pathway	1.02	0.0647	2.496	ATF4,CACNA1H,CREBBP,GNA11,GNAO1,GNB1L,MAPK7,MRAS,NLRP3,PIK3R2,PLA2G7,PRKD1,RAF1
Cilium Assembly	1.02	0.0647	-0.277	AHI1,BBS9,CCT3,CCT5,CEP250,DYNC2LI1,EXOC1,IFT140,IFT27,IFT52,PLK1,PLK4,TTC30A
Xenobiotic Metabolism General Signaling Pathway	1.01	0.069	2.53	CREBBP,EP300,GSTZ1,MAP3K10,MAPK7,MRAS,PIK3R2,PRKD1,RAF1,RXRA
Apelin Adipocyte Signaling Pathway	1.01	0.0769	-1.134	ADCY9,GNA11,GSTZ1,MAPK7,PRKAA1,PRKAB1,PRKAG1
CD27 Signaling in Lymphocytes	1.01	0.0877	2	BCL2L1,ELP1,MAP3K10,NFKBIA,RELA
Mechanisms of Viral Exit from Host Cells	1	0.0976	#NUM!	CHMP6,PRKD1,VPS37C,XPO1
Signaling by BMP	1	0.115	#NUM!	BMPR1A,SKI,ZFYVE16
DNA methylation	1	0.115	#NUM!	DNMT1,H2BC5,UHRF1
Estrogen-mediated S-phase Entry	1	0.115	#NUM!	CCNA2,E2F4,E2F5
Cardiac Hypertrophy Signaling (Enhanced)	0.996	0.0551	3.138	ADCY9,ADRA2B,DVL1,DVL3,EIF2B2,EP300,FGFR1,FZD9,GNA11,GNB1L,HDAC4,HDAC5,HSPB1,HSPB2,IGF1,IGF1R,IL17RB,ITGA10,ITGA11,MAP3K10,MAPK7,MAPKAPK2,MRAS,PDK1,PIK3R2,PLCG1,PRKAG1,PRKD1,RAF1,RELA
ID1 Signaling Pathway	0.996	0.064	3.606	BCL2L1,BMP4,BMPR1A,CREBBP,EGF,EP300,FGFR1,GLI2,IGF1R,MRAS,PIK3R2,RAF1,SMAD2
Transcriptional Regulatory Network in Embryonic Stem Cells	0.995	0.0667	0.905	BMP4,BMPR1A,FGFR1,FZD9,IGF1,IGF1R,MRAS,PIK3R2,SMAD2,TCF3,TCF7L1
Metabolism of folate and pterines	0.976	0.154	#NUM!	FPGS,SHMT2
Mitotic Telophase/Cytokinesis	0.976	0.154	#NUM!	PDS5A,PLK1
Cleavage and Polyadenylation of Pre-mRNA	0.976	0.154	#NUM!	PAPOLA,WDR33
Cholesterol Biosynthesis I	0.976	0.154	#NUM!	HSD17B7,TM7SF2
Cholesterol Biosynthesis II (via 24,25-dihydrolanosterol)	0.976	0.154	#NUM!	HSD17B7,TM7SF2
Cholesterol Biosynthesis III (via Desmosterol)	0.976	0.154	#NUM!	HSD17B7,TM7SF2
DAP12 interactions	0.975	0.0952	1	PIK3R2,PLCG1,SOS1,TREM2
April Mediated Signaling	0.975	0.0952	#NUM!	ELP1,NFKBIA,RELA,TRAF3
RANK Signaling in Osteoclasts	0.973	0.0753	2.236	CBL,ELP1,MAP3K10,NFKBIA,PIK3R2,RAF1,RELA
ATF4 activates genes in response to endoplasmic reticulum stress	0.964	0.111	#NUM!	ATF4,CEBPG,KHSRP
Fatty acyl-CoA biosynthesis	0.964	0.111	#NUM!	FASN,HSD17B8,MORC2
Clathrin-mediated endocytosis	0.962	0.0692	3	ARRB1,CBL,EGF,EPS15L1,FNBP1L,GAK,ITSN1,PIP5K1C,TRIP10
Pre-NOTCH Expression and Processing	0.962	0.0789	2.236	CREBBP,EP300,FURIN,H2BC5,TFDP2,TNRC6B
Polyamine Regulation in Colon Cancer	0.959	0.0847	1.342	AKT1S1,APC,CSNK2A2,GNB1L,RAF1
Role of IL-17A in Arthritis	0.959	0.0847	#NUM!	IL17RB,MAPKAPK2,NFKBIA,PIK3R2,RELA
Endocannabinoid Neuronal Synapse Pathway	0.957	0.0671	1.414	ADCY9,CACNA1H,FAAH,GNA11,GNAO1,GNB1L,KCNJ5,MAPK7,PLCG1,PRKAG1
Smooth Muscle Contraction	0.947	0.093	1	CACNA1H,CALD1,MYH11,MYL5
GDNF Family Ligand-Receptor Interactions	0.941	0.0779	2.449	MRAS,PIK3R2,PLCG1,PSPN,RAF1,SOS1
Macropinocytosis Signaling	0.941	0.0779	1.342	CSF1R,EGF,MRAS,PIK3R2,PLCG1,PRKD1
ERBB Signaling	0.937	0.0737	2.646	EGF,MRAS,PIK3R2,PLCG1,PRKD1,RAF1,SOS1
GABA Receptor Signaling	0.932	0.0682	#NUM!	ADCY9,CACNA1H,GABRE,GABRQ,GNA11,GNAO1,GNB1L,MRAS,SLC6A12
Signaling by ALK	0.928	0.107	#NUM!	EP300,PIK3R2,PLCG1
Angiopoietin Signaling	0.922	0.0769	0.447	ELP1,MRAS,NFKBIA,PIK3R2,RELA,SOS1
Carnitine metabolism	0.921	0.143	#NUM!	MID1IP1,RXRA
Formation of axial mesoderm	0.921	0.143	#NUM!	SMAD2,TEAD2
Elastic fibre formation	0.92	0.0909	2	BMP4,FBLN1,FURIN,LTBP2
TP53 Regulates Transcription of Cell Death Genes	0.92	0.0909	2	BCL6,CREBBP,PRELID3A,TP53I3
Transcriptional regulation by RUNX3	0.919	0.0729	2.449	CREBBP,EP300,HDAC4,TCF7L1,TEAD1,TEAD2,TEAD3
Death Receptor Signaling	0.919	0.0729	0	CASP7,DAXX,ELP1,HSPB1,HSPB2,NFKBIA,RELA
fMLP Signaling in Neutrophils	0.917	0.0677	1.633	GNA11,GNAO1,GNB1L,MRAS,NFKBIA,PIK3R2,PRKD1,RAF1,RELA
Signaling by Rho Family GTPases	0.916	0.0595	2.53	GNA11,GNAO1,GNB1L,IQGAP1,ITGA10,ITGA11,MAP3K10,MRAS,MYL5,PARD3,PIK3R2,PIP5K1C,RAF1,RELA,RHOQ,RHOT1
NAD Signaling Pathway	0.915	0.0658	-0.333	CD38,EGF,H2BC5,IGF1,PIK3R2,POLR2H,PRKAA1,PRKAB1,PRKAG1,SIRT4
Transcriptional regulation by RUNX1	0.915	0.0658	3.162	ARID1A,ARID1B,AXIN1,BMI1,CREBBP,CSNK2A2,EP300,H2BC5,PHC1,TCF3
Corticotropin Releasing Hormone Signaling	0.915	0.0658	1.897	ADCY9,ATF4,CACNA1H,CREBBP,GLI2,GNAO1,PLCG1,PRKAG1,PRKD1,RAF1
Kinesins	0.914	0.082	1.342	KIF15,KIF1A,KIF1B,KIF20B,KIF21B
RHO GTPases regulate CFTR trafficking	0.907	0.333	#NUM!	RHOQ
Diphthamide Biosynthesis	0.907	0.333	#NUM!	DPH6
Glutathione Biosynthesis	0.907	0.333	#NUM!	GSS
Palmitate Biosynthesis I (Animals)	0.907	0.333	#NUM!	FASN
Tetrahydrobiopterin Biosynthesis I	0.907	0.333	#NUM!	SPR
Uridine-5'-phosphate Biosynthesis	0.907	0.333	#NUM!	UMPS
Anandamide Degradation	0.907	0.333	#NUM!	FAAH
Adenine and Adenosine Salvage I	0.907	0.333	#NUM!	APRT
1D-myo-inositol Hexakisphosphate Biosynthesis V (from Ins(1,3,4)P3)	0.907	0.333	#NUM!	ITPK1
Tetrahydrobiopterin Biosynthesis II	0.907	0.333	#NUM!	SPR
Signaling by MET	0.902	0.0759	2.449	CBL,COL11A1,COL27A1,CRKL,RAPGEF1,SOS1
Nucleotide Excision Repair	0.902	0.0722	-1.134	EP300,GTF2H3,GTF2H5,HMGN1,POLR2H,RPA3,XPA
Energy dependent regulation of mTOR by LKB1-AMPK	0.894	0.103	#NUM!	PRKAA1,PRKAB1,PRKAG1
mRNA Capping	0.894	0.103	#NUM!	GTF2H3,GTF2H5,POLR2H
Processing of Capped Intronless Pre-mRNA	0.894	0.103	#NUM!	LSM10,PAPOLA,WDR33
Arachidonic acid metabolism	0.894	0.0889	0	CYP1B1,FAAH,LTC4S,MAPKAPK2
STAT3 Pathway	0.889	0.0667	2.333	BMPR1A,EGF,FGFR1,IGF1,IGF1R,IL17RB,MAP3K10,MRAS,RAF1
Aldosterone Signaling in Epithelial Cells	0.879	0.0632	2.449	DNAJB6,DNAJC9,HSPA1L,HSPB1,HSPB2,PIK3R2,PIP5K1C,PLCG1,PRKD1,RAF1,SOS1
Regulation of cholesterol biosynthesis by SREBP (SREBF)	0.871	0.133	#NUM!	MBTPS2,SEC24C
Response of EIF2AK1 (HRI) to heme deficiency	0.871	0.133	#NUM!	ATF4,CEBPG
Choline Biosynthesis III	0.871	0.133	#NUM!	CHPT1,PLD4
mTOR Signaling	0.869	0.0607	2.714	AKT1S1,DDIT4,EIF4G1,GNB1L,MRAS,PIK3R2,PLD4,PRKAA1,PRKAB1,PRKAG1,PRKD1,RHOQ,RHOT1
Glycerophospholipid biosynthesis	0.869	0.0707	0.378	CHPT1,CSNK2A2,GPCPD1,GPD1,PLD4,STARD10,STARD7
Cytosolic sensors of pathogen-associated DNA	0.868	0.087	2	CREBBP,EP300,NFKBIA,RELA
Interleukin-2 family signaling	0.868	0.087	1	HAVCR2,INPPL1,PIK3R2,SOS1
Estrogen Biosynthesis	0.868	0.087	1	CYP1B1,HSD17B1,HSD17B7,HSD17B8
p53 Signaling	0.853	0.07	0.447	ATR,BCL2L1,CHEK2,EP300,PIK3R2,RRM2B,TP53I3
IL-2 Signaling	0.85	0.0781	2	CSNK2A2,MRAS,PIK3R2,RAF1,SOS1
PAK Signaling	0.848	0.0672	0.816	GIT1,ITGA10,ITGA11,MRAS,MYL5,PIK3R2,RAF1,SOS1
iNOS Signaling	0.844	0.0851	2	CREBBP,IRAK2,NFKBIA,RELA
RAC Signaling	0.834	0.0647	2.449	IQGAP1,ITGA10,ITGA11,MRAS,PARD3,PIK3R2,PIP5K1C,RAF1,RELA
Erythropoietin Signaling Pathway	0.832	0.0618	1.508	BCL2L1,HBA1/HBA2,HBB,MRAS,NFKBIA,PIK3R2,PLCG1,PRKD1,RAF1,RELA,SOS1
Superpathway of Citrulline Metabolism	0.825	0.125	#NUM!	ARG2,ASL
JAK/STAT Signaling	0.812	0.0714	2.449	BCL2L1,MRAS,PIK3R2,RAF1,RELA,SOS1
PI3K/AKT Signaling	0.807	0.06	0.707	BCL2L1,ELP1,IL17RB,INPPL1,ITGA10,ITGA11,MRAS,NFKBIA,PIK3R2,RAF1,RELA,SOS1
Senescence Pathway	0.806	0.0565	1.698	ATR,CAPN2,CHEK2,CREBBP,E2F4,E2F5,EP300,EP400,ING1,MAPK7,MAPKAPK2,MRAS,PCGF1,PDK1,PIK3R2,RAF1,SMAD2
Sphingosine-1-phosphate Signaling	0.805	0.0656	1.414	ADCY9,CASP7,PIK3R2,PLCG1,RHOQ,RHOT1,S1PR3,SMPD4
Nonhomologous End-Joining (NHEJ)	0.797	0.0816	0	ABRAXAS1,H2BC5,POLL,UIMC1
PFKFB4 Signaling Pathway	0.797	0.0816	1	ATF4,CREBBP,PRKAG1,TKT
Adrenomedullin signaling pathway	0.796	0.0597	2.887	ADCY9,GNA11,MAPK7,MAX,MRAS,PIK3R2,PLCG1,PRKAG1,RAF1,RELA,RXRA,SOS1
NGF processing	0.792	0.25	#NUM!	FURIN
Heme Biosynthesis from Uroporphyrinogen-III I	0.792	0.25	#NUM!	FECH
Collagen biosynthesis and modifying enzymes	0.791	0.0746	2.236	ADAMTS2,COL11A1,COL27A1,P4HA2,PCOLCE
ERB2-ERBB3 Signaling	0.791	0.0746	2.236	ETV4,MRAS,PIK3R2,RAF1,SOS1
Germ layer formation at gastrulation	0.783	0.118	#NUM!	BMP4,SMAD2
RAN Signaling	0.783	0.118	#NUM!	RCC1,XPO1
D-myo-inositol (1,3,4)-trisphosphate Biosynthesis	0.783	0.118	#NUM!	INPPL1,ITPKB
VEGF Family Ligand-Receptor Interactions	0.779	0.0698	2.449	MRAS,PIK3R2,PLCG1,PRKD1,RAF1,SOS1
G-Protein Coupled Receptor Signaling	0.777	0.0511	3	ADCY9,ADGRL1,ADRA2B,ARRB1,ATF4,CELSR2,CELSR3,CREBBP,CX3CR1,ELP1,FOXO6,FZD9,GNA11,GNAO1,GNB1L,GPR135,GPR137,GPR34,MAP3K10,MAPK7,MC4R,MRAS,MYL5,NFKBIA,P2RY11,P2RY12,P2RY13,PIK3R2,PLCG1,PRKAG1,PTAFR,RAF1,RAPGEF1,RELA,S1PR3,SOS1
Intra-Golgi and retrograde Golgi-to-ER traffic	0.775	0.0591	1.732	ARFGAP2,BICD2,GCC1,KIF15,KIF1A,KIF1B,KIF20B,KIF21B,RAB9A,STX18,SYS1,YKT6
Signaling by FGFR1	0.775	0.08	2	CBL,FGFR1,PLCG1,SOS1
MYC Mediated Apoptosis Signaling	0.775	0.08	0	BCL2L1,CREBBP,MAX,PRKAG1
FAT10 Cancer Signaling Pathway	0.775	0.08	2	CXCR4,NFKBIA,RELA,SMAD2
Activation of the pre-replicative complex	0.773	0.0909	#NUM!	CDC6,PRIM1,RPA3
Glutaminergic Receptor Signaling Pathway (Enhanced)	0.761	0.055	1.886	ADCY9,AKT1S1,ATF4,CACNA1H,CREBBP,GABRE,GABRQ,GNAO1,GNB1L,PIK3R2,PLA2G7,PLCG1,PLD4,PRKAG1,PRKD1,SHANK1,SLC38A2,YKT6
Pulmonary Fibrosis Idiopathic Signaling Pathway	0.753	0.0549	3.771	COL11A1,COL27A1,CREBBP,EP300,FGFR1,FOXO6,FZD9,GLI2,MRAS,PIK3R2,RAF1,RELA,SMAD2,SOS1,STK38,TCF3,TCF7L1,YY1
Transcriptional regulation by RUNX2	0.753	0.0784	2	GLI2,HDAC4,PPM1D,RBM14
Transcriptional regulation of granulopoiesis	0.753	0.0784	#NUM!	EP300,H2BC5,RXRA,TFDP2
TP53 Regulates Metabolic Genes	0.747	0.0682	-1.633	DDIT4,PRKAA1,PRKAB1,PRKAG1,RRM2B,TNRC6B
Oncogene Induced Senescence	0.746	0.0882	#NUM!	CDKN2C,TFDP2,TNRC6B
4-1BB Signaling in T Lymphocytes	0.746	0.0882	#NUM!	ELP1,NFKBIA,RELA
Unfolded Protein Response (UPR)	0.743	0.111	#NUM!	ATF4,MBTPS2
Gastrin-CREB signalling pathway via PKC and MAPK	0.743	0.111	#NUM!	MAPK7,SOS1
Formation of definitive endoderm	0.743	0.111	#NUM!	CXCR4,SMAD2
TP53 Regulates Transcription of DNA Repair Genes	0.736	0.0714	-0.447	ATR,FANCC,GTF2H3,GTF2H5,POLR2H
IL-33 Signaling Pathway	0.733	0.0588	0.632	ATF4,BCL2L1,CASP7,CREBBP,ELP1,FBXL19,H2BC5,MAPKAPK2,NFKBIA,PIK3R2,PRKAG1
B-WICH complex positively regulates rRNA expression	0.732	0.0769	2	EP300,H2BC5,POLR2H,TAF1C
PD-1, PD-L1 cancer immunotherapy pathway	0.72	0.0642	-1.89	BCL2L1,CIP2A,CSNK2A2,HLA-DOA,PIK3R2,PLCG1,ZBTB12
Regulation of Cellular Mechanics by Calpain Protease	0.717	0.0667	1	CAPN2,CCNA2,EGF,ITGA10,ITGA11,MRAS
Unfolded protein response	0.717	0.0667	1	ATF4,CEBPG,DNAJB6,DNAJC9,HSPA1L,MBTPS2
Telomerase Signaling	0.706	0.0636	2.236	EGF,HDAC4,HDAC5,MRAS,PIK3R2,RAF1,SOS1
Formation of lateral plate mesoderm	0.704	0.2	#NUM!	BMP4
Superpathway of Serine and Glycine Biosynthesis I	0.704	0.2	#NUM!	SHMT2
Myo-inositol Biosynthesis	0.704	0.2	#NUM!	ISYNA1
Arginine Degradation I (Arginase Pathway)	0.704	0.2	#NUM!	ARG2
Citrulline-Nitric Oxide Cycle	0.704	0.2	#NUM!	ASL
dTMP De Novo Biosynthesis	0.704	0.2	#NUM!	SHMT2
Tyrosine Degradation I	0.704	0.2	#NUM!	GSTZ1
Cell Cycle Checkpoints	0.704	0.0551	1.807	ABRAXAS1,ATR,CCNA2,CDC6,CENPH,CHEK2,DNA2,H2BC5,HUS1,PLK1,PMF1/PMF1-BGLAP,PPP1CC,RPA3,UIMC1,XPO1
Macrophage Alternative Activation Signaling Pathway	0.703	0.0579	1.508	AKT1S1,ATF4,CREBBP,CSF1R,GNB1L,HLA-DOA,KDM6B,NFKBIA,PIK3R2,RELA,RXRA
Melatonin Signaling	0.702	0.0694	1	GNAO1,PLCG1,PRKAG1,PRKD1,RAF1
Growth Hormone Signaling	0.702	0.0694	#NUM!	IGF1,IGF1R,PIK3R2,PLCG1,PRKD1
GM-CSF Signaling	0.702	0.0694	2.236	BCL2L1,MRAS,PIK3R2,RAF1,SOS1
Factors involved in megakaryocyte development and platelet production	0.702	0.0659	1.633	HBB,ITPK1,MAFF,MAFG,PHF21A,SH2B2
PTEN Regulation	0.7	0.06	#NUM!	ATN1,BMI1,CSNK2A2,GATAD2A,HDAC5,MBD3,PHC1,TNRC6B,USP13
Transcriptional regulation by the AP-2 (TFAP2) family of transcription factors	0.696	0.0833	#NUM!	CREBBP,EP300,YY1
Mitotic G1 phase and G1/S transition	0.689	0.0611	1.342	CCNA2,CDC6,CDKN2C,E2F4,E2F5,MAX,PRIM1,TFDP2
Cell junction organization	0.687	0.0652	2.449	CLDN4,CLDN9,PARD3,PLEC,SDK2,TESK1
Extra-nuclear estrogen signaling	0.686	0.0685	2.236	EGF,HSPB1,IGF1R,PIK3R2,XPO1
Semaphorin Neuronal Repulsive Signaling Pathway	0.678	0.0592	0.378	ITGA10,ITGA11,MPRIP,MYL5,PIK3R2,PIP5K1C,PLCG1,PRKAG1,SEMA6C
Intrinsic Pathway for Apoptosis	0.674	0.0727	2	AVEN,BCL2L1,CASP7,TFDP2
The citric acid (TCA) cycle and respiratory electron transport	0.674	0.0727	-1	ADHFE1,GSTZ1,PDK1,RXRA
Signaling by PTK6	0.674	0.0727	1	ARHGAP35,CBL,EGF,KHDRBS1
Ceramide Signaling	0.673	0.0645	1.342	MRAS,PIK3R2,RAF1,RELA,S1PR3,SMPD4
Actin Nucleation by ARP-WASP Complex	0.673	0.0645	2	ITGA10,ITGA11,MRAS,RHOQ,RHOT1,SOS1
Receptor-type tyrosine-protein phosphatases	0.673	0.1	#NUM!	PPFIA1,PTPRS
Inflammasome pathway	0.673	0.1	#NUM!	NLRP3,P2RX7
MyD88-independent TLR4 cascade	0.672	0.0811	#NUM!	IRAK2,TAB3,TRAF3
ERCC6 (CSB) and EHMT2 (G9a) positively regulate rRNA expression	0.672	0.0811	#NUM!	GATAD2A,H2BC5,MBD3
Insulin Secretion Signaling Pathway	0.671	0.0543	2.84	ADCY9,ATF4,CACNA1H,CREBBP,EIF2B2,EIF4G1,FURIN,GNA11,PIK3R2,PLCG1,PRKAG1,PRKD1,SPCS1,TCF3,YKT6
ERK5 Signaling	0.67	0.0676	2.236	ATF4,CREBBP,EGF,MAPK7,MRAS
Type II Diabetes Mellitus Signaling	0.667	0.0588	2.646	CACNA1H,NFKBIA,PIK3R2,PRKAA1,PRKAB1,PRKAG1,PRKD1,RELA,SMPD4
Sperm Motility	0.656	0.0545	0.447	CACNA1H,CSF1R,FGFR1,GNA11,GNAO1,GNB1L,IGF1R,MRAS,PEAK1,PLA2G7,PLCG1,PRKAG1,PRKD1,TNK2
Xenobiotic Metabolism PXR Signaling Pathway	0.655	0.0564	0	CES2,CREBBP,EP300,GSTZ1,HS6ST1,NCOR2,PPP1CC,PRKAG1,PRKD1,RXRA,WSCD1
Caveolar-mediated Endocytosis Signaling	0.654	0.0667	#NUM!	EGF,ITGA10,ITGA11,ITSN1,ZBTB12
S100 Family Signaling Pathway	0.654	0.0492	2.271	ADGRL1,ADRA2B,ATF4,CACNA1H,CACYBP,CASP7,CELSR2,CELSR3,CREBBP,CX3CR1,EGF,ETV4,FGFR1,FZD9,GNA11,GPR135,GPR137,GPR34,IQGAP1,IRAK2,MAPK7,MC4R,P2RY11,P2RY12,P2RY13,PIK3R2,PLCG1,PRKAG1,PRKD1,PTAFR,RAF1,S100B,S1PR3,SMAD2,STK38,TCF3,TCF7L1,TRAF3
Superpathway of Inositol Phosphate Compounds	0.649	0.0549	1.941	DUSP12,INPPL1,ITPK1,ITPKB,MDP1,NUDT9,PIK3R2,PIP5K1C,PLCG1,PPFIA1,PPIP5K2,PPP1CC,PTPN23
Gene Silencing by RNA	0.646	0.0632	0	H2BC5,MAEL,NUP93,POLR2H,TNRC6B,TSNAX
Acetylcholine Receptor Signaling Pathway	0.645	0.0561	2.111	ADCY9,ATF4,CACNA1H,CASP7,CREBBP,GNA11,GNAO1,PIK3R2,PLCG1,PRKAG1,PRKD1
Gα12/13 Signaling	0.643	0.0593	1.633	ELP1,MAPK7,MRAS,MYL5,NFKBIA,PIK3R2,RAF1,RELA
Regulation of Actin-based Motility by Rho	0.643	0.0609	0.447	ITGA10,ITGA11,MPRIP,MYL5,PIP5K1C,RHOQ,RHOT1
Synaptic adhesion-like molecules	0.641	0.0952	#NUM!	LRFN4,PTPRS
Hypoxia Signaling in the Cardiovascular System	0.639	0.0658	1.342	ATF4,CREBBP,EP300,HIF1AN,NFKBIA
TNF signaling	0.638	0.0702	0	MAPKAPK2,RNF31,TAB3,USP21
Synthesis of Lipoxins (LX)	0.634	0.167	#NUM!	LTC4S
Creatine metabolism	0.634	0.167	#NUM!	SLC6A12
Arginine Biosynthesis IV	0.634	0.167	#NUM!	ASL
Pentose Phosphate Pathway (Non-oxidative Branch)	0.634	0.167	#NUM!	TKT
Glycerol Degradation I	0.634	0.167	#NUM!	GPD1
GDP-mannose Biosynthesis	0.634	0.167	#NUM!	GMPPB
CCR3 Signaling in Eosinophils	0.632	0.0588	2	GNA11,GNAO1,GNB1L,MPRIP,MRAS,PIK3R2,PRKD1,RAF1
Bladder Cancer Signaling	0.631	0.0603	#NUM!	E2F4,E2F5,EGF,HDAC4,HDAC5,MRAS,RAF1
MAP kinase activation	0.628	0.0769	#NUM!	IRAK2,MAPKAPK2,TAB3
Regulation of TP53 Expression and Degradation	0.628	0.0769	#NUM!	CCNA2,CHEK2,DAXX
Activin Inhibin Signaling Pathway	0.625	0.0548	2.309	BMPR1A,CREBBP,CXCR4,EP300,MAPK7,MAX,NFKBIA,PIK3R2,SKI,SMAD2,TCF3,TCF7L1
Relaxin Signaling	0.625	0.0573	0.816	ADCY9,GNA11,GNAO1,GNB1L,MRAS,NFKBIA,PIK3R2,PRKAG1,RELA
Orexin Signaling Pathway	0.625	0.0542	1.941	ADCY9,AKT1S1,BMPR1A,CACNA1H,GNB1L,KCNJ5,PIK3R2,PIP5K1C,PLCG1,PRKAA1,PRKAB1,PRKAG1,PRKD1
Iron homeostasis signaling pathway	0.621	0.0584	#NUM!	BMP4,BMPR1A,EGF,FECH,HBA1/HBA2,HBB,PCBP1,SMAD2
Triacylglycerol Degradation	0.62	0.069	-1	CEL,CES2,DDHD2,FAAH
Cachexia Signaling Pathway	0.618	0.0516	1.606	ADCY9,CAPN2,CASP7,DDIT4,EIF2B2,EP300,FOXO6,GDF11,HSPA1L,IGF1,IGF1R,KLF15,MC4R,PIK3R2,PRKAA1,PRKAB1,PRKAG1,PRKD1,SMAD2
Protein Kinase A Signaling	0.618	0.0511	0.258	ADCY9,ATF4,CREBBP,DUSP12,GNB1L,MTMR3,MYL5,NFKBIA,PLCG1,PPP1CC,PRKAG1,PRKD1,PTP4A1,PTPN21,PTPN23,PTPRS,PTPRU,RAF1,RELA,TCF3,TCF7L1
Mitochondrial Dysfunction	0.616	0.0519	0.943	ARG2,ATF4,ATP1B3,CACNA1H,CAPN2,COX15,CREBBP,DMAC2L,GSTZ1,HSF1,MAPK7,PIK3R2,PRKAA1,PRKAB1,PRKAG1,RHOT1,UCP2,ZNF746
eNOS Signaling	0.615	0.057	0.816	ADCY9,CCNA2,HSPA1L,PIK3R2,PLCG1,PRKAA1,PRKAB1,PRKAG1,PRKD1
Peroxisomal lipid metabolism	0.611	0.0909	#NUM!	DECR2,HACL1
Superpathway of D-myo-inositol (1,4,5)-trisphosphate Metabolism	0.611	0.0909	#NUM!	INPPL1,ITPKB
Gap Junction Signaling	0.61	0.055	#NUM!	ADCY9,CSNK1G2,EGF,MAPK7,MRAS,PIK3R2,PLCG1,PRKAG1,PRKD1,RAF1,SOS1
VDR/RXR Activation	0.609	0.0641	-1	EP300,NCOR2,PRKD1,RXRA,YY1
Signaling by FGFR3	0.607	0.075	#NUM!	CBL,PLCG1,SOS1
Protein folding	0.606	0.0612	1.633	CCT3,CCT5,CSNK2A2,FBXO4,GNA11,SKIC2
Signaling by ERBB4	0.603	0.0678	1	EGF,GABRQ,S100B,SOS1
Metabolism of water-soluble vitamins and cofactors	0.603	0.0678	0	COASY,FASN,MTR,SLC25A16
DNA Double Strand Break Response	0.603	0.0678	1	ABRAXAS1,CHEK2,H2BC5,UIMC1
CNTF Signaling	0.603	0.0678	2	MRAS,PIK3R2,RAF1,SOS1
Cholecystokinin/Gastrin-mediated Signaling	0.596	0.0588	2.646	MAPK7,MRAS,PRKD1,RAF1,RHOQ,RHOT1,SOS1
Gustation Pathway	0.592	0.0545	0.905	ADCY9,CACNA1H,GABRE,GABRQ,ORAI2,P2RX7,P2RY11,P2RY12,P2RY13,PRKAG1,TAS2R14
Signaling by FGFR4	0.587	0.0732	#NUM!	CBL,PLCG1,SOS1
RNA Polymerase III Transcription	0.587	0.0732	#NUM!	POLR2H,POLR3C,ZNF143
Fc Epsilon RI Signaling	0.585	0.0583	1.89	INPPL1,MRAS,PIK3R2,PLCG1,PRKD1,RAF1,SOS1
Signaling by NODAL	0.584	0.087	#NUM!	FURIN,SMAD2
Nephrin family interactions	0.584	0.087	#NUM!	IQGAP1,PIK3R2
Pyrimidine Deoxyribonucleotides De Novo Biosynthesis I	0.584	0.087	#NUM!	AK8,RRM2B
Methionine Degradation I (to Homocysteine)	0.584	0.087	#NUM!	EEF1AKMT2,EHMT1
p75 NTR receptor-mediated signalling	0.582	0.06	2.449	ITSN1,NFKBIA,OBSCN,RELA,SOS1,TRIO
S Phase	0.582	0.06	0.447	CCNA2,E2F4,E2F5,MAX,PDS5A,TFDP2
Role of Osteoblasts in Rheumatoid Arthritis Signaling Pathway	0.578	0.0528	-0.832	APC,APC2,AXIN1,BMP4,BMPR1A,CSNK1G2,DVL1,FZD9,IGF1,IGF1R,PIK3R2,TCF3,TCF7L1
Pentose phosphate pathway	0.576	0.143	#NUM!	TKT
Epithelial-Mesenchymal Transition (EMT) during gastrulation	0.576	0.143	#NUM!	FGFR1
Phosphatidylcholine Biosynthesis I	0.576	0.143	#NUM!	CHPT1
Aspartate Degradation II	0.576	0.143	#NUM!	MDH1B
MSP-RON Signaling in Macrophages Pathway	0.574	0.0579	1.633	ATF4,CREBBP,HLA-DOA,MRAS,PIK3R2,RELA,SOS1
Assembly of collagen fibrils and other multimeric structures	0.571	0.0656	2	COL11A1,COL27A1,PCOLCE,PLEC
NCAM signaling for neurite out-growth	0.571	0.0656	2	CACNA1H,FGFR1,PSPN,SOS1
Apelin Cardiomyocyte Signaling Pathway	0.57	0.0594	1.633	GNA11,MAPK7,MYL5,PIK3R2,PLCG1,PRKD1
Chemokine Signaling	0.568	0.0617	1.342	CXCR4,MPRIP,MRAS,PLCG1,RAF1
Breast Cancer Regulation by Stathmin1	0.559	0.0487	2.646	ADGRL1,ADRA2B,ATF4,CELSR2,CELSR3,CREBBP,CX3CR1,E2F4,E2F5,EGF,FZD9,GNB1L,GPR135,GPR137,GPR34,IGF1,MC4R,MRAS,P2RY11,P2RY12,P2RY13,PIK3R2,PPP1CC,PRKAG1,PRKD1,PTAFR,RAF1,S1PR3,SOS1
Beta-catenin independent WNT signaling	0.558	0.0588	1.342	DVL1,DVL3,GNAO1,SCRIB,TCF7L1,TNRC6B
Sulfur amino acid metabolism	0.557	0.0833	#NUM!	BHMT2,MTR
Pancreatic Secretion Signaling Pathway	0.555	0.0522	2.496	ADCY9,AKT1S1,CA2,CD38,EGF,GNB1L,P2RY11,PIK3R2,PLCG1,PPP1CC,PRKAG1,PRKD1,YKT6
Oncostatin M Signaling	0.549	0.0698	#NUM!	MRAS,RAF1,SOS1
Pyrimidine Ribonucleotides De Novo Biosynthesis	0.549	0.0698	#NUM!	AK8,SLC25A42,UMPS
Mitotic Prophase	0.546	0.0583	0.816	H2BC5,KMT5A,MASTL,NCAPD3,NUP93,PLK1
Protein Ubiquitination Pathway	0.537	0.0513	#NUM!	CBL,DNAJB6,DNAJC9,HSPA1L,HSPB1,HSPB2,MED20,UBA1,USP13,USP21,USP28,USP31,USP35,ZBTB12
Cholesterol biosynthesis	0.533	0.08	#NUM!	HSD17B7,TM7SF2
MyD88 cascade initiated on plasma membrane	0.533	0.08	#NUM!	IRAK2,TAB3
Signaling by NTRK2 (TRKB)	0.533	0.08	#NUM!	PLCG1,SOS1
Cysteine Biosynthesis III (mammalia)	0.533	0.08	#NUM!	EEF1AKMT2,EHMT1
Interleukin-17 signaling	0.527	0.125	#NUM!	IL17RB
Miro GTPase Cycle	0.527	0.125	#NUM!	RHOT1
Inositol Pyrophosphates Biosynthesis	0.527	0.125	#NUM!	PPIP5K2
Sphingomyelin Metabolism	0.527	0.125	#NUM!	SMPD4
Semaphorin interactions	0.527	0.0625	1	ARHGAP35,MYH11,PIP5K1C,TREM2
MicroRNA Biogenesis Signaling Pathway	0.525	0.0529	1.265	BMP4,EGF,IGF1,KHSRP,MRAS,NUP93,PIK3R2,POLR2H,SMAD2,TSNAX
HIF1α Signaling	0.52	0.0521	1.508	CREBBP,EGF,EP300,HIF1AN,HSPA1L,IGF1,MRAS,PIK3R2,PLCG1,PRKD1,RAF1
Carboxyterminal post-translational modifications of tubulin	0.514	0.0667	#NUM!	AGBL3,AGTPBP1,LRRC49
PXR/RXR Activation	0.513	0.0615	-1	CES2,PRKAG1,RELA,RXRA
IL-17A Signaling in Gastric Cells	0.509	0.0769	#NUM!	IL17RB,RELA
[truncated: 451 more rows]

## Sheet: Supp. Table 4. IPA Analysis CER
© 2000-2023 QIAGEN. All rights reserved.
[truncated: 1,144 more rows]

[truncated: 2 more sheets: Supp. Table 5. DEX-SEQ CER, Supp. Table 6. DEX-SEQ TCX]
